# Supplementary material for: N6-Methyladenosine-Related LncRNAs Are Potential Remodeling Indicators in the Tumor Microenvironment and Prognostic Markers in Osteosarcoma
Source: Front Immunol. 2022 Jan 12;12:806189. doi: 10.3389/fimmu.2021.806189 (PMC8790065; doi:10.3389/fimmu.2021.806189)
Supplement: Supplementary file 1 [file DataSheet_1.zip]

Archive with 28 entries (18 files):
- rawdata-IF/
- rawdata-IF/DEPTOR/
- rawdata-IF/DEPTOR/Nc/
- rawdata-IF/DEPTOR/Nc/NC-DAPI.jpg
- rawdata-IF/DEPTOR/Nc/NC-DEPTOR.jpg
- rawdata-IF/DEPTOR/Nc/NC-merge.jpg
- rawdata-IF/DEPTOR/Tumor/
- rawdata-IF/DEPTOR/Tumor/T-DAPI.jpg
- rawdata-IF/DEPTOR/Tumor/T-DEPTOR.jpg
- rawdata-IF/DEPTOR/Tumor/T-merge.jpg
- rawdata-IF/SPAG4/
- rawdata-IF/SPAG4/Nc/
- rawdata-IF/SPAG4/Nc/NC-DAPI.jpg
- rawdata-IF/SPAG4/Nc/Nc-merge.jpg
- rawdata-IF/SPAG4/Nc/NC-SPAG4.jpg
- rawdata-IF/SPAG4/T/
- rawdata-IF/SPAG4/T/T-DAPI.jpg
- rawdata-IF/SPAG4/T/T-merge.jpg
- rawdata-IF/SPAG4/T/T-SPAG4.jpg
- rawdata-IF/ZBTB32/
- rawdata-IF/ZBTB32/Nc/
- rawdata-IF/ZBTB32/Nc/Nc-DAPI.jpg
- rawdata-IF/ZBTB32/Nc/Nc-merge.jpg
- rawdata-IF/ZBTB32/Nc/Nc-ZBTB32.jpg
- rawdata-IF/ZBTB32/T/
- rawdata-IF/ZBTB32/T/T-DAPI.jpg
- rawdata-IF/ZBTB32/T/T-merge.jpg
- rawdata-IF/ZBTB32/T/T-ZBTB32.jpg
