# Supplementary material for: N6-Methyladenosine-Related LncRNAs Are Potential Remodeling Indicators in the Tumor Microenvironment and Prognostic Markers in Osteosarcoma
Source: Front Immunol. 2022 Jan 12;12:806189. doi: 10.3389/fimmu.2021.806189 (PMC8790065; doi:10.3389/fimmu.2021.806189)
Supplement: Supplementary file 2 [file DataSheet_2.zip]

Archive with 29 entries (28 files):
- rawdata-bioinformatic/
- rawdata-bioinformatic/Figure10allRisk.txt
- rawdata-bioinformatic/Figure10geneCoef.txt
- rawdata-bioinformatic/Figure10testRisk.txt
- rawdata-bioinformatic/Figure10trainRisk.txt
- rawdata-bioinformatic/Figure11testRisk.txt
- rawdata-bioinformatic/Figure11trainRisk .txt
- rawdata-bioinformatic/Figure12test.multiCox.txt
- rawdata-bioinformatic/Figure12test.uniCox.txt
- rawdata-bioinformatic/Figure12train.multiCox.txt
- rawdata-bioinformatic/Figure12train.uniCox.txt
- rawdata-bioinformatic/Figure13clinical.txt
- rawdata-bioinformatic/Figure14scores.txt
- rawdata-bioinformatic/Figure15immuneCor.result.txt
- rawdata-bioinformatic/Figure2net.network.txt
- rawdata-bioinformatic/Figure2net.node.txt
- rawdata-bioinformatic/Figure2uniCox.txt
- rawdata-bioinformatic/Figure2uniSigExp.txt
- rawdata-bioinformatic/Figure3cluster.txt
- rawdata-bioinformatic/Figure4time.txt
- rawdata-bioinformatic/Figure5symbol.txt
- rawdata-bioinformatic/Figure5uniSigExp.txt
- rawdata-bioinformatic/Figure7CIBERSORT-Results.txt
- rawdata-bioinformatic/Figure7diff.result.txt
- rawdata-bioinformatic/Figure8scores.txt
- rawdata-bioinformatic/Figure9ssGSEA20.preGSEA.rar
- rawdata-bioinformatic/FigureS1-2cluster.txt
- rawdata-bioinformatic/FigureS3ssgesa.rar
- rawdata-bioinformatic/FigureS4-6.txt
