# Supplementary material for: N6-Methyladenosine-Related LncRNAs Are Potential Remodeling Indicators in the Tumor Microenvironment and Prognostic Markers in Osteosarcoma
Source: Front Immunol. 2022 Jan 12;12:806189. doi: 10.3389/fimmu.2021.806189 (PMC8790065; doi:10.3389/fimmu.2021.806189)
Supplement: Supplementary file 2 [file DataSheet_2.zip › rawdata-bioinformatic/Figure10allRisk.txt]

id	futime	fustat	AC110015.1	SNHG6	DGCR10	AC073073.2	AC006213.5	BX322562.1	AC036214.2	AC069307.1	SNHG4	riskScore	risk
TARGET-40-PASUUH-01A	4.45205479452055	0	1.008283094	5.978801576	0.000520018	0.518678977	1.730549384	1.828138908	0.549695268	0.33895582	0.967145055	6.69193938562177	high
TARGET-40-0A4I0S-01A	1.65205479452055	0	0.155560647	4.913391993	0.005594302	0.543393723	1.028821068	0.600992431	0.429697539	0.638470013	1.558603768	3.73457031100533	low
TARGET-40-PARJXU-01A	4.46849315068493	1	0.414956828	5.53159364	0.000672903	0.379942313	0.199713208	0.677041802	1.478230499	0.499462562	0.65207647	12.2230706813989	high
TARGET-40-PAUUML-01A	1.84109589041096	0	0.679605572	5.761004313	0.000666988	1.738521744	0.731343673	0.026332974	0.890695443	0.877600785	2.217244031	4.75148750621688	low
TARGET-40-PAMHLF-01A	5.24109589041096	0	0.953513352	4.907336555	0.029709796	1.312150301	0.961893718	0.314774752	0.401550388	0.772981777	0.359317378	2.60747856574362	low
TARGET-40-PARDAX-01A	1.86027397260274	1	2.34158271	7.291039411	0.000590041	1.220625175	1.140508832	0.084267695	0.791714287	0.063355426	0.922019659	22.543089287122	high
TARGET-40-0A4I4O-01A	1.71780821917808	1	0.332706211	5.773617691	0.039099439	0.845679299	1.218694629	2.016485771	0.943776302	0.154114391	1.188508392	7.24285573729458	high
TARGET-40-PAMHYN-01A	10.6821917808219	0	0.000347638	6.66538539	0.000347638	2.72377946	1.115674026	0.629437057	0.34214937	1.158255653	0.607614585	1.0951459580357	low
TARGET-40-PASEBY-01A	5.61369863013699	0	0.3718893	5.456830899	0.000335677	1.36245282	1.43855792	2.164843013	0.472468743	0.302936102	1.219613375	2.87986914338368	low
TARGET-40-PAKFVX-01A	2.52602739726027	0	0.416347314	6.263099078	0.03344948	0.487610478	1.437658541	1.489012418	0.370743187	1.297972677	0.404858424	2.79158840700325	low
TARGET-40-PAMYYJ-01A	0.742465753424657	1	2.267352182	4.994574922	0.000437263	0.472120713	0.58215434	0.192871624	0.215262873	0.289507074	0.511414478	8.05370927320833	high
TARGET-40-PALHRL-01A	11.9835616438356	0	1.76785779	6.580827358	0.000710394	0.649465459	0.674501068	2.663588421	0.020411873	1.550419908	0.959883415	2.5856403586394	low
TARGET-40-PANZHX-01A	3.62465753424658	0	0.972337021	5.918603497	0.000640962	0.74415224	1.259823832	0.300866514	0.391695313	0.958136906	0.466661049	4.05266020506396	low
TARGET-40-0A4I65-01A	7.93150684931507	0	1.319254258	4.704379103	0.025411748	1.471782781	1.22042694	1.501790638	0.364112587	0.454567339	0.88456696	2.69524927553595	low
TARGET-40-0A4I6O-01A	5.22191780821918	1	0.078484686	5.731775081	0.223233365	1.500627618	0.812584421	1.045034613	1.114025111	0.001155898	1.158106455	9.35282909602776	high
TARGET-40-PAPXGT-01A	6.92054794520548	0	0.801417521	5.383756571	0.009303708	0.900208159	0.74698562	0.447797757	0.539498248	0.491342991	1.316218437	5.48619502397046	high
TARGET-40-0A4I0W-01A	1.87123287671233	0	0.604432307	6.301041643	0.025807887	1.586548501	1.039889714	3.725293327	0.028228694	0.662930392	0.440731055	1.44485310551413	low
TARGET-40-PARFTG-01A	1.78904109589041	1	0.9859769	6.40650146	0.101145	0.58624657	1.22679664	0.48168798	0.58268691	0.65477975	1.74927697	10.3015802394862	high
TARGET-40-0A4HX8-01A	4.79452054794521	0	0.428591344	5.783670746	0.000472321	1.567445279	1.806878075	0.913327979	0.0802831	1.161195487	0.224602061	1.19519177348749	low
TARGET-40-PAUTYB-01A	1.47123287671233	1	0.798497658	5.975778017	0.018363611	0.860905269	0.916898414	1.755362305	2.559533488	0.153612833	0.618845332	30.0904160859432	high
TARGET-40-PAPKWD-01A	1.15616438356164	1	1.79373644	8.09335104	0.00070492	0.74115173	0.00070492	0.24848297	0.18941889	0.41792995	3.16283729	23.1370471195675	high
TARGET-40-PAPNVD-01A	2.52602739726027	1	1.633587535	7.732664315	0.006481046	0.030174973	0.271923968	0.001558301	0.067682793	0.031653211	1.354433415	25.7776061722522	high
TARGET-40-PAMJXS-01A	10.8931506849315	0	1.211047391	5.350551635	0.024868423	1.291116697	0.362704909	1.094343519	0.424417531	0.805958672	0.736076996	3.20018647144224	low
TARGET-40-PAKZZK-01A	4.15068493150685	1	0.379498934	7.7926277	0.00056992	1.270112276	1.007882698	0.772537927	0.868715606	1.004577818	1.050685829	6.74599583539649	high
TARGET-40-PASKZZ-01A	1.48493150684931	0	0.068839165	5.360146034	0.055735505	1.900093424	1.187810471	1.917420776	0.730445528	0.261375322	0.909066441	2.63362157496639	low
TARGET-40-0A4HXS-01A	8.07671232876712	0	0.455931674	4.588353362	0.2249089	1.364289936	1.35605186	0.782772268	0.615159704	0.349394349	1.191023058	4.21037839809489	low
TARGET-40-PATEEM-01A	3.97534246575342	0	0.135472583	6.270534627	0.000306236	0.606827257	1.522691562	0.861209995	0.198691806	0.525335786	0.924210879	4.13570063594357	low
TARGET-40-0A4I0Q-01A	1.42191780821918	1	0.179113137	6.555563497	0.006188193	0.88305383	0.33614306	0.273896338	0.372749454	0.583533214	1.965646353	6.33088766282173	high
TARGET-40-PALKGN-01A	5.81369863013699	0	0.831259773	5.768266583	0.04076321	1.033618826	0.776782708	2.592997525	0.49900481	0.475678341	0.854295471	3.88524629493875	low
TARGET-40-PASRNE-01A	4.67671232876712	0	0.30481617	5.32965789	0.000435718	1.031048572	0.71050436	0.385747834	1.227779819	0.502739567	0.957992659	6.85885354206268	high
TARGET-40-PAUVUL-01A	0.950684931506849	1	4.714040262	6.655274026	0.00052752	0.339966138	0.020815128	0.104404782	0.457295902	0.030729273	0.598390937	51.8147678983138	high
TARGET-40-PANGRW-01A	9.25479452054794	0	0.481382131	5.833060708	0.000580243	0.820377561	1.079206562	0.371554924	0.183159162	0.885104559	0.679818727	2.98513905169467	low
TARGET-40-PATAWV-01A	4.66301369863014	0	0.151618584	6.064841009	0.000650877	1.675335849	1.225915813	0.161625289	0.43567851	1.182648007	0.741271192	1.89277723222218	low
TARGET-40-PARBGW-01A	0.783561643835616	0	0.662758011	4.814666071	0.000315367	0.380060254	0.576738633	1.685769378	0.469058895	0.010821399	2.695583425	7.74409707586681	high
TARGET-40-0A4HMC-01A	1.03287671232877	0	0.530245494	5.856535555	0.015592517	0.348078982	0.824317736	1.391801925	0.422357495	0.026852251	0.569539199	7.45683298583686	high
TARGET-40-PAUXPZ-01A	1.98356164383562	0	1.582995117	5.360146034	0.000676363	0.836553881	0.161670666	0.892071001	0.870228827	0.333139161	0.808177445	9.34779328699872	high
TARGET-40-PATJVI-01A	4.31506849315068	0	0.222960551	4.877794023	0.048029121	1.76528618	1.406947875	0.98243713	0.055320415	0.60895087	0.567904417	1.2596711265543	low
TARGET-40-PALZGU-01A	7.8958904109589	1	0.881397414	8.093351043	0.108390657	1.015236787	0.472571004	0.789724997	0.756380744	0.593033098	1.022766887	14.8017284884201	high
TARGET-40-PATMIF-01A	4.32602739726027	0	0.404629247	5.324916699	0.011464417	0.675664707	1.335171028	1.636658162	0.421255502	0.348405507	0.64050333	3.76418863695274	low
TARGET-40-0A4HY5-01A	0.794520547945205	1	0.077240655	6.161021074	0.930604028	0.572082582	1.027897594	0.883968256	1.205117658	0.239765482	2.276871649	52.4903705708056	high
TARGET-40-0A4I8U-01A	2.69315068493151	0	0.182597225	7.958855051	0.001590065	0.876982689	0.765436303	2.997257094	0.343840002	0.371031367	3.445792694	8.83091741196277	high
TARGET-40-0A4I9K-01A	6.18356164383562	0	0.755606205	3.07233679	0.241359754	1.207193121	0.784063024	2.84945833	0.463184982	0.161988008	0.544841203	2.14771991763399	low
TARGET-40-0A4I3S-01A	5.05205479452055	0	0.089637916	5.239176186	0.000143161	0.774585546	1.33465775	0.204351037	0.018580194	0.479575711	0.779978014	2.65765138766065	low
TARGET-40-0A4I5B-01A	1.6958904109589	0	1.18800323	5.740471265	0.009313414	0.71200518	0.859577378	0.634763725	0.470054002	0.22776418	1.084201617	8.140790301373	high
TARGET-40-PAUTWB-01A	1.88219178082192	0	0.796887467	5.972782028	0.000646191	0.878955844	0.739239378	1.322673685	0.396728826	1.039889714	1.195588829	3.40229955321859	low
TARGET-40-PAPWWC-01A	6.9041095890411	0	0.997214354	4.655212314	0.001143444	0.250407703	1.372900384	0.91834261	0.617004033	1.053630399	1.171771122	3.94332361660901	low
TARGET-40-PAUBIT-01A	2.81917808219178	0	0.147702033	6.509207826	0.193779034	0.909329522	1.437026685	0.745025727	0.139693812	0.710332565	0.992818423	4.39642494711487	low
TARGET-40-PASFCV-01A	5.64931506849315	0	0.188091848	5.533863621	0.000569428	1.031139763	1.633923614	0.956922434	0.699638501	1.183568751	0.278577357	2.18210213174481	low
TARGET-40-0A4I48-01A	4.42739726027397	0	1.085366729	4.670604109	0.016916446	0.657166123	0.613692527	3.232073941	0.357253395	1.391056287	1.465907608	1.64720551604595	low
TARGET-40-PASEFS-01A	5.78630136986301	0	0.009118492	9.197538688	0.002706962	0.630344348	1.813655087	0.347429861	1.262481917	0.865381712	0.669318077	18.6024743678468	high
TARGET-40-PARKAF-01A	2.90684931506849	1	0.83291796	5.30241524	0.00099604	0.69052057	0.73425678	1.8233626	0.66712893	0.91099105	0.91689841	3.64856619948359	low
TARGET-40-PATUXZ-01A	1.3972602739726	1	0.00872897	6.488417325	0.153517103	1.030796649	0.510586344	0.538431662	0.070707388	0.913400755	0.499614482	3.10902742012569	low
TARGET-40-PANMIG-01A	2.12602739726027	1	0.465244175	5.576615027	0.013062604	1.920525135	1.757991893	0.468743694	0.40824971	0.421927044	0.795540923	2.48480977197794	low
TARGET-40-PASNZV-01A	4.78630136986301	0	1.274034355	6.123906733	0.013876519	0.957579522	1.927626747	0.42640411	0.663223763	0.103709849	1.030576117	10.0891799382879	high
TARGET-40-0A4I4M-01A	1.93972602739726	0	0.546780792	4.557102961	0.032406409	0.876218911	1.520126708	3.445014102	0.074117084	0.570984652	1.342358088	1.52836595672192	low
TARGET-40-PAVECB-01A	1.3041095890411	0	0.506113163	6.534399085	0.000911397	1.853287619	0.422357495	2.50519515	0.486961356	0.798111877	0.379896095	2.09763435746419	low
TARGET-40-0A4I42-01A	1.6958904109589	1	0.764763536	6.187308686	0.000348169	1.050685829	1.317171987	0.142488724	0.087673474	0.332608179	1.724021878	5.41091530549955	high
TARGET-40-PASYUK-01A	5.12054794520548	0	0.61487694	5.800604398	0.000577297	0.772166101	0.691247078	0.631676027	0.613940089	0.296692248	0.383963141	6.32482708321881	high
TARGET-40-PALECC-01A	2.06575342465753	1	0.399267188	5.567694271	0.000674394	0.978174713	1.18029993	0.833898797	0.705847612	0.247185858	0.850074099	5.49589903220579	high
TARGET-40-PAMLKS-01A	0.493150684931507	1	0.646129413	8.641317624	0.000678746	1.041966668	0.74274213	0.378329408	0.072331216	1.640102044	4.475848811	7.1018008537196	high
TARGET-40-PANSEN-01A	6.18082191780822	0	0.563501252	6.42305644	0.021743428	1.528849787	1.254435158	0.046910033	0.664967075	0.708345231	0.567790072	4.47966049501241	low
TARGET-40-PALKDP-01A	8.99178082191781	0	1.892358234	5.55870667	0.010841859	0.851978475	0.742074756	0.191800221	0.490417474	0.253543121	0.675163407	9.17680119736692	high
TARGET-40-PALFYN-01A	2.74794520547945	1	1.376828294	6.201100698	0.000938877	0.235525516	0.517193205	2.126766028	0.333996905	1.069539545	0.316397887	4.45265840579017	low
TARGET-40-PATPBS-01A	4.02191780821918	0	1.086737586	5.316548714	0.02276995	1.155299107	0.776125973	0.551356447	0.452308211	0.415066686	0.978569542	4.82643141795834	low
TARGET-40-0A4HLD-01A	10.8109589041096	0	0.005212142	3.341927454	0.009442635	0.191773975	0.020349096	1.029073457	0.12312749	3.951168	0.051609124	0.154091154765588	low
TARGET-40-PAUYTT-01A	1.58630136986301	0	0.238959277	6.053661342	0.000920788	0.504120742	1.084336625	5.409610493	0.027824556	0.065632405	0.199258909	2.20278032818553	low
TARGET-40-PATMXR-01A	1.05753424657534	1	2.246005816	5.096240069	0.010698046	0.518204814	0.84580612	0.957678205	0.355846835	0.177081917	2.716521878	12.2564388317912	high
TARGET-40-PATMPU-01A	4.32602739726027	1	2.478882424	6.377484622	0.01203544	0.823196324	0.946797376	0.368621556	0.399806216	0.542700185	1.348268751	11.9560086161347	high
TARGET-40-PAPIJR-01A	4.70958904109589	0	0.398289017	5.641639869	0.000654059	0.50689985	0.849061671	2.10522217	0.280435924	0.49291329	2.20298896	4.47856931991985	low
TARGET-40-PAMEKS-01A	2.34794520547945	1	0.257608752	6.984559079	0.000751414	1.349126316	2.429114384	0.341366519	0.427557704	0.438299717	0.830372778	4.70717415502618	low
TARGET-40-PAVDTY-01A	1.01095890410959	0	0.968114685	5.331569347	0.076295111	2.468229694	1.501462869	1.757030576	0.135770273	1.046980834	0.754641653	0.951935545984525	low
TARGET-40-PANGPE-01A	9.25479452054794	0	0.805401247	5.189132984	0.015568976	1.492006466	2.164205464	1.53529208	0.366366852	0.496022085	0.549475295	2.20540017654175	low
TARGET-40-PALWWX-01A	5.92602739726027	0	0.359363873	6.233605631	0.012271766	0.917126572	0.941850064	0.766513929	0.458200339	0.645931801	0.343358	4.1489846215352	low
TARGET-40-PARGTM-01A	7.15068493150685	0	0.315247663	5.263096774	0.142110533	0.694823152	0.455777623	0.860230855	0.440476828	0.521843395	1.303306573	5.20683124369644	high
TARGET-40-PAVCLP-01A	1.4	0	0.230401316	5.393574066	0.000671769	0.727822813	1.287489259	1.454167508	0.358776307	0.024265011	1.036841926	4.59861741244868	low
TARGET-40-PANXSC-01A	3.33424657534247	0	0.239847846	6.942084811	0.028380953	0.333106884	0.615857836	1.983662989	0.259323786	0.450201801	0.814505362	6.15530196868046	high
TARGET-40-PAMRHD-01A	0.202739726027397	1	1.63261538	6.020735039	0.017316006	0.589277282	1.518826342	1.109896854	0.911643349	0.673457255	1.165701635	10.2340128227633	high
TARGET-40-PANZZJ-01A	4.21369863013699	0	0.984009411	6.042741678	0.041568477	1.183845062	1.508094132	0.428104747	0.15353824	1.585537481	0.876710624	1.95696321883208	low
TARGET-40-PATKSS-01A	2.07671232876712	1	0.374655759	6.541367889	0.000623778	0.684487121	1.023481417	0.39439666	0.61053147	0.183665629	1.00235338	9.38919947620411	high
TARGET-40-PANPUM-01A	0.808219178082192	1	0.235045175	6.580827358	0.022565635	0.387445628	0.581900196	0.211559339	0.087811009	0.488003001	0.441086026	5.68356069588008	high
TARGET-40-PAKXLD-01A	6.74520547945205	0	0.051017792	4.587750324	0.04088478	1.201426985	1.050685829	0.966094394	1.044039878	0.638354111	3.401724585	5.00505710021896	low
TARGET-40-PASSLM-01A	5.10958904109589	0	1.548360567	4.682659581	0.008934646	1.727156288	2.316049976	0.457239048	0.188059035	0.238048187	0.599990083	2.61965665302837	low
TARGET-40-PAMTCM-01A	8.22465753424657	0	0.468792012	6.639746391	0.017701534	1.516896727	0.938779103	0.045086834	0.545454357	0.686689281	1.274508782	4.95033765882315	low
TARGET-40-PAVALD-01A	1.50958904109589	0	0.204210648	6.221032289	0.000749472	0.352224822	1.025485883	0.618178621	0.272120359	0.347229254	0.496619367	5.75857078383357	high
TARGET-40-PANVJJ-01A	8.47945205479452	0	0.555949806	5.463970989	0.052799368	1.501462869	2.08432709	1.097664504	0.24535984	0.412511891	0.619806051	2.45576763034235	low
