# Supplementary material for: N6-Methyladenosine-Related LncRNAs Are Potential Remodeling Indicators in the Tumor Microenvironment and Prognostic Markers in Osteosarcoma
Source: Front Immunol. 2022 Jan 12;12:806189. doi: 10.3389/fimmu.2021.806189 (PMC8790065; doi:10.3389/fimmu.2021.806189)
Supplement: Supplementary file 2 [file DataSheet_2.zip › rawdata-bioinformatic/Figure10geneCoef.txt]

Gene	Coef
AC110015.1	0.333514518073065
SNHG6	0.32067399783432
DGCR10	1.43028336909068
AC073073.2	-0.516629769101888
AC006213.5	-0.0765238697542211
BX322562.1	-0.165854438659523
AC036214.2	0.784774207610521
AC069307.1	-0.706344867535485
SNHG4	0.163644554862348
