# Supplementary material for: N6-Methyladenosine-Related LncRNAs Are Potential Remodeling Indicators in the Tumor Microenvironment and Prognostic Markers in Osteosarcoma
Source: Front Immunol. 2022 Jan 12;12:806189. doi: 10.3389/fimmu.2021.806189 (PMC8790065; doi:10.3389/fimmu.2021.806189)
Supplement: Supplementary file 2 [file DataSheet_2.zip › rawdata-bioinformatic/Figure10testRisk.txt]

id	futime	fustat	AC110015.1	SNHG6	DGCR10	AC073073.2	AC006213.5	BX322562.1	AC036214.2	AC069307.1	SNHG4	riskScore	risk
TARGET-40-0A4I0S-01A	1.652054795	0	0.155560647	4.913391993	0.005594302	0.543393723	1.028821068	0.600992431	0.429697539	0.638470013	1.558603768	3.734570311	low
TARGET-40-PAUUML-01A	1.84109589	0	0.679605572	5.761004313	0.000666988	1.738521744	0.731343673	0.026332974	0.890695443	0.877600785	2.217244031	4.751487506	low
TARGET-40-PAMHLF-01A	5.24109589	0	0.953513352	4.907336555	0.029709796	1.312150301	0.961893718	0.314774752	0.401550388	0.772981777	0.359317378	2.607478566	low
TARGET-40-PAMHYN-01A	10.68219178	0	0.000347638	6.66538539	0.000347638	2.72377946	1.115674026	0.629437057	0.34214937	1.158255653	0.607614585	1.095145958	low
TARGET-40-PASEBY-01A	5.61369863	0	0.3718893	5.456830899	0.000335677	1.36245282	1.43855792	2.164843013	0.472468743	0.302936102	1.219613375	2.879869143	low
TARGET-40-PAKFVX-01A	2.526027397	0	0.416347314	6.263099078	0.03344948	0.487610478	1.437658541	1.489012418	0.370743187	1.297972677	0.404858424	2.791588407	low
TARGET-40-PALHRL-01A	11.98356164	0	1.76785779	6.580827358	0.000710394	0.649465459	0.674501068	2.663588421	0.020411873	1.550419908	0.959883415	2.585640359	low
TARGET-40-PANZHX-01A	3.624657534	0	0.972337021	5.918603497	0.000640962	0.74415224	1.259823832	0.300866514	0.391695313	0.958136906	0.466661049	4.052660205	low
TARGET-40-0A4I65-01A	7.931506849	0	1.319254258	4.704379103	0.025411748	1.471782781	1.22042694	1.501790638	0.364112587	0.454567339	0.88456696	2.695249276	low
TARGET-40-0A4I0W-01A	1.871232877	0	0.604432307	6.301041643	0.025807887	1.586548501	1.039889714	3.725293327	0.028228694	0.662930392	0.440731055	1.444853106	low
TARGET-40-PANSEN-01A	6.180821918	0	0.563501252	6.42305644	0.021743428	1.528849787	1.254435158	0.046910033	0.664967075	0.708345231	0.567790072	4.479660495	low
TARGET-40-PALFYN-01A	2.747945205	1	1.376828294	6.201100698	0.000938877	0.235525516	0.517193205	2.126766028	0.333996905	1.069539545	0.316397887	4.452658406	low
TARGET-40-PATPBS-01A	4.021917808	0	1.086737586	5.316548714	0.02276995	1.155299107	0.776125973	0.551356447	0.452308211	0.415066686	0.978569542	4.826431418	low
TARGET-40-PASKZZ-01A	1.484931507	0	0.068839165	5.360146034	0.055735505	1.900093424	1.187810471	1.917420776	0.730445528	0.261375322	0.909066441	2.633621575	low
TARGET-40-0A4HXS-01A	8.076712329	0	0.455931674	4.588353362	0.2249089	1.364289936	1.35605186	0.782772268	0.615159704	0.349394349	1.191023058	4.210378398	low
TARGET-40-PATEEM-01A	3.975342466	0	0.135472583	6.270534627	0.000306236	0.606827257	1.522691562	0.861209995	0.198691806	0.525335786	0.924210879	4.135700636	low
TARGET-40-PALKGN-01A	5.81369863	0	0.831259773	5.768266583	0.04076321	1.033618826	0.776782708	2.592997525	0.49900481	0.475678341	0.854295471	3.885246295	low
TARGET-40-PANGRW-01A	9.254794521	0	0.481382131	5.833060708	0.000580243	0.820377561	1.079206562	0.371554924	0.183159162	0.885104559	0.679818727	2.985139052	low
TARGET-40-PATAWV-01A	4.663013699	0	0.151618584	6.064841009	0.000650877	1.675335849	1.225915813	0.161625289	0.43567851	1.182648007	0.741271192	1.892777232	low
TARGET-40-PATJVI-01A	4.315068493	0	0.222960551	4.877794023	0.048029121	1.76528618	1.406947875	0.98243713	0.055320415	0.60895087	0.567904417	1.259671127	low
TARGET-40-PATMIF-01A	4.326027397	0	0.404629247	5.324916699	0.011464417	0.675664707	1.335171028	1.636658162	0.421255502	0.348405507	0.64050333	3.764188637	low
TARGET-40-0A4I9K-01A	6.183561644	0	0.755606205	3.07233679	0.241359754	1.207193121	0.784063024	2.84945833	0.463184982	0.161988008	0.544841203	2.147719918	low
TARGET-40-0A4I3S-01A	5.052054795	0	0.089637916	5.239176186	0.000143161	0.774585546	1.33465775	0.204351037	0.018580194	0.479575711	0.779978014	2.657651388	low
TARGET-40-PASEFS-01A	5.78630137	0	0.009118492	9.197538688	0.002706962	0.630344348	1.813655087	0.347429861	1.262481917	0.865381712	0.669318077	18.60247437	high
TARGET-40-PASNZV-01A	4.78630137	0	1.274034355	6.123906733	0.013876519	0.957579522	1.927626747	0.42640411	0.663223763	0.103709849	1.030576117	10.08917994	high
TARGET-40-0A4I42-01A	1.695890411	1	0.764763536	6.187308686	0.000348169	1.050685829	1.317171987	0.142488724	0.087673474	0.332608179	1.724021878	5.410915305	high
TARGET-40-PASYUK-01A	5.120547945	0	0.61487694	5.800604398	0.000577297	0.772166101	0.691247078	0.631676027	0.613940089	0.296692248	0.383963141	6.324827083	high
TARGET-40-PALECC-01A	2.065753425	1	0.399267188	5.567694271	0.000674394	0.978174713	1.18029993	0.833898797	0.705847612	0.247185858	0.850074099	5.495899032	high
TARGET-40-PAMLKS-01A	0.493150685	1	0.646129413	8.641317624	0.000678746	1.041966668	0.74274213	0.378329408	0.072331216	1.640102044	4.475848811	7.101800854	high
TARGET-40-PALKDP-01A	8.991780822	0	1.892358234	5.55870667	0.010841859	0.851978475	0.742074756	0.191800221	0.490417474	0.253543121	0.675163407	9.176801197	high
TARGET-40-PAKZZK-01A	4.150684932	1	0.379498934	7.7926277	0.00056992	1.270112276	1.007882698	0.772537927	0.868715606	1.004577818	1.050685829	6.745995835	high
TARGET-40-0A4I0Q-01A	1.421917808	1	0.179113137	6.555563497	0.006188193	0.88305383	0.33614306	0.273896338	0.372749454	0.583533214	1.965646353	6.330887663	high
TARGET-40-PASRNE-01A	4.676712329	0	0.30481617	5.32965789	0.000435718	1.031048572	0.71050436	0.385747834	1.227779819	0.502739567	0.957992659	6.858853542	high
TARGET-40-PAUVUL-01A	0.950684932	1	4.714040262	6.655274026	0.00052752	0.339966138	0.020815128	0.104404782	0.457295902	0.030729273	0.598390937	51.8147679	high
TARGET-40-PARBGW-01A	0.783561644	0	0.662758011	4.814666071	0.000315367	0.380060254	0.576738633	1.685769378	0.469058895	0.010821399	2.695583425	7.744097076	high
TARGET-40-0A4HMC-01A	1.032876712	0	0.530245494	5.856535555	0.015592517	0.348078982	0.824317736	1.391801925	0.422357495	0.026852251	0.569539199	7.456832986	high
TARGET-40-PAUXPZ-01A	1.983561644	0	1.582995117	5.360146034	0.000676363	0.836553881	0.161670666	0.892071001	0.870228827	0.333139161	0.808177445	9.347793287	high
TARGET-40-PALZGU-01A	7.895890411	1	0.881397414	8.093351043	0.108390657	1.015236787	0.472571004	0.789724997	0.756380744	0.593033098	1.022766887	14.80172849	high
TARGET-40-0A4HY5-01A	0.794520548	1	0.077240655	6.161021074	0.930604028	0.572082582	1.027897594	0.883968256	1.205117658	0.239765482	2.276871649	52.49037057	high
TARGET-40-0A4I8U-01A	2.693150685	0	0.182597225	7.958855051	0.001590065	0.876982689	0.765436303	2.997257094	0.343840002	0.371031367	3.445792694	8.830917412	high
TARGET-40-0A4I5B-01A	1.695890411	0	1.18800323	5.740471265	0.009313414	0.71200518	0.859577378	0.634763725	0.470054002	0.22776418	1.084201617	8.140790301	high
