# Supplementary material for: N6-Methyladenosine-Related LncRNAs Are Potential Remodeling Indicators in the Tumor Microenvironment and Prognostic Markers in Osteosarcoma
Source: Front Immunol. 2022 Jan 12;12:806189. doi: 10.3389/fimmu.2021.806189 (PMC8790065; doi:10.3389/fimmu.2021.806189)
Supplement: Supplementary file 2 [file DataSheet_2.zip › rawdata-bioinformatic/Figure10trainRisk.txt]

id	futime	fustat	AC110015.1	SNHG6	DGCR10	AC073073.2	AC006213.5	BX322562.1	AC036214.2	AC069307.1	SNHG4	riskScore	risk
TARGET-40-PAUTWB-01A	1.882191781	0	0.796887467	5.972782028	0.000646191	0.878955844	0.739239378	1.322673685	0.396728826	1.039889714	1.195588829	3.402299553	low
TARGET-40-PAPWWC-01A	6.904109589	0	0.997214354	4.655212314	0.001143444	0.250407703	1.372900384	0.91834261	0.617004033	1.053630399	1.171771122	3.943323617	low
TARGET-40-PAUBIT-01A	2.819178082	0	0.147702033	6.509207826	0.193779034	0.909329522	1.437026685	0.745025727	0.139693812	0.710332565	0.992818423	4.396424947	low
TARGET-40-PASFCV-01A	5.649315068	0	0.188091848	5.533863621	0.000569428	1.031139763	1.633923614	0.956922434	0.699638501	1.183568751	0.278577357	2.182102132	low
TARGET-40-0A4I48-01A	4.42739726	0	1.085366729	4.670604109	0.016916446	0.657166123	0.613692527	3.232073941	0.357253395	1.391056287	1.465907608	1.647205516	low
TARGET-40-PARKAF-01A	2.906849315	1	0.83291796	5.30241524	0.00099604	0.69052057	0.73425678	1.8233626	0.66712893	0.91099105	0.91689841	3.648566199	low
TARGET-40-PATUXZ-01A	1.397260274	1	0.00872897	6.488417325	0.153517103	1.030796649	0.510586344	0.538431662	0.070707388	0.913400755	0.499614482	3.10902742	low
TARGET-40-PANMIG-01A	2.126027397	1	0.465244175	5.576615027	0.013062604	1.920525135	1.757991893	0.468743694	0.40824971	0.421927044	0.795540923	2.484809772	low
TARGET-40-0A4I4M-01A	1.939726027	0	0.546780792	4.557102961	0.032406409	0.876218911	1.520126708	3.445014102	0.074117084	0.570984652	1.342358088	1.528365957	low
TARGET-40-PAVECB-01A	1.304109589	0	0.506113163	6.534399085	0.000911397	1.853287619	0.422357495	2.50519515	0.486961356	0.798111877	0.379896095	2.097634357	low
TARGET-40-0A4HX8-01A	4.794520548	0	0.428591344	5.783670746	0.000472321	1.567445279	1.806878075	0.913327979	0.0802831	1.161195487	0.224602061	1.195191773	low
TARGET-40-PAMJXS-01A	10.89315068	0	1.211047391	5.350551635	0.024868423	1.291116697	0.362704909	1.094343519	0.424417531	0.805958672	0.736076996	3.200186471	low
TARGET-40-0A4HLD-01A	10.8109589	0	0.005212142	3.341927454	0.009442635	0.191773975	0.020349096	1.029073457	0.12312749	3.951168	0.051609124	0.154091155	low
TARGET-40-PAUYTT-01A	1.58630137	0	0.238959277	6.053661342	0.000920788	0.504120742	1.084336625	5.409610493	0.027824556	0.065632405	0.199258909	2.202780328	low
TARGET-40-PAPIJR-01A	4.709589041	0	0.398289017	5.641639869	0.000654059	0.50689985	0.849061671	2.10522217	0.280435924	0.49291329	2.20298896	4.47856932	low
TARGET-40-PAMEKS-01A	2.347945205	1	0.257608752	6.984559079	0.000751414	1.349126316	2.429114384	0.341366519	0.427557704	0.438299717	0.830372778	4.707174155	low
TARGET-40-PAVDTY-01A	1.010958904	0	0.968114685	5.331569347	0.076295111	2.468229694	1.501462869	1.757030576	0.135770273	1.046980834	0.754641653	0.951935546	low
TARGET-40-PANGPE-01A	9.254794521	0	0.805401247	5.189132984	0.015568976	1.492006466	2.164205464	1.53529208	0.366366852	0.496022085	0.549475295	2.205400177	low
TARGET-40-PALWWX-01A	5.926027397	0	0.359363873	6.233605631	0.012271766	0.917126572	0.941850064	0.766513929	0.458200339	0.645931801	0.343358	4.148984622	low
TARGET-40-PAVCLP-01A	1.4	0	0.230401316	5.393574066	0.000671769	0.727822813	1.287489259	1.454167508	0.358776307	0.024265011	1.036841926	4.598617412	low
TARGET-40-PANZZJ-01A	4.21369863	0	0.984009411	6.042741678	0.041568477	1.183845062	1.508094132	0.428104747	0.15353824	1.585537481	0.876710624	1.956963219	low
TARGET-40-PAKXLD-01A	6.745205479	0	0.051017792	4.587750324	0.04088478	1.201426985	1.050685829	0.966094394	1.044039878	0.638354111	3.401724585	5.0050571	low
TARGET-40-PASSLM-01A	5.109589041	0	1.548360567	4.682659581	0.008934646	1.727156288	2.316049976	0.457239048	0.188059035	0.238048187	0.599990083	2.619656653	low
TARGET-40-PAMTCM-01A	8.224657534	0	0.468792012	6.639746391	0.017701534	1.516896727	0.938779103	0.045086834	0.545454357	0.686689281	1.274508782	4.950337659	low
TARGET-40-PANVJJ-01A	8.479452055	0	0.555949806	5.463970989	0.052799368	1.501462869	2.08432709	1.097664504	0.24535984	0.412511891	0.619806051	2.45576763	low
TARGET-40-PASUUH-01A	4.452054795	0	1.008283094	5.978801576	0.000520018	0.518678977	1.730549384	1.828138908	0.549695268	0.33895582	0.967145055	6.691939386	high
TARGET-40-PARJXU-01A	4.468493151	1	0.414956828	5.53159364	0.000672903	0.379942313	0.199713208	0.677041802	1.478230499	0.499462562	0.65207647	12.22307068	high
TARGET-40-PARDAX-01A	1.860273973	1	2.34158271	7.291039411	0.000590041	1.220625175	1.140508832	0.084267695	0.791714287	0.063355426	0.922019659	22.54308929	high
TARGET-40-0A4I4O-01A	1.717808219	1	0.332706211	5.773617691	0.039099439	0.845679299	1.218694629	2.016485771	0.943776302	0.154114391	1.188508392	7.242855737	high
TARGET-40-PAMYYJ-01A	0.742465753	1	2.267352182	4.994574922	0.000437263	0.472120713	0.58215434	0.192871624	0.215262873	0.289507074	0.511414478	8.053709273	high
TARGET-40-0A4I6O-01A	5.221917808	1	0.078484686	5.731775081	0.223233365	1.500627618	0.812584421	1.045034613	1.114025111	0.001155898	1.158106455	9.352829096	high
TARGET-40-PAPXGT-01A	6.920547945	0	0.801417521	5.383756571	0.009303708	0.900208159	0.74698562	0.447797757	0.539498248	0.491342991	1.316218437	5.486195024	high
TARGET-40-PARFTG-01A	1.789041096	1	0.9859769	6.40650146	0.101145	0.58624657	1.22679664	0.48168798	0.58268691	0.65477975	1.74927697	10.30158024	high
TARGET-40-PAUTYB-01A	1.471232877	1	0.798497658	5.975778017	0.018363611	0.860905269	0.916898414	1.755362305	2.559533488	0.153612833	0.618845332	30.09041609	high
TARGET-40-PAPKWD-01A	1.156164384	1	1.79373644	8.09335104	0.00070492	0.74115173	0.00070492	0.24848297	0.18941889	0.41792995	3.16283729	23.13704712	high
TARGET-40-PAPNVD-01A	2.526027397	1	1.633587535	7.732664315	0.006481046	0.030174973	0.271923968	0.001558301	0.067682793	0.031653211	1.354433415	25.77760617	high
TARGET-40-PATMXR-01A	1.057534247	1	2.246005816	5.096240069	0.010698046	0.518204814	0.84580612	0.957678205	0.355846835	0.177081917	2.716521878	12.25643883	high
TARGET-40-PATMPU-01A	4.326027397	1	2.478882424	6.377484622	0.01203544	0.823196324	0.946797376	0.368621556	0.399806216	0.542700185	1.348268751	11.95600862	high
TARGET-40-PARGTM-01A	7.150684932	0	0.315247663	5.263096774	0.142110533	0.694823152	0.455777623	0.860230855	0.440476828	0.521843395	1.303306573	5.206831244	high
TARGET-40-PANXSC-01A	3.334246575	0	0.239847846	6.942084811	0.028380953	0.333106884	0.615857836	1.983662989	0.259323786	0.450201801	0.814505362	6.155301969	high
TARGET-40-PAMRHD-01A	0.202739726	1	1.63261538	6.020735039	0.017316006	0.589277282	1.518826342	1.109896854	0.911643349	0.673457255	1.165701635	10.23401282	high
TARGET-40-PATKSS-01A	2.076712329	1	0.374655759	6.541367889	0.000623778	0.684487121	1.023481417	0.39439666	0.61053147	0.183665629	1.00235338	9.389199476	high
TARGET-40-PANPUM-01A	0.808219178	1	0.235045175	6.580827358	0.022565635	0.387445628	0.581900196	0.211559339	0.087811009	0.488003001	0.441086026	5.683560696	high
TARGET-40-PAVALD-01A	1.509589041	0	0.204210648	6.221032289	0.000749472	0.352224822	1.025485883	0.618178621	0.272120359	0.347229254	0.496619367	5.758570784	high
