# Supplementary material for: N6-Methyladenosine-Related LncRNAs Are Potential Remodeling Indicators in the Tumor Microenvironment and Prognostic Markers in Osteosarcoma
Source: Front Immunol. 2022 Jan 12;12:806189. doi: 10.3389/fimmu.2021.806189 (PMC8790065; doi:10.3389/fimmu.2021.806189)
Supplement: Supplementary file 2 [file DataSheet_2.zip › rawdata-bioinformatic/Figure12test.multiCox.txt]

id	HR	HR.95L	HR.95H	pvalue
Gender	0.732611554136527	0.253832412089617	2.01356755468835	0.348125522115496
Age	1.01343137053771	0.798668074367312	1.31433769527159	0.798324534612435
riskScore	1.53449087008432	1.134288345923514	1.68443471589676	0.01530729912007
