# Supplementary material for: N6-Methyladenosine-Related LncRNAs Are Potential Remodeling Indicators in the Tumor Microenvironment and Prognostic Markers in Osteosarcoma
Source: Front Immunol. 2022 Jan 12;12:806189. doi: 10.3389/fimmu.2021.806189 (PMC8790065; doi:10.3389/fimmu.2021.806189)
Supplement: Supplementary file 2 [file DataSheet_2.zip › rawdata-bioinformatic/Figure12test.uniCox.txt]

id	HR	HR.95L	HR.95H	pvalue
Gender	0.940312231236205	0.251246226797967	1.98334679597696	0.830142587070007
Age	1.13242373481813	0.781250670651803	1.34545735704533	0.633102802721095
riskScore	1.51220052262348	1.089453820354881	1.7103067714206	0.03438036280224
