# Supplementary material for: N6-Methyladenosine-Related LncRNAs Are Potential Remodeling Indicators in the Tumor Microenvironment and Prognostic Markers in Osteosarcoma
Source: Front Immunol. 2022 Jan 12;12:806189. doi: 10.3389/fimmu.2021.806189 (PMC8790065; doi:10.3389/fimmu.2021.806189)
Supplement: Supplementary file 2 [file DataSheet_2.zip › rawdata-bioinformatic/Figure12train.multiCox.txt]

id	HR	HR.95L	HR.95H	pvalue
Gender	0.734213922362552	0.171212604536797	3.224229389562702	0.69128261340884
Age	1.085237664851915	0.958373806959957	1.22834172260864	0.198220866791039
riskScore	1.14423317952069	1.07680292037035	1.21533213153942	7.30364827292488e-06
