# Supplementary material for: N6-Methyladenosine-Related LncRNAs Are Potential Remodeling Indicators in the Tumor Microenvironment and Prognostic Markers in Osteosarcoma
Source: Front Immunol. 2022 Jan 12;12:806189. doi: 10.3389/fimmu.2021.806189 (PMC8790065; doi:10.3389/fimmu.2021.806189)
Supplement: Supplementary file 2 [file DataSheet_2.zip › rawdata-bioinformatic/Figure12train.uniCox.txt]

id	HR	HR.95L	HR.95H	pvalue
Gender	0.538454376708116	0.184035495896038	1.57531619955388	0.2581108343645081
Age	0.99532632266674	0.903205321019673	1.09540595829984	0.915351058282856
riskScore	1.13492141692364	1.0740097629057	1.19929010795055	1.22886390954868e-05
