# Supplementary material for: N6-Methyladenosine-Related LncRNAs Are Potential Remodeling Indicators in the Tumor Microenvironment and Prognostic Markers in Osteosarcoma
Source: Front Immunol. 2022 Jan 12;12:806189. doi: 10.3389/fimmu.2021.806189 (PMC8790065; doi:10.3389/fimmu.2021.806189)
Supplement: Supplementary file 2 [file DataSheet_2.zip › rawdata-bioinformatic/Figure13clinical.txt]

id	Gender	Age
TARGET-40-NAAHBH-01A	Female	<=65
TARGET-40-NAAHBH-10A	Female	<=65
TARGET-40-NAAHBI-01A	Female	<=65
TARGET-40-NAAHBI-02A	Female	<=65
TARGET-40-NAAHBI-10A	Female	<=65
TARGET-40-NAAHBJ-10A	Female	<=65
TARGET-40-NAAHBJ-01A	Female	<=65
TARGET-40-NAAHBL-01A	Female	<=65
TARGET-40-NAAHBL-10A	Female	<=65
TARGET-40-NAAHBM-06A	Female	<=65
TARGET-40-NAAHBM-10A	Female	<=65
TARGET-40-NAAHBM-01A	Female	<=65
TARGET-40-NAAHBM-02A	Female	<=65
TARGET-40-NAAHBN-01A	Female	<=65
TARGET-40-NAAHBR-10A	Female	<=65
TARGET-40-NAAHBR-01A	Female	<=65
TARGET-40-NAAHBR-02A	Female	<=65
TARGET-40-NAAHBW-10A	Female	<=65
TARGET-40-NAAHBW-02A	Female	<=65
TARGET-40-NAAHBW-01A	Female	<=65
TARGET-40-NAAHBY-02A	Female	<=65
TARGET-40-NAAHBY-01A	Female	<=65
TARGET-40-NAAHBY-10A	Female	<=65
TARGET-40-NAAHCD-10A	Female	<=65
TARGET-40-NAAHCD-01A	Female	<=65
TARGET-40-NAAHCI-10A	Female	<=65
TARGET-40-NAAHCI-02A	Female	<=65
TARGET-40-NAAHCI-01A	Female	<=65
TARGET-40-NAAHCK-10A	Female	<=65
TARGET-40-NAAHCK-01A	Female	<=65
TARGET-40-NAAHCL-10A	Female	<=65
TARGET-40-NAAHCL-01A	Female	<=65
TARGET-40-NAAHCN-01A	Female	<=65
TARGET-40-NAAHCN-02A	Female	<=65
TARGET-40-NAAHCN-10A	Female	<=65
TARGET-40-NAAHCR-10A	Female	<=65
TARGET-40-NAAHCR-01A	Female	<=65
TARGET-40-NAAHCX-10A	Female	<=65
TARGET-40-NAAHCX-01A	Female	<=65
TARGET-40-NAAHDA-01A	Female	<=65
TARGET-40-NAAHDA-10A	Female	<=65
TARGET-40-NAAHDB-10A	Female	<=65
TARGET-40-NAAHDB-01A	Female	<=65
TARGET-40-NAAHDC-10A	Female	<=65
TARGET-40-NAAHDC-01A	Female	<=65
TARGET-40-NAAHDC-02A	Female	<=65
TARGET-40-NAAHDD-01A	Female	<=65
TARGET-40-NAAHDD-10A	Female	<=65
TARGET-40-NAAHDE-01A	Female	<=65
TARGET-40-NAAHDE-02A	Female	<=65
TARGET-40-NAAHDE-10A	Female	<=65
TARGET-40-NAAHDF-01A	Female	<=65
TARGET-40-NAAHDF-10A	Female	<=65
TARGET-40-NAAHDF-02A	Female	<=65
TARGET-40-NAAHDK-06A	Female	<=65
TARGET-40-NAAHDK-01A	Female	<=65
TARGET-40-NAAHDK-10A	Female	<=65
TARGET-40-NAAHDK-02A	Female	<=65
TARGET-40-NAAHDN-10A	Female	<=65
TARGET-40-NAAHDN-01A	Female	<=65
TARGET-40-NAAGZX-01A	Female	<=65
TARGET-40-NAAEDI-10A	Female	<=65
TARGET-40-NAAEDI-06A	Female	<=65
TARGET-40-NAAEDI-08A	Female	<=65
TARGET-40-NAAGJL-01A	Female	<=65
TARGET-40-NAAGJP-11A	Female	<=65
TARGET-40-NAAGJP-01A	Female	<=65
TARGET-40-NAAGJP-10A	Female	<=65
TARGET-40-NAAGJW-10B	Female	<=65
TARGET-40-NAAGJW-01A	Female	<=65
TARGET-40-NAAGKA-01A	Female	<=65
TARGET-40-NAAGKD-01A	Female	<=65
TARGET-40-NAAGKG-10B	Female	<=65
TARGET-40-NAAGKG-01A	Female	<=65
TARGET-40-NAAGKK-01A	Female	<=65
TARGET-40-NAAIBU-01A	Female	<=65
TARGET-40-NAAIBU-10B	Female	<=65
TARGET-40-NAAIBW-01A	Female	<=65
TARGET-40-NAAIBW-10B	Female	<=65
TARGET-40-PAPKME-01A	Female	<=65
TARGET-40-PAPXWB-10A	Female	<=65
TARGET-40-PAPXWB-01A	Female	<=65
TARGET-40-PARKBJ-01A	Female	<=65
TARGET-40-PARXNJ-01A	Female	<=65
TARGET-40-PASEHK-01A	Female	<=65
TARGET-40-PASKZZ-01A	Female	<=65
TARGET-40-PASKZZ-10A	Female	<=65
TARGET-40-PASNCK-01A	Female	<=65
TARGET-40-PASNCK-10A	Female	<=65
TARGET-40-PATEAN-06A	Female	<=65
TARGET-40-PATLGY-01A	Female	<=65
TARGET-40-PATNZB-01A	Female	<=65
TARGET-40-PALPAX-01A	Female	<=65
TARGET-40-PAMZAA-01A	Female	<=65
TARGET-40-PANFZN-01A	Female	<=65
TARGET-40-PANFZN-10A	Female	<=65
TARGET-40-PAUHGA-01A	Female	<=65
TARGET-40-PAUHGA-10A	Female	<=65
TARGET-40-PAUJZR-10A	Female	<=65
TARGET-40-PAUJZR-01A	Female	<=65
TARGET-40-PAUKXW-10A	Female	<=65
TARGET-40-PAUKXW-01A	Female	<=65
TARGET-40-PAVCHD-10A	Female	<=65
TARGET-40-PAVCHD-01A	Female	<=65
TARGET-40-PAVDSN-10A	Female	<=65
TARGET-40-PAVDSN-01A	Female	<=65
TARGET-40-PAVDYY-01A	Female	<=65
TARGET-40-PAVFYF-01A	Female	<=65
TARGET-40-PAVHJH-01A	Female	<=65
TARGET-40-PAVLIB-01A	Female	<=65
TARGET-40-PAVLIB-10A	Female	<=65
TARGET-40-PAVMEM-01A	Female	<=65
TARGET-40-PAVMEM-10A	Female	<=65
TARGET-40-PAVRYF-01A	Female	<=65
TARGET-40-PAVRYF-10A	Female	<=65
TARGET-40-PAVTME-01A	Female	<=65
TARGET-40-PARRXH-02A	Female	<=65
TARGET-40-PAVVZE-01A	Female	<=65
TARGET-40-PAKGVJ-01A	Female	<=65
TARGET-40-PAIXFY-01A	Female	<=65
TARGET-40-PAIXFY-10A	Female	<=65
TARGET-40-PALTJB-10A	Female	<=65
TARGET-40-PALTJB-01A	Female	<=65
TARGET-40-PAMCVZ-01A	Female	<=65
TARGET-40-PANCFH-01A	Female	<=65
TARGET-40-PANDMD-01A	Female	<=65
TARGET-40-PANSAN-01A	Female	<=65
TARGET-40-PANSAN-10A	Female	<=65
TARGET-40-PARVXK-01A	Female	<=65
TARGET-40-PARVXK-10A	Female	<=65
TARGET-40-PALWWX-10A	Female	<=65
TARGET-40-PALWWX-01A	Female	<=65
TARGET-40-PAMLKS-01A	Female	<=65
TARGET-40-PAMLKS-10A	Female	<=65
TARGET-40-PAMRHD-10A	Female	<=65
TARGET-40-PAMRHD-01A	Female	<=65
TARGET-40-PANZHX-10A	Female	<=65
TARGET-40-PANZHX-01A	Female	<=65
TARGET-40-PAPIJR-10A	Female	<=65
TARGET-40-PAPIJR-01A	Female	<=65
TARGET-40-PAPNVD-01A	Female	<=65
TARGET-40-PAPNVD-10A	Female	<=65
TARGET-40-PAPWWC-10A	Female	<=65
TARGET-40-PAPWWC-01A	Female	<=65
TARGET-40-PAPXGT-01A	Female	<=65
TARGET-40-PAPXGT-10A	Female	<=65
TARGET-40-PARBGW-10A	Female	<=65
TARGET-40-PARBGW-01A	Female	<=65
TARGET-40-PARFTG-01A	Female	<=65
TARGET-40-PARFTG-10A	Female	<=65
TARGET-40-PARJXU-01A	Female	<=65
TARGET-40-PARJXU-10A	Female	<=65
TARGET-40-PASFCV-10A	Female	<=65
TARGET-40-PASFCV-01A	Female	<=65
TARGET-40-PASUUH-10A	Female	<=65
TARGET-40-PASUUH-01A	Female	<=65
TARGET-40-PASYUK-10A	Female	<=65
TARGET-40-PASYUK-01A	Female	<=65
TARGET-40-PATMIF-10A	Female	<=65
TARGET-40-PATMIF-01A	Female	<=65
TARGET-40-PATXFN-10A	Female	<=65
TARGET-40-PATXFN-01A	Female	<=65
TARGET-40-PASRNE-10A	Female	<=65
TARGET-40-PASRNE-01A	Female	<=65
TARGET-40-PATUXZ-01A	Female	<=65
TARGET-40-PATUXZ-10A	Female	<=65
TARGET-40-PAUBIT-01A	Female	<=65
TARGET-40-PAUBIT-10A	Female	<=65
TARGET-40-PAUTYB-01A	Female	<=65
TARGET-40-PAUTYB-10A	Female	<=65
TARGET-40-PAUVUL-01A	Female	<=65
TARGET-40-PAUVUL-10A	Female	<=65
TARGET-40-PAUXPZ-01A	Female	<=65
TARGET-40-PAUXPZ-10A	Female	<=65
TARGET-40-PAUYTT-10A	Female	<=65
TARGET-40-PAUYTT-01A	Female	<=65
TARGET-40-PAVCLP-10A	Female	<=65
TARGET-40-PAVCLP-01A	Female	<=65
TARGET-40-PAVECB-01A	Female	<=65
TARGET-40-PAVECB-10A	Female	<=65
TARGET-40-PATMXR-01A	Female	<=65
TARGET-40-PATMXR-10A	Female	<=65
TARGET-40-PAKXLD-10A	Female	<=65
TARGET-40-PAKXLD-01A	Female	<=65
TARGET-40-PALECC-10A	Female	<=65
TARGET-40-PALECC-01A	Female	<=65
TARGET-40-PALFYN-01A	Female	<=65
TARGET-40-PALFYN-10A	Female	<=65
TARGET-40-PALKDP-01A	Female	<=65
TARGET-40-PALKDP-10A	Female	<=65
TARGET-40-PAMHYN-10A	Female	<=65
TARGET-40-PAMHYN-01A	Female	<=65
TARGET-40-PAMTCM-01A	Female	<=65
TARGET-40-PAMTCM-10A	Female	<=65
TARGET-40-PANVJJ-10A	Female	<=65
TARGET-40-PANVJJ-01A	Female	<=65
TARGET-40-0A4I0U-10A	Female	<=65
TARGET-40-0A4I0U-01A	Female	<=65
TARGET-40-0A4I4A-01A	Female	<=65
TARGET-40-0A4I4A-10A	Female	<=65
TARGET-40-0A4I0Q-01A	Female	<=65
TARGET-40-0A4I0Q-10A	Female	<=65
TARGET-40-0A4I42-01A	Female	<=65
TARGET-40-0A4I42-10A	Female	<=65
TARGET-40-0A4I48-01A	Female	<=65
TARGET-40-0A4I48-10A	Female	<=65
TARGET-40-0A4I4M-01A	Female	<=65
TARGET-40-0A4I4M-10A	Female	<=65
TARGET-40-NAAHBK-10A	Male	<=65
TARGET-40-NAAHBK-01A	Male	<=65
TARGET-40-NAAHBP-10A	Male	<=65
TARGET-40-NAAHBP-01A	Male	<=65
TARGET-40-NAAHBP-02A	Male	<=65
TARGET-40-NAAHBS-10A	Male	<=65
TARGET-40-NAAHBS-01A	Male	<=65
TARGET-40-NAAHBT-01A	Male	<=65
TARGET-40-NAAHBT-10A	Male	<=65
TARGET-40-NAAHBT-02A	Male	<=65
TARGET-40-NAAHBU-10A	Male	<=65
TARGET-40-NAAHBU-01A	Male	<=65
TARGET-40-NAAHBU-02A	Male	<=65
TARGET-40-NAAHBV-01A	Male	<=65
TARGET-40-NAAHBZ-10A	Male	<=65
TARGET-40-NAAHBZ-01A	Male	<=65
TARGET-40-NAAHCC-01A	Male	<=65
TARGET-40-NAAHCC-10A	Male	<=65
TARGET-40-NAAHCE-01A	Male	<=65
TARGET-40-NAAHCE-02A	Male	<=65
TARGET-40-NAAHCE-10A	Male	<=65
TARGET-40-NAAHCF-10A	Male	<=65
TARGET-40-NAAHCF-01A	Male	<=65
TARGET-40-NAAHCG-01A	Male	<=65
TARGET-40-NAAHCG-02A	Male	<=65
TARGET-40-NAAHCG-10A	Male	<=65
TARGET-40-NAAHCH-10A	Male	<=65
TARGET-40-NAAHCH-01A	Male	<=65
TARGET-40-NAAHCH-02A	Male	<=65
TARGET-40-NAAHCJ-02A	Male	<=65
TARGET-40-NAAHCJ-10A	Male	<=65
TARGET-40-NAAHCJ-01A	Male	<=65
TARGET-40-NAAHCM-01A	Male	<=65
TARGET-40-NAAHCP-01A	Male	<=65
TARGET-40-NAAHCP-10A	Male	<=65
TARGET-40-NAAHCT-06A	Male	<=65
TARGET-40-NAAHCT-01A	Male	<=65
TARGET-40-NAAHCU-01A	Male	<=65
TARGET-40-NAAHCU-10A	Male	<=65
TARGET-40-NAAHCV-10A	Male	<=65
TARGET-40-NAAHCV-01A	Male	<=65
TARGET-40-NAAHCW-01A	Male	<=65
TARGET-40-NAAHCW-10A	Male	<=65
TARGET-40-NAAHCY-01A	Male	<=65
TARGET-40-NAAHCY-10A	Male	<=65
TARGET-40-NAAHCY-02A	Male	<=65
TARGET-40-NAAHDI-10A	Male	<=65
TARGET-40-NAAHDI-01A	Male	<=65
TARGET-40-NAAHDJ-01A	Male	<=65
TARGET-40-NAAHDJ-10A	Male	<=65
TARGET-40-NAAHDL-01A	Male	<=65
TARGET-40-NAAHDL-10A	Male	<=65
TARGET-40-NAAHDM-10A	Male	<=65
TARGET-40-NAAHDM-01A	Male	<=65
TARGET-40-NAAECZ-01A	Male	<=65
TARGET-40-NAAECZ-10A	Male	<=65
TARGET-40-NAAEDA-06A	Male	<=65
TARGET-40-NAAEDA-01A	Male	<=65
TARGET-40-NAAEDA-10A	Male	<=65
TARGET-40-NAAEDB-10A	Male	<=65
TARGET-40-NAAEDB-01A	Male	<=65
TARGET-40-NAAGZW-06A	Male	<=65
TARGET-40-NAAGZY-01A	Male	<=65
TARGET-40-NAAGZZ-01A	Male	<=65
TARGET-40-NAAHAB-01A	Male	<=65
TARGET-40-NAAEDD-06A	Male	<=65
TARGET-40-NAAEDD-01A	Male	<=65
TARGET-40-NAAEDG-01A	Male	<=65
TARGET-40-NAAEDG-10A	Male	<=65
TARGET-40-NAAEDH-10A	Male	<=65
TARGET-40-NAAEDH-08A	Male	<=65
TARGET-40-NAAEDH-06A	Male	<=65
TARGET-40-NAAEDH-01A	Male	<=65
TARGET-40-NAAGJK-10B	Male	<=65
TARGET-40-NAAGJK-11A	Male	<=65
TARGET-40-NAAGJK-01A	Male	<=65
TARGET-40-NAAGJM-01A	Male	<=65
TARGET-40-NAAGJM-10A	Male	<=65
TARGET-40-NAAGJM-11A	Male	<=65
TARGET-40-NAAGJN-01A	Male	<=65
TARGET-40-NAAGJN-11A	Male	<=65
TARGET-40-NAAGJR-01A	Male	<=65
TARGET-40-NAAGJR-11A	Male	<=65
TARGET-40-NAAGJR-10A	Male	<=65
TARGET-40-NAAGJS-10A	Male	<=65
TARGET-40-NAAGJS-01A	Male	<=65
TARGET-40-NAAGJS-11A	Male	<=65
TARGET-40-NAAGJT-01A	Male	<=65
TARGET-40-NAAGJT-10B	Male	<=65
TARGET-40-NAAGJU-11A	Male	<=65
TARGET-40-NAAGJU-01A	Male	<=65
TARGET-40-NAAGJU-10A	Male	<=65
TARGET-40-NAAGJV-01A	Male	<=65
TARGET-40-NAAGJV-10B	Male	<=65
TARGET-40-NAAGJX-10A	Male	<=65
TARGET-40-NAAGJX-01A	Male	<=65
TARGET-40-NAAGJX-11A	Male	<=65
TARGET-40-NAAGJY-01A	Male	<=65
TARGET-40-NAAGJY-11A	Male	<=65
TARGET-40-NAAGJY-10A	Male	<=65
TARGET-40-NAAGJZ-11A	Male	<=65
TARGET-40-NAAGJZ-01A	Male	<=65
TARGET-40-NAAGJZ-10A	Male	<=65
TARGET-40-NAAGKC-10B	Male	<=65
TARGET-40-NAAGKC-01A	Male	<=65
TARGET-40-NAAGKF-01A	Male	<=65
TARGET-40-NAAGKH-01A	Male	<=65
TARGET-40-NAAGKI-01A	Male	<=65
TARGET-40-NAAGKL-10B	Male	<=65
TARGET-40-NAAGKL-01A	Male	<=65
TARGET-40-NAAGKM-10B	Male	<=65
TARGET-40-NAAGKM-01A	Male	<=65
TARGET-40-NAAGKN-01A	Male	<=65
TARGET-40-0A4HXO-01A	Male	<=65
TARGET-40-0A4HXO-10A	Male	<=65
TARGET-40-0A4HXV-01A	Male	<=65
TARGET-40-0A4HXV-10A	Male	<=65
TARGET-40-0A4I3W-10A	Male	<=65
TARGET-40-0A4I3W-01A	Male	<=65
TARGET-40-0A4I8O-01A	Male	<=65
TARGET-40-0A4I8O-10A	Male	<=65
TARGET-40-0A4I8S-01A	Male	<=65
TARGET-40-0A4I8S-10A	Male	<=65
TARGET-40-NAASJI-01A	Male	<=65
TARGET-40-NAASJI-10A	Male	<=65
TARGET-40-NAASJK-01A	Male	<=65
TARGET-40-NAASJK-10A	Male	<=65
TARGET-40-PARTUG-01A	Male	<=65
TARGET-40-PARVEF-01A	Male	<=65
TARGET-40-PARYDD-01A	Male	<=65
TARGET-40-PARZAR-01A	Male	<=65
TARGET-40-PASDUJ-01A	Male	<=65
TARGET-40-PASFIW-01A	Male	<=65
TARGET-40-PASJST-01A	Male	<=65
TARGET-40-PATADX-01A	Male	<=65
TARGET-40-PATEJE-01A	Male	<=65
TARGET-40-PATFVE-01A	Male	<=65
TARGET-40-PATLYM-10A	Male	<=65
TARGET-40-PATLYM-01A	Male	<=65
TARGET-40-PAMXGP-01A	Male	<=65
TARGET-40-PANBZI-01A	Male	<=65
TARGET-40-PANNCR-01A	Male	<=65
TARGET-40-PANNCR-10A	Male	<=65
TARGET-40-PANVLW-01A	Male	<=65
TARGET-40-PATNLI-01A	Male	<=65
TARGET-40-PAUVKL-02A	Male	<=65
TARGET-40-PAVEMA-01A	Male	<=65
TARGET-40-PAVLPS-10A	Male	<=65
TARGET-40-PAVLPS-01A	Male	<=65
TARGET-40-PAVMMV-10A	Male	<=65
TARGET-40-PAVMMV-01A	Male	<=65
TARGET-40-PAVPHS-10A	Male	<=65
TARGET-40-PAVPHS-01A	Male	<=65
TARGET-40-PAVUKR-10A	Male	<=65
TARGET-40-PAVUKR-01A	Male	<=65
TARGET-40-PAVXDP-10A	Male	<=65
TARGET-40-PAVXDP-01A	Male	<=65
TARGET-40-PATADB-01A	Male	<=65
TARGET-40-PANIFV-01A	Male	<=65
TARGET-40-PAIWEV-01A	Male	<=65
TARGET-40-PAKRHV-01A	Male	<=65
TARGET-40-PALIXF-01A	Male	<=65
TARGET-40-PALIXF-11A	Male	<=65
TARGET-40-PAMMGP-01A	Male	<=65
TARGET-40-PAMPSS-01A	Male	<=65
TARGET-40-PAMVMI-01A	Male	<=65
TARGET-40-PANGCY-10A	Male	<=65
TARGET-40-PANGCY-01A	Male	<=65
TARGET-40-PANMGS-01A	Male	<=65
TARGET-40-PARGNA-01A	Male	<=65
TARGET-40-PARUUW-01A	Male	<=65
TARGET-40-PAMEKS-10A	Male	<=65
TARGET-40-PAMEKS-01A	Male	<=65
TARGET-40-PAMYYJ-10A	Male	<=65
TARGET-40-PAMYYJ-01A	Male	<=65
TARGET-40-PANMIG-01A	Male	<=65
TARGET-40-PANMIG-10A	Male	<=65
TARGET-40-PANPUM-10A	Male	<=65
TARGET-40-PANPUM-01A	Male	<=65
TARGET-40-PAPKWD-01A	Male	<=65
TARGET-40-PAPKWD-10A	Male	<=65
TARGET-40-PARDAX-01A	Male	<=65
TARGET-40-PARDAX-10A	Male	<=65
TARGET-40-PARGTM-10A	Male	<=65
TARGET-40-PARGTM-01A	Male	<=65
TARGET-40-PARKAF-10A	Male	<=65
TARGET-40-PARKAF-01A	Male	<=65
TARGET-40-PASEBY-10A	Male	<=65
TARGET-40-PASEBY-01A	Male	<=65
TARGET-40-PASEFS-01A	Male	<=65
TARGET-40-PASEFS-10A	Male	<=65
TARGET-40-PASSLM-10A	Male	<=65
TARGET-40-PASSLM-01A	Male	<=65
TARGET-40-PATAWV-01A	Male	<=65
TARGET-40-PATAWV-10A	Male	<=65
TARGET-40-PATJVI-10A	Male	<=65
TARGET-40-PATJVI-01A	Male	<=65
TARGET-40-PATKSS-01A	Male	<=65
TARGET-40-PATKSS-10A	Male	<=65
TARGET-40-PATMPU-01A	Male	<=65
TARGET-40-PATMPU-10A	Male	<=65
TARGET-40-PATPBS-01A	Male	<=65
TARGET-40-PATPBS-10A	Male	<=65
TARGET-40-PASNZV-10A	Male	<=65
TARGET-40-PASNZV-01A	Male	<=65
TARGET-40-PATEEM-01A	Male	<=65
TARGET-40-PATEEM-10A	Male	<=65
TARGET-40-PAUTWB-01A	Male	<=65
TARGET-40-PAUTWB-10A	Male	<=65
TARGET-40-PAUUML-10A	Male	<=65
TARGET-40-PAUUML-01A	Male	<=65
TARGET-40-PAVALD-10A	Male	<=65
TARGET-40-PAVALD-01A	Male	<=65
TARGET-40-PAVDTY-10A	Male	<=65
TARGET-40-PAVDTY-01A	Male	<=65
TARGET-40-PAPFLB-10A	Male	<=65
TARGET-40-PAPFLB-01A	Male	<=65
TARGET-40-PAKFVX-01A	Male	<=65
TARGET-40-PAKFVX-10A	Male	<=65
TARGET-40-PAKZZK-10A	Male	<=65
TARGET-40-PAKZZK-01A	Male	<=65
TARGET-40-PAKUZU-10A	Male	<=65
TARGET-40-PAKUZU-01A	Male	<=65
TARGET-40-PALHRL-10A	Male	<=65
TARGET-40-PALHRL-01A	Male	<=65
TARGET-40-PALKGN-01A	Male	<=65
TARGET-40-PALKGN-10A	Male	<=65
TARGET-40-PALZGU-10A	Male	<=65
TARGET-40-PALZGU-01A	Male	<=65
TARGET-40-PAMHLF-01A	Male	<=65
TARGET-40-PAMHLF-10A	Male	<=65
TARGET-40-PAMJXS-10A	Male	<=65
TARGET-40-PAMJXS-01A	Male	<=65
TARGET-40-PANGPE-10A	Male	<=65
TARGET-40-PANGPE-01A	Male	<=65
TARGET-40-PANGRW-10A	Male	<=65
TARGET-40-PANGRW-01A	Male	<=65
TARGET-40-PANSEN-10A	Male	<=65
TARGET-40-PANSEN-01A	Male	<=65
TARGET-40-PANXSC-10A	Male	<=65
TARGET-40-PANXSC-01A	Male	<=65
TARGET-40-PANZZJ-01A	Male	<=65
TARGET-40-PANZZJ-10A	Male	<=65
TARGET-40-PAPVYW-10A	Male	<=65
TARGET-40-PAPVYW-01A	Male	<=65
TARGET-40-0A4I65-01A	Male	<=65
TARGET-40-0A4I65-10A	Male	<=65
TARGET-40-0A4I9K-01A	Male	<=65
TARGET-40-0A4I9K-10A	Male	<=65
TARGET-40-0A4I5I-01A	Male	<=65
TARGET-40-0A4I5I-10A	Male	<=65
TARGET-40-0A4HLD-10A	Male	<=65
TARGET-40-0A4HLD-01A	Male	<=65
TARGET-40-0A4HMC-01A	Male	<=65
TARGET-40-0A4HMC-10A	Male	<=65
TARGET-40-0A4HX8-01A	Male	<=65
TARGET-40-0A4HX8-10A	Male	<=65
TARGET-40-0A4HXS-10A	Male	<=65
TARGET-40-0A4HXS-01A	Male	<=65
TARGET-40-0A4HY5-10A	Male	<=65
TARGET-40-0A4HY5-01A	Male	<=65
TARGET-40-0A4I0W-01A	Male	<=65
TARGET-40-0A4I0W-10A	Male	<=65
TARGET-40-0A4I3S-01A	Male	<=65
TARGET-40-0A4I3S-10A	Male	<=65
TARGET-40-0A4I4E-10A	Male	<=65
TARGET-40-0A4I4E-01A	Male	<=65
TARGET-40-0A4I4O-10A	Male	<=65
TARGET-40-0A4I4O-01A	Male	<=65
TARGET-40-0A4I5B-10A	Male	<=65
TARGET-40-0A4I5B-01A	Male	<=65
TARGET-40-0A4I6O-01A	Male	<=65
TARGET-40-0A4I6O-10A	Male	<=65
TARGET-40-0A4I8U-10A	Male	<=65
TARGET-40-0A4I8U-01A	Male	<=65
