# Supplementary material for: N6-Methyladenosine-Related LncRNAs Are Potential Remodeling Indicators in the Tumor Microenvironment and Prognostic Markers in Osteosarcoma
Source: Front Immunol. 2022 Jan 12;12:806189. doi: 10.3389/fimmu.2021.806189 (PMC8790065; doi:10.3389/fimmu.2021.806189)
Supplement: Supplementary file 2 [file DataSheet_2.zip › rawdata-bioinformatic/Figure14scores.txt]

ID	StromalScore	ImmuneScore	ESTIMATEScore
TARGET-40-PASUUH-01A	151.661980718731	1817.72008832647	1969.3820690452
TARGET-40-PAUTWB-01A	770.153258074879	1191.05441132345	1961.20766939833
TARGET-40-PAKUZU-01A	576.128981592803	199.254981538576	775.383963131379
TARGET-40-0A4I0S-01A	1270.68022480938	1701.34759784798	2972.02782265735
TARGET-40-PARJXU-01A	815.951868210878	-82.883245742611	733.068622468267
TARGET-40-PAPWWC-01A	182.540528369802	420.166985483145	602.707513852947
TARGET-40-PAUUML-01A	-198.678247653997	-1039.65015008078	-1238.32839773478
TARGET-40-PAMHLF-01A	892.515598522431	112.441664288429	1004.95726281086
TARGET-40-PAUBIT-01A	1175.44793787013	363.827794059311	1539.27573192944
TARGET-40-PASFCV-01A	1657.04083469024	1513.84536071908	3170.88619540932
TARGET-40-PARDAX-01A	-205.429602344369	-88.0269695100793	-293.456571854448
TARGET-40-0A4I4O-01A	342.001077427315	289.896776847393	631.897854274708
TARGET-40-0A4I48-01A	1031.19044008364	1088.12275033689	2119.31319042053
TARGET-40-PASEFS-01A	-320.480734778362	-1502.57749971348	-1823.05823449185
TARGET-40-PARKAF-01A	177.01188340911	247.765443275214	424.777326684324
TARGET-40-PATUXZ-01A	-130.32787438503	-244.409782616567	-374.737657001597
TARGET-40-PAMHYN-01A	778.372499689428	746.954265539015	1525.32676522844
TARGET-40-PASEBY-01A	717.847097405188	975.446497439833	1693.29359484502
TARGET-40-PANMIG-01A	975.869088778067	179.694246042785	1155.56333482085
TARGET-40-PAKFVX-01A	-670.027387303957	447.376546058503	-222.650841245454
TARGET-40-PASNZV-01A	466.568589294164	1008.83705642241	1475.40564571658
TARGET-40-0A4I4M-01A	1285.59175232119	1375.78590086535	2661.37765318654
TARGET-40-PAMYYJ-01A	281.175362518645	283.365689799031	564.541052317676
TARGET-40-PAVECB-01A	1262.50938868496	63.5027880572139	1326.01217674218
TARGET-40-0A4I42-01A	-63.8160425269212	213.141373979455	149.325331452534
TARGET-40-PASYUK-01A	1937.87233484283	2535.12619597665	4472.99853081948
TARGET-40-PALECC-01A	346.554511658117	822.97604978231	1169.53056144043
TARGET-40-PAMLKS-01A	-617.943344918392	-556.258687992765	-1174.20203291116
TARGET-40-PANSEN-01A	950.165615623237	-21.2973278910625	928.868287732174
TARGET-40-PALHRL-01A	-229.646662818994	567.935376145687	338.288713326692
TARGET-40-PANZHX-01A	1056.83788177385	1318.21895850868	2375.05684028253
TARGET-40-PALKDP-01A	-119.835515310621	-605.552367325918	-725.387882636539
TARGET-40-0A4I65-01A	796.923090961782	232.379053018987	1029.30214398077
TARGET-40-0A4I6O-01A	751.115979934713	-54.9460934550054	696.169886479708
TARGET-40-PALFYN-01A	1591.58361047081	1672.39913379448	3263.98274426529
TARGET-40-PATPBS-01A	446.352078521756	712.006786353667	1158.35886487542
TARGET-40-PAPXGT-01A	688.820974114419	1253.12564650184	1941.94662061626
TARGET-40-0A4I4E-01A	573.303938899844	-850.049622926016	-276.745684026172
TARGET-40-0A4HLD-01A	-16.1086330402221	-43.9264989195705	-60.0351319597926
TARGET-40-PAUYTT-01A	399.218974892343	-344.272167552744	54.9468073395994
TARGET-40-0A4I0W-01A	1265.77472437898	532.805030379611	1798.57975475859
TARGET-40-PARFTG-01A	642.68166573187	608.864491516931	1251.5461572488
TARGET-40-0A4HX8-01A	199.456537887009	-14.2390286132589	185.21750927375
TARGET-40-PAUTYB-01A	196.749851026226	1202.27704598094	1399.02689700716
TARGET-40-PATMXR-01A	-188.091636144988	162.787291260866	-25.3043448841217
TARGET-40-PAPKWD-01A	-698.08595259924	-374.58476090223	-1072.67071350147
TARGET-40-PAPNVD-01A	-495.043097348867	-563.315927046152	-1058.35902439502
TARGET-40-PATMPU-01A	-95.3116536825213	193.821035699751	98.50938201723
TARGET-40-PAPFLB-01A	86.0441662775217	472.011779753549	558.055946031071
TARGET-40-PAPIJR-01A	729.564187798416	1374.62559382047	2104.18978161889
TARGET-40-PAMEKS-01A	790.36123803012	-220.613278287692	569.747959742429
TARGET-40-PAVDTY-01A	463.882682994197	841.492989700564	1305.37567269476
TARGET-40-PANGPE-01A	689.241310767421	418.982439533109	1108.22375030053
TARGET-40-PAMJXS-01A	214.170046739623	282.161435071482	496.331481811104
TARGET-40-PAKZZK-01A	871.619480474199	666.793786118957	1538.41326659316
TARGET-40-PALWWX-01A	710.628517381065	613.761641221301	1324.39015860237
TARGET-40-PASKZZ-01A	1305.92075524982	390.848014378847	1696.76876962867
TARGET-40-0A4HXS-01A	374.082001632141	473.169192932231	847.251194564372
TARGET-40-PATEEM-01A	718.437610670927	209.535759335972	927.973370006899
TARGET-40-0A4I0Q-01A	931.991707490396	410.724623354961	1342.71633084536
TARGET-40-PALKGN-01A	979.445017144601	1133.21956630313	2112.66458344774
TARGET-40-PASRNE-01A	612.616427364479	882.095807936022	1494.7122353005
TARGET-40-PARGTM-01A	-333.078507858205	228.113191732809	-104.965316125396
TARGET-40-PAUVUL-01A	-72.7058822837348	234.615418570725	161.90953628699
TARGET-40-PANGRW-01A	813.111079960338	699.057660066995	1512.16874002733
TARGET-40-PAVCLP-01A	977.992242037561	875.333097120283	1853.32533915784
TARGET-40-PATAWV-01A	547.963313994513	141.95327118901	689.916585183523
TARGET-40-PARBGW-01A	287.529881457268	810.667584204629	1098.1974656619
TARGET-40-PANXSC-01A	745.961630559808	1422.45118178645	2168.41281234626
TARGET-40-0A4HMC-01A	344.9374334052	1228.92243209896	1573.85986550416
TARGET-40-PAUXPZ-01A	215.173182998083	-25.0896925670759	190.083490431007
TARGET-40-PATJVI-01A	174.735377109658	904.185644223375	1078.92102133303
TARGET-40-PAMRHD-01A	477.551732321588	690.522278840583	1168.07401116217
TARGET-40-PALZGU-01A	447.011275338851	671.746356859215	1118.75763219807
TARGET-40-PANZZJ-01A	1219.8785497298	1012.91994652931	2232.79849625911
TARGET-40-PATKSS-01A	-255.004086229227	-1110.60571262074	-1365.60979884997
TARGET-40-PATMIF-01A	997.328011011775	1538.97397626331	2536.30198727508
TARGET-40-PANPUM-01A	309.289340963944	-450.253497797923	-140.964156833979
TARGET-40-PAKXLD-01A	72.6881208291314	-877.872011961171	-805.183891132039
TARGET-40-PASSLM-01A	-84.3011363601529	-274.750319148713	-359.051455508866
TARGET-40-PAMTCM-01A	-169.833751481754	-776.761335113771	-946.595086595525
TARGET-40-0A4HY5-01A	456.754884587342	161.087846057224	617.842730644567
TARGET-40-PAVALD-01A	-298.343368940431	-1163.93693792041	-1462.28030686084
TARGET-40-0A4I8U-01A	759.722328364228	551.271206110107	1310.99353447433
TARGET-40-0A4I9K-01A	440.382535558413	497.436973489691	937.819509048104
TARGET-40-0A4I3S-01A	880.583946697106	-88.8609395388199	791.723007158286
TARGET-40-PANVJJ-01A	1309.98836824127	464.992895321679	1774.98126356295
TARGET-40-0A4I5B-01A	618.714085626952	1161.38195419404	1780.09603982099
