# Supplementary material for: N6-Methyladenosine-Related LncRNAs Are Potential Remodeling Indicators in the Tumor Microenvironment and Prognostic Markers in Osteosarcoma
Source: Front Immunol. 2022 Jan 12;12:806189. doi: 10.3389/fimmu.2021.806189 (PMC8790065; doi:10.3389/fimmu.2021.806189)
Supplement: Supplementary file 2 [file DataSheet_2.zip › rawdata-bioinformatic/Figure2net.network.txt]

m6A	lncRNA	cor	pvalue	Regulation
WTAP	FOXD2-AS1	0.439573344427892	1.82861631622973e-05	postive
HNRNPC	AC124312.2	0.411624302808404	6.76788784039758e-05	postive
RBMX	AC124312.2	0.431838644529822	2.65730592264237e-05	postive
FMR1	AC245140.2	0.446610925646438	1.29111169436547e-05	postive
FMR1	AP000766.1	0.407847295168682	8.00729757612238e-05	postive
ZC3H13	AC012306.2	-0.477297668695736	2.57819752306436e-06	negative
YTHDC1	AC012306.2	-0.40235900394416	0.000101874424522032	negative
METTL16	ADAMTS9-AS2	0.567800658889634	7.96758529110063e-09	postive
HNRNPC	MIR1-1HG-AS1	0.447866143743468	1.21241160123326e-05	postive
RBM15	AC079148.1	-0.41172250094246	6.73818182627356e-05	negative
METTL16	LINC02613	0.504116312105529	5.51912579538533e-07	postive
ZC3H13	AC015802.4	-0.420290385584109	4.56620198982139e-05	negative
WTAP	TRAF3IP2-AS1	0.407305361264002	8.20150436240938e-05	postive
FMR1	TRAF3IP2-AS1	0.413282103038826	6.28233902176224e-05	postive
YTHDF1	MHENCR	0.408609470116615	7.74138354123638e-05	postive
YTHDF3	HDAC4-AS1	-0.407397696208626	8.16810924418713e-05	negative
ALKBH5	AC015818.2	0.475442866695239	2.85463896967983e-06	postive
YTHDF3	AC104083.1	0.435669839572212	2.21072298495499e-05	postive
VIRMA	HDAC2-AS2	-0.479206115352184	2.32022947396247e-06	negative
ALKBH5	AC005324.5	0.514472794366612	2.93565985725214e-07	postive
IGFBP2	LINC00294	-0.410806285073364	7.02011981637035e-05	negative
YTHDF3	AC138230.1	-0.41010393335246	7.24362818628815e-05	negative
HNRNPC	AC021087.4	0.427660134079413	3.23967550805442e-05	postive
ALKBH5	LINC02076	0.61493454796123	1.84277151788211e-10	postive
RBM15	AC008443.6	-0.429509620772976	2.96858402096605e-05	negative
HNRNPA2B1	AL133346.1	-0.416665285300998	5.39029231696209e-05	negative
ALKBH5	AC005730.3	0.537067476252742	6.87099549592547e-08	postive
ALKBH5	RAI1-AS1	0.558337437715162	1.5833373090654e-08	postive
IGFBP3	AC096733.2	-0.416936081972359	5.32424511398646e-05	negative
IGFBP3	AC110015.1	-0.414721872596833	5.88713682343373e-05	negative
RBMX	TMPO-AS1	0.404958721821919	9.09398222542832e-05	postive
METTL14	AC104113.1	0.459680131162634	6.62561027688521e-06	postive
METTL14	LINC00641	0.413341452196247	6.26557237904242e-05	postive
METTL16	MKLN1-AS	0.483486035391631	1.82744352159644e-06	postive
VIRMA	AL359697.1	-0.427414594675303	3.27735494764859e-05	negative
FMR1	AP002026.1	0.423542428055056	3.92833741062839e-05	postive
RBMX	MIR4435-2HG	-0.405597527477305	8.84250007630556e-05	negative
METTL16	AC024075.3	0.417096937439814	5.28536993373449e-05	postive
RBM15	AC005014.2	-0.410419871671626	7.14228180976916e-05	negative
METTL16	AL353593.3	0.446683257325789	1.28644964387628e-05	postive
YTHDC1	THAP9-AS1	0.618455707462314	1.3559665295997e-10	postive
RBMX	THAP9-AS1	0.434083405380423	2.38637914618016e-05	postive
YTHDF3	MSC-AS1	0.491576829843747	1.15334974913157e-06	postive
ALKBH5	AC020558.2	0.759589579045695	9.61573535258086e-18	postive
VIRMA	LINC01506	-0.425415369958287	3.59972250969244e-05	negative
RBM15	LINC01506	-0.400424017767716	0.000110791113390258	negative
YTHDF3	AC005034.5	0.460347788657611	6.39885399461143e-06	postive
ALKBH5	UBXN10-AS1	0.406361131221917	8.55035960847809e-05	postive
ALKBH5	AC055811.1	0.55438925391396	2.09544813627637e-08	postive
METTL14	AC093726.1	0.539294461831884	5.92013399969427e-08	postive
METTL14	AC005288.1	0.437441127023832	2.0289148569398e-05	postive
YTHDC2	AC005288.1	0.414340660016293	5.98946168850707e-05	postive
YTHDF3	AC005288.1	0.455260318778741	8.32810202753754e-06	postive
FMR1	AC005288.1	0.451018284101142	1.03414646616044e-05	postive
RBMX	AC005288.1	0.439220974169832	1.8603879623022e-05	postive
VIRMA	MIR600HG	0.480654333132015	2.14093037391037e-06	postive
METTL16	GABPB1-AS1	0.478827126519927	2.36943689861016e-06	postive
YTHDF3	LINC01023	-0.422674312920529	4.0899519990418e-05	negative
METTL16	AC006441.1	0.513987978299634	3.0251251007518e-07	postive
YTHDF1	NORAD	0.436411267391693	2.1328428126815e-05	postive
YTHDF3	NORAD	0.561988027738479	1.21793830675707e-08	postive
METTL14	AC010422.4	-0.417979811704614	5.07666194022344e-05	negative
YTHDF3	AC021016.1	-0.452701962541457	9.49311710401901e-06	negative
METTL14	AC092747.4	0.414792963146496	5.86823557253252e-05	postive
VIRMA	ST3GAL6-AS1	-0.405251087530675	8.97807262421378e-05	negative
RBM15	TDRKH-AS1	-0.408165138257973	7.89539125695297e-05	negative
YTHDF3	TDRKH-AS1	-0.407527397309382	8.12141295096364e-05	negative
METTL16	AC024075.1	0.422912489296387	4.04500520356923e-05	postive
YTHDF3	AC008438.1	-0.483119530301682	1.86542592678806e-06	negative
IGFBP3	AC112715.1	0.436949740405666	2.07789759088111e-05	postive
VIRMA	WARS2-AS1	0.435268722381076	2.2539570275546e-05	postive
METTL14	CRNDE	-0.411970255070201	6.66377123857344e-05	negative
ALKBH5	AC107982.3	0.600703284873995	6.1305837524096e-10	postive
YTHDC2	AL592071.1	-0.416809928294033	5.35491966987625e-05	negative
IGFBP3	LINC01549	-0.422130082889292	4.1944077378388e-05	negative
IGFBP3	AC010609.1	-0.454514221690065	8.65319081565943e-06	negative
METTL14	ZNF528-AS1	0.501728217890941	6.36526845081533e-07	postive
YTHDC1	LINC02321	-0.42270418368542	4.08428960091957e-05	negative
HNRNPC	LANCL1-AS1	0.441991232700468	1.62392481834254e-05	postive
LRPPRC	AC104463.2	-0.420142596445262	4.59736412602878e-05	negative
YTHDF3	AC009118.2	-0.412823037167893	6.41344545411106e-05	negative
METTL14	AL049539.1	-0.458712775652851	6.96758112353656e-06	negative
WTAP	AC139795.2	-0.401003683816226	0.000108046839226163	negative
YTHDC2	AL022313.2	-0.402371274449626	0.0001018200663881	negative
YTHDC2	OSMR-AS1	-0.402881724694761	9.95824636675645e-05	negative
IGFBP3	AL121772.1	0.411692620791079	6.7472080473367e-05	postive
ALKBH5	AC093484.4	0.555288287625649	1.96654041433836e-08	postive
YTHDC2	AL121839.2	-0.40238439619796	0.000101761967017833	negative
METTL16	AC015849.4	0.450985113768142	1.03588711596079e-05	postive
YTHDC1	LINC00545	0.451443752512182	1.01206145702848e-05	postive
HNRNPC	LINC00545	0.435558145994683	2.22268323115747e-05	postive
METTL16	AC079907.1	0.475374690559874	2.86531381178556e-06	postive
METTL16	AC008443.4	0.515001069068117	2.84103391790662e-07	postive
RBM15	BTG3-AS1	0.416400854204786	5.45552209906468e-05	postive
METTL16	AL672277.1	0.401228402135933	0.000107000020138036	postive
RBMX	AC097534.1	0.405198207604554	8.99893501418677e-05	postive
FMR1	CASC15	0.433043089107901	2.50855813509524e-05	postive
RBM15	LINC01775	0.528993712669348	1.16861009182741e-07	postive
METTL14	MED4-AS1	-0.415042685970759	5.80228683505806e-05	negative
VIRMA	MED4-AS1	-0.413227704044703	6.29774383788369e-05	negative
RBM15	MED4-AS1	-0.407603716761187	8.09405161311761e-05	negative
YTHDF3	MED4-AS1	-0.447879396349842	1.21160520230487e-05	negative
YTHDF3	AL035448.1	0.40834839809535	7.83153091740616e-05	postive
WTAP	AL357992.1	0.440745543328268	1.72654028244441e-05	postive
IGFBP2	AC092338.1	-0.409043852177488	7.5935255170773e-05	negative
WTAP	NBR2	0.444289185130506	1.44944618295037e-05	postive
YTHDC2	AL353796.1	0.436445219400677	2.1293386448156e-05	postive
VIRMA	LINC00337	-0.412302215807858	6.56526701350542e-05	negative
ALKBH5	SNHG29	0.553460661092157	2.23703192438198e-08	postive
RBM15B	AC006059.1	0.408018816401685	7.94672668111948e-05	postive
VIRMA	SNHG6	0.442146657140625	1.61152993288404e-05	postive
YTHDC1	SNHG6	0.400606944425667	0.000109918198424954	postive
LRPPRC	SNHG6	0.430913947818248	2.77705254697924e-05	postive
RBM15	AC112907.3	0.507392094843412	4.53031233504708e-07	postive
YTHDF3	AC018752.1	0.465445492243954	4.89301667642871e-06	postive
METTL3	AL132780.1	0.509614777044236	3.95766288205513e-07	postive
YTHDF3	NADK2-AS1	0.43119936623057	2.73956412590342e-05	postive
METTL14	AC015712.2	0.455273536560445	8.32244752579944e-06	postive
ZC3H13	AC000403.1	0.407057161076915	8.29190119994022e-05	postive
VIRMA	AC002451.1	-0.41444828363894	5.96040708605036e-05	negative
IGFBP3	Z97200.1	0.415671947577322	5.63915169125088e-05	postive
VIRMA	AL353708.1	-0.412038670762281	6.64335823761099e-05	negative
HNRNPC	AC080013.5	0.419627342039935	4.70756433376302e-05	postive
ALKBH5	LINC00685	0.457002832732032	7.61296324101937e-06	postive
METTL16	RBM26-AS1	0.408463630334085	7.79162205994092e-05	postive
METTL16	AC087392.1	0.4647372133173	5.08017700473276e-06	postive
IGFBP3	DGCR10	0.403500308190857	9.69319764691697e-05	postive
METTL16	AC011005.4	0.409758516960488	7.35595844940101e-05	postive
VIRMA	LINC01134	-0.431630128457499	2.6838794245391e-05	negative
RBM15	C9orf139	-0.446979037385411	1.26754916494689e-05	negative
YTHDF3	AC006213.1	0.436164155186921	2.15851003666697e-05	postive
METTL3	PRMT5-AS1	0.467002725358101	4.5040843419279e-06	postive
IGFBP3	AC087289.1	0.451755189718037	9.96176830294754e-06	postive
METTL16	AL645608.4	0.493235237224058	1.04798334696426e-06	postive
METTL16	AL691447.2	0.411191015064369	6.90042139351474e-05	postive
METTL16	BX322234.1	0.466764178084419	4.56171454650263e-06	postive
HNRNPC	NBAT1	0.488432130757699	1.3812074931551e-06	postive
FMR1	NBAT1	0.451597066297125	1.00421233811421e-05	postive
METTL16	AC074031.1	0.55531091453714	1.96339571959648e-08	postive
YTHDF2	AC092118.2	-0.477808085046777	2.50667397862009e-06	negative
RBMX	AC079414.3	0.42451284648095	3.75473404683077e-05	postive
YTHDF2	AC022893.1	0.403491557246115	9.69690115773244e-05	postive
YTHDF2	ZNF710-AS1	0.467168151987814	4.46452225888235e-06	postive
RBM15	AC004771.3	0.455169670585967	8.36697817151707e-06	postive
RBMX	AC125257.1	0.40913918557238	7.56142825660023e-05	postive
ALKBH5	MPRIP-AS1	0.51587127446275	2.69143913226975e-07	postive
YTHDC1	AC120053.1	0.417010734888719	5.30617019178437e-05	postive
RBMX	AL035252.3	-0.456222749333861	7.9256721258659e-06	negative
METTL16	AC093495.1	0.531520551413577	9.91126866666381e-08	postive
YTHDF1	AC010538.1	0.448455671321492	1.17702215348411e-05	postive
FMR1	AC135178.5	-0.403018538490864	9.8990525209709e-05	negative
IGFBP3	AC092171.2	0.451347080317381	1.01704027543171e-05	postive
YTHDF3	HCG11	0.404403705583709	9.31784926212179e-05	postive
YTHDC2	AL139289.2	-0.429671228695007	2.94593107317044e-05	negative
HNRNPC	AL031123.2	0.44166659599894	1.6501026084875e-05	postive
ALKBH5	AC005730.2	0.433740122325377	2.42606708970266e-05	postive
IGFBP3	AC022001.3	0.426420997037701	3.43404301128762e-05	postive
YTHDC2	LINC01754	-0.400285605434865	0.000111455873051275	negative
METTL14	AC073073.2	0.415232077355455	5.75273134872913e-05	postive
YTHDF3	PXN-AS1	-0.516803279223645	2.53952057936069e-07	negative
HNRNPC	LINC01886	0.473454577779863	3.18187687029571e-06	postive
YTHDC2	AC010245.2	0.409889040288811	7.31332307483277e-05	postive
ALKBH5	AP001469.2	0.403111782985644	9.8588965157903e-05	postive
IGFBP3	AC010468.1	-0.403752147591875	9.58717646085685e-05	negative
METTL16	AC022400.5	0.536379691263941	7.19289615966839e-08	postive
WTAP	Z97989.1	0.429964940087681	2.90517354104835e-05	postive
METTL3	AC010719.1	0.422792439421186	4.06760221818729e-05	postive
METTL14	AL590705.3	0.408805329120406	7.67438774797314e-05	postive
METTL16	AC127024.2	0.453725628078616	9.00972232689531e-06	postive
ALKBH5	FAM106A	0.443221933423434	1.52817390927862e-05	postive
VIRMA	AC006213.5	0.419423391638797	4.751860037875e-05	postive
METTL14	AC106881.1	0.427561660989944	3.25473795669578e-05	postive
YTHDF3	AC108010.1	0.444701568988815	1.42005644658289e-05	postive
RBMX	AC131159.1	0.437202341800883	2.0525811278607e-05	postive
YTHDF3	RAB11B-AS1	-0.416664982599598	5.39036657050217e-05	negative
YTHDF3	AF230666.1	0.447149882839639	1.25675096404767e-05	postive
ALKBH5	AL109615.3	0.413056155335049	6.3465536827868e-05	postive
HNRNPA2B1	BX322562.1	-0.44810114350181	1.19818662333558e-05	negative
VIRMA	PRKAR2A-AS1	0.413367055945889	6.25835195703633e-05	postive
ALKBH5	COX10-AS1	0.514535940319419	2.9241936812403e-07	postive
YTHDF2	AL117379.1	-0.481942720102455	1.99248246113755e-06	negative
RBM15	AC004816.2	-0.409368413802752	7.48476579183232e-05	negative
RBM15	AC091057.1	0.441717688686736	1.6459566105474e-05	postive
ALKBH5	AL359853.1	0.421301335961653	4.35825704298164e-05	postive
VIRMA	AC007406.5	0.447460767336161	1.23732252220319e-05	postive
ALKBH5	AC015726.1	0.581012069463002	2.94384076600103e-09	postive
YTHDC2	ZNF687-AS1	-0.430332522359172	2.85490685356111e-05	negative
IGFBP3	AC073115.1	0.425163910734117	3.64230066955018e-05	postive
VIRMA	AL928921.1	-0.402634972742166	0.000100658366276106	negative
RBM15	AC020915.1	0.401876445304131	0.000104033609360727	postive
VIRMA	AL137002.1	-0.41989113322465	4.65084219003008e-05	negative
RBMX	AL161785.1	-0.402975467744957	9.91765222217868e-05	negative
HNRNPC	AC036214.2	0.400393778558541	0.000110936030276993	postive
METTL16	LINC02202	-0.409479455841751	7.4478893549877e-05	negative
ALKBH5	AC010980.2	0.419221249601872	4.79614575180228e-05	postive
METTL14	AC005034.3	0.434700211788117	2.31658885011401e-05	postive
VIRMA	AC012676.3	-0.417961656966357	5.08087526183039e-05	negative
RBM15	AC069307.1	-0.428981195812782	3.04379487132107e-05	negative
YTHDF3	AL022311.1	-0.404254384824642	9.37894491836988e-05	negative
ALKBH5	AC132872.3	0.41567261438754	5.63898110807275e-05	postive
RBMX	CYTOR	-0.417450692348943	5.20080281460998e-05	negative
ZC3H13	AC234775.3	0.408764238296828	7.68839853225496e-05	postive
RBMX	FLRT1	0.423759651881174	3.88883928922507e-05	postive
METTL16	AC092620.1	0.598689637960839	7.23282895988573e-10	postive
YTHDC2	AC011815.2	-0.428536365372744	3.10848271387931e-05	negative
YTHDF1	AC092574.1	0.406726590678016	8.41373472444226e-05	postive
YTHDF2	MIR99AHG	0.421990723526803	4.2215523943736e-05	postive
IGFBP2	AL157702.2	-0.435044895043949	2.27842434318591e-05	negative
ALKBH5	AC020558.1	0.6080914809573	3.3091554788552e-10	postive
IGFBP3	AP001189.3	0.455905456356708	8.05628209887412e-06	postive
YTHDF2	AP001267.3	0.414373554850692	5.98056728874692e-05	postive
METTL3	AC093424.1	0.419877421815095	4.6537747544648e-05	postive
YTHDC2	AC021087.3	-0.405405008852243	8.91760214945125e-05	negative
RBM15	AC060766.4	-0.407726477528679	8.05022006263072e-05	negative
VIRMA	OTUD6B-AS1	0.554002319850697	2.15337380171315e-08	postive
YTHDC2	SNHG4	0.400272018738205	0.000111521325354965	postive
LRPPRC	SNHG4	0.501676812023637	6.38476640320392e-07	postive
METTL16	AC015849.3	0.500694575217227	6.76836260050661e-07	postive
ALKBH5	AC021683.1	0.422486680132443	4.12568794032878e-05	postive
RBMX	AC079089.1	0.413647309507181	6.17982289781944e-05	postive
VIRMA	AF117829.1	0.438074654626508	1.96735612010562e-05	postive
YTHDF1	NFYC-AS1	0.41272610887004	6.44145086995468e-05	postive
FMR1	AL355075.2	0.416381448521068	5.46033790363885e-05	postive
HNRNPC	AC051619.5	0.40891533557359	7.63699535985825e-05	postive
ALKBH5	AC005224.1	0.406863828812277	8.36295452175944e-05	postive
YTHDF1	BX649601.1	0.436774870889829	2.09559425864878e-05	postive
RBM15	AC092171.1	0.427722437470141	3.23017920267708e-05	postive
ALKBH5	AC079834.2	0.413035778666067	6.35237466177789e-05	postive
HNRNPC	BX255923.1	0.51262305462375	3.2910945609976e-07	postive
ALKBH5	AC002553.2	0.531426524235756	9.97244915407484e-08	postive
RBM15	AC100847.1	-0.419908640474179	4.64710028205649e-05	negative
YTHDF3	AC100847.1	-0.401019263481078	0.000107973958421206	negative
VIRMA	ZFPM2-AS1	0.485741665685477	1.60928029965577e-06	postive
