# Supplementary material for: N6-Methyladenosine-Related LncRNAs Are Potential Remodeling Indicators in the Tumor Microenvironment and Prognostic Markers in Osteosarcoma
Source: Front Immunol. 2022 Jan 12;12:806189. doi: 10.3389/fimmu.2021.806189 (PMC8790065; doi:10.3389/fimmu.2021.806189)
Supplement: Supplementary file 2 [file DataSheet_2.zip › rawdata-bioinformatic/Figure2net.node.txt]

Node	Type
FOXD2-AS1	lncRNA
AC124312.2	lncRNA
AC245140.2	lncRNA
AP000766.1	lncRNA
AC012306.2	lncRNA
ADAMTS9-AS2	lncRNA
MIR1-1HG-AS1	lncRNA
AC079148.1	lncRNA
LINC02613	lncRNA
AC015802.4	lncRNA
TRAF3IP2-AS1	lncRNA
MHENCR	lncRNA
HDAC4-AS1	lncRNA
AC015818.2	lncRNA
AC104083.1	lncRNA
HDAC2-AS2	lncRNA
AC005324.5	lncRNA
LINC00294	lncRNA
AC138230.1	lncRNA
AC021087.4	lncRNA
LINC02076	lncRNA
AC008443.6	lncRNA
AL133346.1	lncRNA
AC005730.3	lncRNA
RAI1-AS1	lncRNA
AC096733.2	lncRNA
AC110015.1	lncRNA
TMPO-AS1	lncRNA
AC104113.1	lncRNA
LINC00641	lncRNA
MKLN1-AS	lncRNA
AL359697.1	lncRNA
AP002026.1	lncRNA
MIR4435-2HG	lncRNA
AC024075.3	lncRNA
AC005014.2	lncRNA
AL353593.3	lncRNA
THAP9-AS1	lncRNA
MSC-AS1	lncRNA
AC020558.2	lncRNA
LINC01506	lncRNA
AC005034.5	lncRNA
UBXN10-AS1	lncRNA
AC055811.1	lncRNA
AC093726.1	lncRNA
AC005288.1	lncRNA
MIR600HG	lncRNA
GABPB1-AS1	lncRNA
LINC01023	lncRNA
AC006441.1	lncRNA
NORAD	lncRNA
AC010422.4	lncRNA
AC021016.1	lncRNA
AC092747.4	lncRNA
ST3GAL6-AS1	lncRNA
TDRKH-AS1	lncRNA
AC024075.1	lncRNA
AC008438.1	lncRNA
AC112715.1	lncRNA
WARS2-AS1	lncRNA
CRNDE	lncRNA
AC107982.3	lncRNA
AL592071.1	lncRNA
LINC01549	lncRNA
AC010609.1	lncRNA
ZNF528-AS1	lncRNA
LINC02321	lncRNA
LANCL1-AS1	lncRNA
AC104463.2	lncRNA
AC009118.2	lncRNA
AL049539.1	lncRNA
AC139795.2	lncRNA
AL022313.2	lncRNA
OSMR-AS1	lncRNA
AL121772.1	lncRNA
AC093484.4	lncRNA
AL121839.2	lncRNA
AC015849.4	lncRNA
LINC00545	lncRNA
AC079907.1	lncRNA
AC008443.4	lncRNA
BTG3-AS1	lncRNA
AL672277.1	lncRNA
AC097534.1	lncRNA
CASC15	lncRNA
LINC01775	lncRNA
MED4-AS1	lncRNA
AL035448.1	lncRNA
AL357992.1	lncRNA
AC092338.1	lncRNA
NBR2	lncRNA
AL353796.1	lncRNA
LINC00337	lncRNA
SNHG29	lncRNA
AC006059.1	lncRNA
SNHG6	lncRNA
AC112907.3	lncRNA
AC018752.1	lncRNA
AL132780.1	lncRNA
NADK2-AS1	lncRNA
AC015712.2	lncRNA
AC000403.1	lncRNA
AC002451.1	lncRNA
Z97200.1	lncRNA
AL353708.1	lncRNA
AC080013.5	lncRNA
LINC00685	lncRNA
RBM26-AS1	lncRNA
AC087392.1	lncRNA
DGCR10	lncRNA
AC011005.4	lncRNA
LINC01134	lncRNA
C9orf139	lncRNA
AC006213.1	lncRNA
PRMT5-AS1	lncRNA
AC087289.1	lncRNA
AL645608.4	lncRNA
AL691447.2	lncRNA
BX322234.1	lncRNA
NBAT1	lncRNA
AC074031.1	lncRNA
AC092118.2	lncRNA
AC079414.3	lncRNA
AC022893.1	lncRNA
ZNF710-AS1	lncRNA
AC004771.3	lncRNA
AC125257.1	lncRNA
MPRIP-AS1	lncRNA
AC120053.1	lncRNA
AL035252.3	lncRNA
AC093495.1	lncRNA
AC010538.1	lncRNA
AC135178.5	lncRNA
AC092171.2	lncRNA
HCG11	lncRNA
AL139289.2	lncRNA
AL031123.2	lncRNA
AC005730.2	lncRNA
AC022001.3	lncRNA
LINC01754	lncRNA
AC073073.2	lncRNA
PXN-AS1	lncRNA
LINC01886	lncRNA
AC010245.2	lncRNA
AP001469.2	lncRNA
AC010468.1	lncRNA
AC022400.5	lncRNA
Z97989.1	lncRNA
AC010719.1	lncRNA
AL590705.3	lncRNA
AC127024.2	lncRNA
FAM106A	lncRNA
AC006213.5	lncRNA
AC106881.1	lncRNA
AC108010.1	lncRNA
AC131159.1	lncRNA
RAB11B-AS1	lncRNA
AF230666.1	lncRNA
AL109615.3	lncRNA
BX322562.1	lncRNA
PRKAR2A-AS1	lncRNA
COX10-AS1	lncRNA
AL117379.1	lncRNA
AC004816.2	lncRNA
AC091057.1	lncRNA
AL359853.1	lncRNA
AC007406.5	lncRNA
AC015726.1	lncRNA
ZNF687-AS1	lncRNA
AC073115.1	lncRNA
AL928921.1	lncRNA
AC020915.1	lncRNA
AL137002.1	lncRNA
AL161785.1	lncRNA
AC036214.2	lncRNA
LINC02202	lncRNA
AC010980.2	lncRNA
AC005034.3	lncRNA
AC012676.3	lncRNA
AC069307.1	lncRNA
AL022311.1	lncRNA
AC132872.3	lncRNA
CYTOR	lncRNA
AC234775.3	lncRNA
FLRT1	lncRNA
AC092620.1	lncRNA
AC011815.2	lncRNA
AC092574.1	lncRNA
MIR99AHG	lncRNA
AL157702.2	lncRNA
AC020558.1	lncRNA
AP001189.3	lncRNA
AP001267.3	lncRNA
AC093424.1	lncRNA
AC021087.3	lncRNA
AC060766.4	lncRNA
OTUD6B-AS1	lncRNA
SNHG4	lncRNA
AC015849.3	lncRNA
AC021683.1	lncRNA
AC079089.1	lncRNA
AF117829.1	lncRNA
NFYC-AS1	lncRNA
AL355075.2	lncRNA
AC051619.5	lncRNA
AC005224.1	lncRNA
BX649601.1	lncRNA
AC092171.1	lncRNA
AC079834.2	lncRNA
BX255923.1	lncRNA
AC002553.2	lncRNA
AC100847.1	lncRNA
ZFPM2-AS1	lncRNA
WTAP	m6A
HNRNPC	m6A
RBMX	m6A
FMR1	m6A
ZC3H13	m6A
YTHDC1	m6A
METTL16	m6A
RBM15	m6A
YTHDF1	m6A
YTHDF3	m6A
ALKBH5	m6A
VIRMA	m6A
IGFBP2	m6A
HNRNPA2B1	m6A
IGFBP3	m6A
METTL14	m6A
YTHDC2	m6A
LRPPRC	m6A
RBM15B	m6A
METTL3	m6A
YTHDF2	m6A
