# Supplementary material for: N6-Methyladenosine-Related LncRNAs Are Potential Remodeling Indicators in the Tumor Microenvironment and Prognostic Markers in Osteosarcoma
Source: Front Immunol. 2022 Jan 12;12:806189. doi: 10.3389/fimmu.2021.806189 (PMC8790065; doi:10.3389/fimmu.2021.806189)
Supplement: Supplementary file 2 [file DataSheet_2.zip › rawdata-bioinformatic/Figure2uniCox.txt]

gene	HR	HR.95L	HR.95H	pvalue
AC110015.1	1.95353639819537	1.28499408839316	2.96990040152347	0.00172889709239328
MSC-AS1	0.592773544403506	0.385265047186225	0.912048672753978	0.0173724209352069
AC005034.5	0.553241739860134	0.310011150621105	0.987307785898173	0.0451569797678578
AC092747.4	0.521022205743293	0.287957079479288	0.942724309360596	0.0311686029895471
AC008438.1	0.392184879248415	0.154804912262151	0.99356653005061	0.0484303647703034
CRNDE	1.77598460643283	1.22090632453953	2.58342614735489	0.00266615429715386
LINC01549	1.43408011384148	1.14336633974081	1.79871114045723	0.00181428122722945
AC010609.1	1.47619857012644	1.19621987382966	1.82170708422259	0.000283708638936888
AL672277.1	16.2064841261852	1.87829631389637	139.834234773877	0.0113005069165104
NBR2	0.34257564799216	0.143278926017581	0.8190881789751	0.0160107351632951
SNHG6	1.64921442153877	1.22277031355961	2.22438194487527	0.00104723795334463
AC015712.2	0.198424739067378	0.0395391666979147	0.995781660619407	0.0494026444691334
RBM26-AS1	3.42782895557985	1.00274674727528	11.7178254436023	0.0494909382825069
DGCR10	17.4281786845419	1.11987744728465	271.227367777426	0.0412699358708493
AC073073.2	0.36710042648015	0.152801474409923	0.881946484105106	0.0250341020997688
AC010719.1	1.71991476630924	1.08121239223297	2.73591648099719	0.0220413219411444
AC006213.5	0.424531942246443	0.192726460322128	0.93514595601611	0.0334716831174026
AC106881.1	0.115899105289367	0.0169478524144352	0.792584351008069	0.0280246955620906
BX322562.1	0.520281983526634	0.279637185460756	0.9680162598418	0.0391526503735228
AL161785.1	0.515161066845654	0.268789415239475	0.98735630849565	0.0456842073940367
AC036214.2	2.27480070101422	1.0199698614117	5.0734030730797	0.0446136371165041
AC069307.1	0.287773882827379	0.0872435714011949	0.949225327522666	0.0408016996219008
AL157702.2	1.37613915077034	1.03345153955041	1.83246034265599	0.0288771276721716
SNHG4	1.8105223170365	1.20904105310469	2.71123222166004	0.00395942556935835
ZFPM2-AS1	0.488381924974995	0.257489304313304	0.926317717461625	0.0282128786116
