# Supplementary material for: N6-Methyladenosine-Related LncRNAs Are Potential Remodeling Indicators in the Tumor Microenvironment and Prognostic Markers in Osteosarcoma
Source: Front Immunol. 2022 Jan 12;12:806189. doi: 10.3389/fimmu.2021.806189 (PMC8790065; doi:10.3389/fimmu.2021.806189)
Supplement: Supplementary file 2 [file DataSheet_2.zip › rawdata-bioinformatic/Figure2uniSigExp.txt]

id	futime	fustat	AC110015.1	MSC-AS1	AC005034.5	AC092747.4	AC008438.1	CRNDE	LINC01549	AC010609.1	AL672277.1	NBR2	SNHG6	AC015712.2	RBM26-AS1	DGCR10	AC073073.2	AC010719.1	AC006213.5	AC106881.1	BX322562.1	AL161785.1	AC036214.2	AC069307.1	AL157702.2	SNHG4	ZFPM2-AS1
TARGET-40-PASUUH-01A	4.45205479452055	0	1.008283094	0.02325652	0.394688406	1.661058373	1.040015892	3.260132306	3.889631665	0.781989605	0.000520018	1.625532989	5.978801576	0.263795276	0.089805063	0.000520018	0.518678977	2.895440271	1.730549384	0.184222702	1.828138908	1.033494741	0.549695268	0.33895582	0.319605957	0.967145055	3.391151985
TARGET-40-PAUTWB-01A	1.88219178082192	0	0.796887467	1.002608124	1.935757446	1.185631009	0.814369968	3.289925339	1.710043746	0.54434085	0.000646191	0.713247829	5.972782028	0.042237968	0.08942283	0.000646191	0.878955844	1.209691619	0.739239378	0.068200098	1.322673685	1.363404673	0.396728826	1.039889714	0.52110745	1.195588829	0.996704323
TARGET-40-0A4I0S-01A	1.65205479452055	0	0.155560647	1.843995913	1.971095122	2.054656369	0.294802774	3.282063558	0.012420907	0.021402384	0.000320993	2.069393201	4.913391993	0.105244738	0.402932886	0.005594302	0.543393723	0.075313626	1.028821068	0.095823044	0.600992431	2.648731637	0.429697539	0.638470013	0.908454837	1.558603768	1.315641258
TARGET-40-PARJXU-01A	4.46849315068493	1	0.414956828	2.943335287	0.971177707	1.833076882	1.199226366	3.718577149	3.417923206	0.030079902	0.000672903	1.112046294	5.53159364	0.13600205	0.144631969	0.000672903	0.379942313	0.000672903	0.199713208	0.354679873	0.677041802	0.029315184	1.478230499	0.499462562	2.308345697	0.65207647	1.369411426
TARGET-40-PAPWWC-01A	6.9041095890411	0	0.997214354	1.092920681	0.880126526	3.634001385	1.60023173	3.105571893	4.313186237	3.755577925	0.001143444	1.182111303	4.655212314	0.340104613	0.218685835	0.001143444	0.250407703	2.099170728	1.372900384	0.440004498	0.91834261	0.447939425	0.617004033	1.053630399	0.67035672	1.171771122	0.542700185
TARGET-40-PAUUML-01A	1.84109589041096	0	0.679605572	1.646547208	2.135525224	1.602953894	0.461386796	2.85936317	3.676988609	0.188518814	0.000666988	1.074177697	5.761004313	0.579944827	0.061049493	0.000666988	1.738521744	1.132006951	0.731343673	0.214182458	0.026332974	0.306309624	0.890695443	0.877600785	0.346630342	2.217244031	0.059547392
TARGET-40-PAMHLF-01A	5.24109589041096	0	0.953513352	2.441650613	0.738663089	1.991015115	0.202121748	2.040552121	1.4314284	0.459279766	0.011678117	1.112157899	4.907336555	0.890370826	0.027181976	0.029709796	1.312150301	1.9817084	0.961893718	0.347987411	0.314774752	1.370632827	0.401550388	0.772981777	2.205567953	0.359317378	0.887689478
TARGET-40-PAUBIT-01A	2.81917808219178	0	0.147702033	2.713841978	2.155534847	2.160258263	0.140164454	3.337527672	0.020411873	0.000545694	0.000545694	1.178957598	6.509207826	0.365913796	0.216832609	0.193779034	0.909329522	2.170387542	1.437026685	0.036293972	0.745025727	1.118306707	0.139693812	0.710332565	0.2597971	0.992818423	1.198096882
TARGET-40-PASFCV-01A	5.64931506849315	0	0.188091848	2.916500452	2.144661884	2.597018059	0.329830822	2.122286426	0.030655559	0.018462213	0.000569428	1.543237203	5.533863621	0.664646053	0.301346347	0.000569428	1.031139763	0.125174044	1.633923614	0.528364362	0.956922434	1.793141788	0.699638501	1.183568751	0.82748139	0.278577357	1.21618347
TARGET-40-PARDAX-01A	1.86027397260274	1	2.34158271	0.062932817	1.136861716	1.226510017	0.326100312	3.628298299	4.94040967	4.994574922	0.000590041	0.775063725	7.291039411	0.062263057	1.087236712	0.000590041	1.220625175	1.988795575	1.140508832	0.18342287	0.084267695	0.917672237	0.791714287	0.063355426	0.914132609	0.922019659	0.07534083
TARGET-40-0A4I4O-01A	1.71780821917808	1	0.332706211	0.676154393	1.527275591	2.263953854	0.432941616	3.310771132	2.963993652	0.021580172	0.000537741	2.198903967	5.773617691	0.51081931	0.298207357	0.039099439	0.845679299	2.838042867	1.218694629	0.743968092	2.016485771	1.197216955	0.943776302	0.154114391	1.087409046	1.188508392	2.525260955
TARGET-40-0A4I48-01A	4.42739726027397	0	1.085366729	1.906258261	2.148819532	0.570838007	0.069812497	3.66277122	1.952275882	0.447425944	0.000607353	1.256900685	4.670604109	0.291229119	0.240792953	0.016916446	0.657166123	0.102169886	0.613692527	0.270145174	3.232073941	1.811488893	0.357253395	1.391056287	4.236551632	1.465907608	0.578816501
TARGET-40-PASEFS-01A	5.78630136986301	0	0.009118492	2.808557285	2.216531851	1.558432241	1.495075419	2.180817963	0.012368299	0	0	2.063549071	9.197538688	1.020360436	0.434756967	0.002706962	0.630344348	1.021039045	1.813655087	1.037946097	0.347429861	0.198481841	1.262481917	0.865381712	0.024977553	0.669318077	2.474277909
TARGET-40-PARKAF-01A	2.90684931506849	1	0.83291796	0.85884774	2.45401354	1.76910071	0.15699181	2.01146931	4.98896668	2.41994586	0.00099604	1.093369	5.30241524	0.2778796	0.76635938	0.00099604	0.69052057	2.06354907	0.73425678	0.29701085	1.8233626	0.56839906	0.66712893	0.91099105	4.50041936	0.91689841	1.31925426
TARGET-40-PATUXZ-01A	1.3972602739726	1	0.00872897	0.015095065	1.127585892	0.448329732	1.473197358	3.284782318	4.48369216	4.423403839	0.190412291	1.135526466	6.488417325	0.008215464	0.303613371	0.153517103	1.030796649	1.973092193	0.510586344	0.146919917	0.538431662	0.044733243	0.070707388	0.913400755	4.82703186	0.499614482	0.484984297
TARGET-40-PAMHYN-01A	10.6821917808219	0	0.000347638	2.762855557	1.40008839	1.676518615	0.26926782	1.632328132	2.686812166	0.584015547	0.01404711	1.60023173	6.66538539	0.510021876	0.12489949	0.000347638	2.72377946	0.081568959	1.115674026	0.230326352	0.629437057	0.997484452	0.34214937	1.158255653	3.133075631	0.607614585	1.224945241
TARGET-40-PASEBY-01A	5.61369863013699	0	0.3718893	2.381928059	2.43401211	1.542995259	1.039506212	2.649048664	2.85489628	0.883968256	0.000335677	1.239658677	5.456830899	0.24056714	0.35024492	0.000335677	1.36245282	0.351750498	1.43855792	0.263314163	2.164843013	0.742317543	0.472468743	0.302936102	0.950448713	1.219613375	1.994126812
TARGET-40-PANMIG-01A	2.12602739726027	1	0.465244175	1.88606642	2.418982503	2.163626913	0.661920763	2.786247503	0.632393281	0.261975394	0.000518766	2.090440817	5.576615027	0.479763868	0.580412432	0.013062604	1.920525135	0.44981625	1.757991893	0.079109535	0.468743694	1.137820374	0.40824971	0.421927044	3.401938947	0.795540923	1.051109744
TARGET-40-PAKFVX-01A	2.52602739726027	0	0.416347314	0.879322275	0.556333665	1.790264877	1.181091887	3.910961141	1.003285687	2.047862964	0.000538239	1.856275042	6.263099078	0.045951632	0.131112825	0.03344948	0.487610478	2.716156811	1.437658541	0.114876606	1.489012418	0.371439281	0.370743187	1.297972677	0.662436871	0.404858424	1.54982529
TARGET-40-PASNZV-01A	4.78630136986301	0	1.274034355	0.303052838	1.411675935	1.643572916	0.755606205	1.884829364	2.542984534	2.739927714	0.00051626	1.41015473	6.123906733	0.267627636	0.832083198	0.013876519	0.957579522	1.637605313	1.927626747	0.10588094	0.42640411	1.254855408	0.663223763	0.103709849	2.62211603	1.030576117	0.135261087
TARGET-40-0A4I4M-01A	1.93972602739726	0	0.546780792	1.067559734	2.480816822	1.415434976	0.197351842	2.5073993	4.992170645	0.569425993	0.000562525	0.943776302	4.557102961	0.423364363	0.129411958	0.032406409	0.876218911	0.409605742	1.520126708	0.394913854	3.445014102	1.542211367	0.074117084	0.570984652	1.109721089	1.342358088	1.462514019
TARGET-40-PAMYYJ-01A	0.742465753424657	1	2.267352182	0.131518282	0.730445528	1.744526433	1.037445269	2.609660757	2.676613659	0.873173679	0.000437263	1.370757147	4.994574922	0.137891933	0.163437812	0.000437263	0.472120713	0.975113028	0.58215434	0.020420893	0.192871624	0.74423671	0.215262873	0.289507074	0.725298034	0.511414478	0.381352631
TARGET-40-PAVECB-01A	1.3041095890411	0	0.506113163	3.255518966	3.035395594	3.26752343	0.000911397	1.875947646	0.118235197	0.000911397	0.263314163	1.219822681	6.534399085	0.86053003	0.33158178	0.000911397	1.853287619	0.113011698	0.422357495	1.650151506	2.50519515	0.029135631	0.486961356	0.798111877	1.464272255	0.379896095	1.250081256
TARGET-40-0A4I42-01A	1.6958904109589	1	0.764763536	0.018059218	1.398818776	0.810981759	0.202342228	5.394644322	4.107048697	1.886225894	0.156991805	1.085600769	6.187308686	0.010222078	0.504811965	0.000348169	1.050685829	1.726566004	1.317171987	0.050503411	0.142488724	0.949457305	0.087673474	0.332608179	0.551666266	1.724021878	0.430538138
TARGET-40-PASYUK-01A	5.12054794520548	0	0.61487694	2.318955761	1.426880924	2.011648316	0.882058921	2.059864506	0.516120986	0.257426414	0.000577297	1.483365421	5.800604398	0.658580494	0.167771357	0.000577297	0.772166101	0.338762586	0.691247078	0.114591706	0.631676027	2.238728133	0.613940089	0.296692248	1.098973257	0.383963141	0.757577289
TARGET-40-PALECC-01A	2.06575342465753	1	0.399267188	0.639381909	1.468857151	2.162317025	1.365484225	2.068562542	3.915788302	0.556647183	0.000674394	1.177474773	5.567694271	0.071609791	0.235045175	0.000674394	0.978174713	0.979863127	1.18029993	0.010433378	0.833898797	0.77072936	0.705847612	0.247185858	2.361211384	0.850074099	0.919153369
TARGET-40-PAMLKS-01A	0.493150684931507	1	0.646129413	0.043110588	0.882501854	1.794617254	1.242939918	3.580795487	4.315964181	0.028849153	0.358690493	1.292721926	8.641317624	0.038491944	0.237518378	0.000678746	1.041966668	0.542700185	0.74274213	0.01468073	0.378329408	0.53490507	0.072331216	1.640102044	0.104245708	4.475848811	2.558869375
TARGET-40-PANSEN-01A	6.18082191780822	0	0.563501252	1.891714294	1.908312554	2.316592694	0.491691712	1.101436262	1.442677589	0.157968739	0.09608621	1.640868896	6.42305644	1.255935066	0.344134173	0.021743428	1.528849787	0.316572228	1.254435158	0.289599313	0.046910033	1.068326756	0.664967075	0.708345231	1.88714376	0.567790072	1.647497296
TARGET-40-PALHRL-01A	11.9835616438356	0	1.76785779	0.194873765	1.006346776	0.943606911	1.651594384	2.638904106	3.731106229	0.169029303	0.000710394	1.749621913	6.580827358	0.137441608	0.37770822	0.000710394	0.649465459	1.107167885	0.674501068	0.262881586	2.663588421	1.116394031	0.020411873	1.550419908	2.466007364	0.959883415	0.348439235
TARGET-40-PANZHX-01A	3.62465753424658	0	0.972337021	1.369887005	1.218786889	1.382748939	0.875971504	1.960608121	3.406527957	0.611670916	0.000640962	1.436529989	5.918603497	0.31594049	0.62688896	0.000640962	0.74415224	0.251159066	1.259823832	0.177819001	0.300866514	1.279489792	0.391695313	0.958136906	0.763522185	0.466661049	1.181567043
TARGET-40-PALKDP-01A	8.99178082191781	0	1.892358234	0.025663949	0.850673201	0.999363	0.930985518	2.60542553	3.652424133	4.439151024	0.000456506	1.708923872	5.55870667	0.009427158	0.244433505	0.010841859	0.851978475	0.641835484	0.742074756	0.783352288	0.191800221	0.292515073	0.490417474	0.253543121	3.238948786	0.675163407	1.592613331
TARGET-40-0A4I65-01A	7.93150684931507	0	1.319254258	1.06520672	1.943111548	1.222920985	0.683647436	3.114406252	4.145441711	3.631365998	0.000685239	2.014572538	4.704379103	0.278973276	0.728078905	0.025411748	1.471782781	0.087517561	1.22042694	0.164121284	1.501790638	0.644879851	0.364112587	0.454567339	3.542298983	0.88456696	1.43868734
TARGET-40-0A4I6O-01A	5.22191780821918	1	0.078484686	3.063576717	1.751810971	2.778334862	0.374830948	1.732313513	0.001155898	0.001155898	0.001155898	1.006438169	5.731775081	0.187420055	0.459279766	0.223233365	1.500627618	1.17192596	0.812584421	0.188572655	1.045034613	0.124414161	1.114025111	0.001155898	2.599088155	1.158106455	0.456372484
TARGET-40-PALFYN-01A	2.74794520547945	1	1.376828294	2.379984113	0.142939689	1.473856318	0.039466159	2.183736818	0.000938877	0.109487481	0.000938877	1.83851059	6.201100698	0.307205345	0.082628345	0.000938877	0.235525516	0.304406897	0.517193205	0.209912568	2.126766028	1.042667464	0.333996905	1.069539545	1.47064378	0.316397887	0.204768435
TARGET-40-PATPBS-01A	4.02191780821918	0	1.086737586	1.400783993	1.478821697	1.563339735	0.349080038	2.530166034	3.970959035	1.67865488	0.019145958	0.823868309	5.316548714	0.571254646	0.315899786	0.02276995	1.155299107	0.994215908	0.776125973	0.537018575	0.551356447	0.795867412	0.452308211	0.415066686	3.161272314	0.978569542	0.559146184
TARGET-40-PAPXGT-01A	6.92054794520548	0	0.801417521	0.563707227	1.197982236	1.151912818	1.06520672	1.813489575	2.867541766	2.492228463	0.153961	1.119702758	5.383756571	0.507420614	0.542700185	0.009303708	0.900208159	1.475318219	0.74698562	0.800189847	0.447797757	0.791714287	0.539498248	0.491342991	1.943434906	1.316218437	0.569482596
TARGET-40-0A4HLD-01A	10.8109589041096	0	0.005212142	0.399806216	0.542509726	0.214429473	2.169887524	2.126497616	0.480308731	0.031645467	0.012227246	3.490552023	3.341927454	0.15974644	1.18050792	0.009442635	0.191773975	0.025807887	0.020349096	0.009880781	1.029073457	0.347807575	0.12312749	3.951168	0.535452213	0.051609124	0.018217212
TARGET-40-PAUYTT-01A	1.58630136986301	0	0.238959277	1.781359342	1.620826001	1.2349109	2.227810016	3.156446703	0.659808144	0.409172805	0.000920788	0.90384225	6.053661342	0.597510606	0.106880486	0.000920788	0.504120742	0.739020891	1.084336625	0.592569588	5.409610493	0.179462935	0.027824556	0.065632405	4.229527873	0.199258909	1.431924458
TARGET-40-0A4I0W-01A	1.87123287671233	0	0.604432307	2.381928059	3.484051082	1.50972693	0.000559438	2.19937986	0.010642148	0.012600242	0.033325496	1.991699916	6.301041643	0.257671618	0.14887506	0.025807887	1.586548501	0.338248122	1.039889714	1.604973642	3.725293327	1.032510805	0.028228694	0.662930392	1.182231738	0.440731055	0.834392577
TARGET-40-PARFTG-01A	1.78904109589041	1	0.9859769	0.5885964	1.66498642	1.91182895	0.86155658	2.55923315	3.99350519	1.81947138	0.02662791	1.62100947	6.40650146	0.04106653	0.2314714	0.101145	0.58624657	0.44525092	1.22679664	0.31646937	0.48168798	2.24697048	0.58268691	0.65477975	1.40540687	1.74927697	0.10198502
TARGET-40-0A4HX8-01A	4.79452054794521	0	0.428591344	1.909949675	1.908728147	2.128087414	0.32414509	3.396065806	0.584505614	0.520053174	0.1711436	2.33242188	5.783670746	0.417278512	0.259277822	0.000472321	1.567445279	0.119333024	1.806878075	0.276405439	0.913327979	0.43255176	0.0802831	1.161195487	0.205154985	0.224602061	1.422955324
TARGET-40-PAUTYB-01A	1.47123287671233	1	0.798497658	0.32558658	0.24887009	1.218165327	0.354395769	3.250881567	5.744239877	2.941386868	0.846631416	0.484800981	5.975778017	0.318804948	0.284204095	0.018363611	0.860905269	3.117414318	0.916898414	0.224640398	1.755362305	0.108891063	2.559533488	0.153612833	2.039528714	0.618845332	0.141688708
TARGET-40-PATMXR-01A	1.05753424657534	1	2.246005816	0.005058478	1.727554542	1.243276627	0.611897011	3.541650059	2.862302467	4.380090353	0.119435899	1.33465775	5.096240069	0.007275829	0.875221926	0.010698046	0.518204814	2.310241667	0.84580612	0.073255359	0.957678205	0.624307549	0.355846835	0.177081917	3.394421897	2.716521878	0.032981796
TARGET-40-PAPKWD-01A	1.15616438356164	1	1.79373644	0.10477577	1.25690068	0.86615248	0.85313791	3.5732281	5.34771777	6.33855968	0.00070492	1.16673892	8.09335104	0.21743419	0.32034283	0.00070492	0.74115173	0.94198	0.00070492	0.54736222	0.24848297	0.16046964	0.18941889	0.41792995	0.52790325	3.16283729	0.1925979
TARGET-40-PAPNVD-01A	2.52602739726027	1	1.633587535	0.104408292	0.225468409	0.172484345	0.901662844	5.362060582	4.520648686	4.266284601	6.66e-05	1.346880141	7.732664315	0.030538631	0.062214391	0.006481046	0.030174973	0.063138819	0.271923968	0.003111607	0.001558301	6.66e-05	0.067682793	0.031653211	0.082330437	1.354433415	0.013399799
TARGET-40-PATMPU-01A	4.32602739726027	1	2.478882424	0.013275309	0.836184819	1.574333312	0.294869631	4.352729977	4.199091105	2.980169667	0.000491087	1.653088832	6.377484622	0.338380699	0.521247755	0.01203544	0.823196324	1.710179004	0.946797376	0.199013069	0.368621556	0.673972534	0.399806216	0.542700185	4.499236712	1.348268751	0.422502628
TARGET-40-PAPIJR-01A	4.70958904109589	0	0.398289017	1.282709369	2.125381642	1.144183361	0.470892519	2.899374152	0.252360659	0.036308774	0.000654059	0.811158776	5.641639869	0.150802786	0.227386025	0.000654059	0.50689985	1.596943428	0.849061671	0.04803975	2.10522217	3.033627623	0.280435924	0.49291329	0.862783847	2.20298896	1.88231559
TARGET-40-PAMEKS-01A	2.34794520547945	1	0.257608752	3.628298299	2.097152448	2.061713805	0.043616616	2.710433877	0.000751414	0.000751414	0.039094385	1.755506788	6.984559079	0.770941193	0.166206366	0.000751414	1.349126316	0.000751414	2.429114384	0.201035371	0.341366519	0.473483819	0.427557704	0.438299717	1.820209401	0.830372778	3.401938947
TARGET-40-PAVDTY-01A	1.01095890410959	0	0.968114685	1.034879776	0.270279749	0.830561182	1.083549448	2.950585866	4.410677142	0.830168989	0.001161185	0.587074897	5.331569347	0.402774434	0.132366711	0.076295111	2.468229694	0.338632726	1.501462869	0.471553276	1.757030576	2.885184117	0.135770273	1.046980834	2.397130452	0.754641653	0.1711436
TARGET-40-PANGPE-01A	9.25479452054794	0	0.805401247	1.4195841	1.768942211	1.915814958	0.601662821	2.179276641	2.016665218	0.704774969	0.000512623	1.711932085	5.189132984	0.472541914	0.119007176	0.015568976	1.492006466	1.007882698	2.164205464	0.214857736	1.53529208	0.766912036	0.366366852	0.496022085	1.111107602	0.549475295	0.841575211
TARGET-40-PAMJXS-01A	10.8931506849315	0	1.211047391	1.707019599	0.618605896	1.376538463	1.241170329	2.495796311	3.746104753	2.362523435	0.009577617	1.315335739	5.350551635	0.627650835	0.414701975	0.024868423	1.291116697	1.515168879	0.362704909	0.280137082	1.094343519	0.808177445	0.424417531	0.805958672	3.998296888	0.736076996	0.653656053
TARGET-40-PAKZZK-01A	4.15068493150685	1	0.379498934	1.597777564	1.480773354	1.826233963	0.491995493	3.115519003	4.93104675	1.816563608	0.01377362	1.41260325	7.7926277	1.138231816	0.73105523	0.00056992	1.270112276	1.175639157	1.007882698	0.312161794	0.772537927	2.111937961	0.868715606	1.004577818	2.197378854	1.050685829	1.87487813
TARGET-40-PALWWX-01A	5.92602739726027	0	0.359363873	1.863295118	1.018057538	2.031858179	0.581072445	2.209587897	0.000451131	0.010571866	0.000451131	2.077221309	6.233605631	0.149924247	0.098577444	0.012271766	0.917126572	0.896927877	0.941850064	0.554742714	0.766513929	1.156229711	0.458200339	0.645931801	1.255649374	0.343358	0.889396765
TARGET-40-PASKZZ-01A	1.48493150684931	0	0.068839165	2.461318298	2.588660701	2.272440159	0.144864651	1.878299301	0.779515411	0.018862183	0.000623899	2.400960735	5.360146034	0.823355713	0.229158502	0.055735505	1.900093424	0.913473531	1.187810471	0.479114028	1.917420776	0.971636974	0.730445528	0.261375322	3.245474562	0.909066441	1.061891396
TARGET-40-0A4HXS-01A	8.07671232876712	0	0.455931674	0.473333162	2.208639131	1.124551388	0.953513352	1.957653084	1.202586242	0.14720746	0.000684286	1.387949656	4.588353362	0.447425944	0.357796816	0.2249089	1.364289936	1.310502595	1.35605186	0.835563302	0.782772268	0.054421781	0.615159704	0.349394349	0.832083198	1.191023058	0.037798001
TARGET-40-PATEEM-01A	3.97534246575342	0	0.135472583	1.859766909	0.634358107	1.219033048	0.910283996	3.075572479	2.347270333	0.645101245	0.000306236	2.194876171	6.270534627	0.867321296	0.021448735	0.000306236	0.606827257	0.922775568	1.522691562	0.199013069	0.861209995	0.377637534	0.198691806	0.525335786	1.446239708	0.924210879	0.875971504
TARGET-40-0A4I0Q-01A	1.42191780821918	1	0.179113137	2.440271204	1.705467771	0.789316077	0.384265699	2.698160562	0.039064569	0.110663992	0.015180264	1.776898943	6.555563497	0.224206463	0.777346234	0.006188193	0.88305383	2.296594799	0.33614306	0.136438262	0.273896338	0.356053724	0.372749454	0.583533214	3.359964928	1.965646353	0.088731067
TARGET-40-PALKGN-01A	5.81369863013699	0	0.831259773	1.790931197	1.357960625	1.81605863	0.945838749	2.26812777	0.028024162	0.033899985	0.000848615	1.396246982	5.768266583	0.024639471	0.127273079	0.04076321	1.033618826	0.976743213	0.776782708	0.88149071	2.592997525	2.931560601	0.49900481	0.475678341	0.653749598	0.854295471	0.584730698
TARGET-40-PASRNE-01A	4.67671232876712	0	0.30481617	0.146298179	1.229366818	1.879664072	0.555949806	3.028169713	4.746792904	1.470118226	0.008924181	1.175639157	5.32965789	0.148010316	0.326217725	0.000435718	1.031048572	2.211390215	0.71050436	0.019638071	0.385747834	1.221708136	1.227779819	0.502739567	2.383793312	0.957992659	1.373759319
TARGET-40-PARGTM-01A	7.15068493150685	0	0.315247663	1.420896845	1.244695477	1.135526466	0.637873609	3.440894886	5.178291025	1.178007924	0.000636988	1.716219703	5.263096774	0.03457876	0.27676221	0.142110533	0.694823152	0.907994961	0.455777623	0.257052251	0.860230855	0.390392846	0.440476828	0.521843395	1.002544187	1.303306573	0.776006783
TARGET-40-PAUVUL-01A	0.950684931506849	1	4.714040262	0.092175149	0.402370171	0.380024392	0.481182501	4.798591696	7.222188623	6.459763535	0.00052752	0.408039647	6.655274026	0.033052509	0.021224222	0.00052752	0.339966138	0.017839544	0.020815128	0.031050152	0.104404782	0.023025982	0.457295902	0.030729273	5.206077881	0.598390937	0.03544071
TARGET-40-PANGRW-01A	9.25479452054794	0	0.481382131	1.172970908	1.61746079	2.558573827	0.429761816	3.129755529	0.736076996	0.412148201	0.000580243	0.70538684	5.833060708	0.092675041	0.114778494	0.000580243	0.820377561	1.216539107	1.079206562	0.356721947	0.371554924	0.883806258	0.183159162	0.885104559	1.579954586	0.679818727	0.966478517
TARGET-40-PAVCLP-01A	1.4	0	0.230401316	1.250735457	0.77705662	1.050434458	0.109110047	1.678367093	0.884496617	0.578871133	0.000671769	0.941850064	5.393574066	0.236467172	0.163239166	0.000671769	0.727822813	0.998189003	1.287489259	0.177148709	1.454167508	2.016844666	0.358776307	0.024265011	2.065333925	1.036841926	1.194164677
TARGET-40-PATAWV-01A	4.66301369863014	0	0.151618584	5.160643996	2.333748047	2.574993818	1.52545925	3.498520686	0.000650877	0.000650877	0.000650877	2.113976678	6.064841009	0.202624922	0.293479679	0.000650877	1.675335849	0.388122606	1.225915813	1.103552526	0.161625289	0.60517683	0.43567851	1.182648007	1.785001587	0.741271192	1.71906621
TARGET-40-PARBGW-01A	0.783561643835616	0	0.662758011	0.040895109	1.066652052	0.995476538	1.527440407	3.839844533	4.680654084	1.779562572	0.000315367	0.85301241	4.814666071	0.011787533	0.389133351	0.000315367	0.380060254	1.273373662	0.576738633	0.048403092	1.685769378	0.585872202	0.469058895	0.010821399	0.534838538	2.695583425	0.069606319
TARGET-40-PANXSC-01A	3.33424657534247	0	0.239847846	0.144128675	0.462378944	1.738840577	0.582763637	2.807802995	0.98126699	0.130080348	8.13e-05	1.503928145	6.942084811	0.681601943	0.098290868	0.028380953	0.333106884	2.072987416	0.615857836	0.522770388	1.983662989	1.895855295	0.259323786	0.450201801	0.728876163	0.814505362	1.285896791
TARGET-40-0A4HMC-01A	1.03287671232877	0	0.530245494	1.86637622	0.577114767	0.918092594	0.250937408	1.181091887	4.139742867	0.886032466	0.000409982	1.77552616	5.856535555	0.143402579	0.077520507	0.015592517	0.348078982	0.009780074	0.824317736	0.073066431	1.391801925	2.442309753	0.422357495	0.026852251	0.618284612	0.569539199	1.1095764
TARGET-40-PAUXPZ-01A	1.98356164383562	0	1.582995117	0.273268192	0.702650169	0.93784944	0.516776183	3.229459793	3.760877985	1.520930858	0.025269783	1.54002269	5.360146034	0.267975218	0.295459187	0.000676363	0.836553881	1.515411177	0.161670666	0.362651461	0.892071001	0.025414868	0.870228827	0.333139161	2.25433158	0.808177445	1.401528834
TARGET-40-PATJVI-01A	4.31506849315068	0	0.222960551	0.24019861	1.311399229	2.698324612	2.057121942	5.233766081	0.000591997	0.000591997	0.000591997	1.931102203	4.877794023	0.492652145	0.120504564	0.048029121	1.76528618	0.479648748	1.406947875	0.000591997	0.98243713	0.869673618	0.055320415	0.60895087	0.184902626	0.567904417	2.287253044
TARGET-40-PAMRHD-01A	0.202739726027397	1	1.63261538	0.177999623	1.149298603	1.215746703	0.622310146	2.944393751	5.232855661	4.420441901	0.014571423	1.61868101	6.020735039	0.438299717	0.491135438	0.017316006	0.589277282	2.157488131	1.518826342	0.526048419	1.109896854	2.261637404	0.911643349	0.673457255	2.253016601	1.165701635	0.61561688
TARGET-40-PALZGU-01A	7.8958904109589	1	0.881397414	0.063102266	0.535252143	1.328935596	0.51168915	1.831855451	4.614026837	2.10840085	0.000569428	1.310130931	8.093351043	0.733353039	0.172456639	0.108390657	1.015236787	1.122010763	0.472571004	0.180803681	0.789724997	1.203616815	0.756380744	0.593033098	2.761465239	1.022766887	0.065996962
TARGET-40-PANZZJ-01A	4.21369863013699	0	0.984009411	1.439652443	0.758192341	1.928576847	0.802784242	2.249387458	2.144491258	0.203523598	0.000939406	1.645358388	6.042741678	0.418736026	0.257031313	0.041568477	1.183845062	0.403001668	1.508094132	0.362189801	0.428104747	2.122074444	0.15353824	1.585537481	2.402122269	0.876710624	1.249061052
TARGET-40-PATKSS-01A	2.07671232876712	1	0.374655759	0.866069711	0.397114178	0.709595002	0.0674451	2.696982412	2.286197282	0.280405386	0.000623778	0.48563934	6.541367889	0.46041002	0.19565599	0.000623778	0.684487121	1.563161418	1.023481417	0.345991837	0.39439666	0.000623778	0.61053147	0.183665629	2.047244662	1.00235338	0.213035001
TARGET-40-PATMIF-01A	4.32602739726027	0	0.404629247	1.936380479	0.644366837	1.695690615	1.296074552	2.08306229	2.270753196	0.083308413	0.009812239	1.420202954	5.324916699	0.233686682	0.165894609	0.011464417	0.675664707	0.240554954	1.335171028	0.22279487	1.636658162	2.597911737	0.421255502	0.348405507	0.845679299	0.64050333	1.006529562
TARGET-40-PANPUM-01A	0.808219178082192	1	0.235045175	1.993843164	1.188508392	1.075173923	0.241170862	2.882647863	0.065838302	0.29796683	0.005368546	1.205569973	6.580827358	0.340479723	1.030005838	0.022565635	0.387445628	3.064268141	0.581900196	0.010164724	0.211559339	0.11690701	0.087811009	0.488003001	1.123342186	0.441086026	0.74274213
TARGET-40-PAKXLD-01A	6.74520547945205	0	0.051017792	0.629537001	2.84892617	1.982554252	0.513277201	1.793736443	0.000712464	0.248920023	0.000712464	1.052434801	4.587750324	0.053979222	0.466327575	0.04088478	1.201426985	0.775596819	1.050685829	0.0437394	0.966094394	0.168649337	1.044039878	0.638354111	2.18648039	3.401724585	0.160957323
TARGET-40-PASSLM-01A	5.10958904109589	0	1.548360567	1.388081093	2.118440826	2.587268175	1.089024135	2.941954824	3.947408078	1.081104907	0.000353468	1.943111548	4.682659581	0.361037795	0.246944545	0.008934646	1.727156288	0.274119379	2.316049976	0.390392846	0.457239048	0.441409104	0.188059035	0.238048187	1.324960487	0.599990083	0.703921557
TARGET-40-PAMTCM-01A	8.22465753424657	0	0.468792012	1.953894489	1.461606669	1.908565762	1.675335849	2.887687719	0.672734036	0.000594439	0.000594439	2.037192215	6.639746391	0.364561323	0.707069192	0.017701534	1.516896727	0.431090263	0.938779103	0.007417482	0.045086834	0.302620573	0.545454357	0.686689281	0.386150837	1.274508782	1.195718797
TARGET-40-0A4HY5-01A	0.794520547945205	1	0.077240655	1.701275733	0.749885148	1.440477187	0.119598849	2.103385171	0.860426509	0.017644426	0.000655317	1.581189746	6.161021074	0.021868614	0.344821501	0.930604028	0.572082582	0.990220078	1.027897594	0.294849051	0.883968256	0.146035886	1.205117658	0.239765482	1.981251654	2.276871649	0.156717013
TARGET-40-PAVALD-01A	1.50958904109589	0	0.204210648	1.399091329	1.105497785	1.820209401	0.325690661	1.283086672	0.527068681	1.729076389	0.000749472	1.164178746	6.221032289	1.217101155	0.604219096	0.000749472	0.352224822	0.5318579	1.025485883	0.113650427	0.618178621	0.069019112	0.272120359	0.347229254	1.484808753	0.496619367	1.356877958
TARGET-40-0A4I8U-01A	2.69315068493151	0	0.182597225	1.923141184	0.592048602	3.524547418	0.513610302	2.785223043	1.014993888	0.533035356	0.068875683	1.517042673	7.958855051	0.246922886	0.06667835	0.001590065	0.876982689	1.912080518	0.765436303	1.550188808	2.997257094	1.843435922	0.343840002	0.371031367	0.611453274	3.445792694	1.89404442
TARGET-40-0A4I9K-01A	6.18356164383562	0	0.755606205	2.947662258	1.585001302	0.823868309	0.614244614	2.804596767	2.043862691	0.694550041	0.000596392	1.774128067	3.07233679	0.412104595	0.018351749	0.241359754	1.207193121	1.835766107	0.784063024	0.085856813	2.84945833	2.275903984	0.463184982	0.161988008	0.746405738	0.544841203	1.021918619
TARGET-40-0A4I3S-01A	5.05205479452055	0	0.089637916	1.229366818	2.007255153	2.139407909	0.47132653	1.99592516	0.001808649	0.000143161	0.020557579	2.115881596	5.239176186	0.132961746	0.105174155	0.000143161	0.774585546	0.799969382	1.33465775	0.43957107	0.204351037	0.540338495	0.018580194	0.479575711	0.384750561	0.779978014	2.216230508
TARGET-40-PANVJJ-01A	8.47945205479452	0	0.555949806	2.290221197	2.853537009	2.097152448	0.463142691	1.975601689	0.592098751	0.04025305	0.216646012	1.964337011	5.463970989	1.345401598	0.202121748	0.052799368	1.501462869	0.882795517	2.08432709	1.384177866	1.097664504	1.010475678	0.24535984	0.412511891	1.033212176	0.619806051	1.041845376
TARGET-40-0A4I5B-01A	1.6958904109589	0	1.18800323	0.826801418	0.745237961	1.093667402	1.007434136	2.483351514	3.700629424	2.031858179	0.180996149	1.141812264	5.740471265	0.385515177	0.154062418	0.009313414	0.71200518	1.229366818	0.859577378	0.417031217	0.634763725	1.559425075	0.470054002	0.22776418	2.022108505	1.084201617	1.311254149
