# Supplementary material for: N6-Methyladenosine-Related LncRNAs Are Potential Remodeling Indicators in the Tumor Microenvironment and Prognostic Markers in Osteosarcoma
Source: Front Immunol. 2022 Jan 12;12:806189. doi: 10.3389/fimmu.2021.806189 (PMC8790065; doi:10.3389/fimmu.2021.806189)
Supplement: Supplementary file 2 [file DataSheet_2.zip › rawdata-bioinformatic/Figure3cluster.txt]

TARGET-40-PASUUH-01A	1
TARGET-40-PAUTWB-01A	2
TARGET-40-0A4I0S-01A	2
TARGET-40-PARJXU-01A	2
TARGET-40-PAPWWC-01A	1
TARGET-40-PAUUML-01A	1
TARGET-40-PAMHLF-01A	2
TARGET-40-PAUBIT-01A	2
TARGET-40-PASFCV-01A	2
TARGET-40-PARDAX-01A	1
TARGET-40-0A4I4O-01A	2
TARGET-40-0A4I48-01A	2
TARGET-40-PASEFS-01A	2
TARGET-40-PARKAF-01A	1
TARGET-40-PATUXZ-01A	1
TARGET-40-PAMHYN-01A	2
TARGET-40-PASEBY-01A	2
TARGET-40-PANMIG-01A	2
TARGET-40-PAKFVX-01A	2
TARGET-40-PASNZV-01A	1
TARGET-40-0A4I4M-01A	1
TARGET-40-PAMYYJ-01A	1
TARGET-40-PAVECB-01A	2
TARGET-40-0A4I42-01A	1
TARGET-40-PASYUK-01A	2
TARGET-40-PALECC-01A	1
TARGET-40-PAMLKS-01A	1
TARGET-40-PANSEN-01A	2
TARGET-40-PALHRL-01A	1
TARGET-40-PANZHX-01A	1
TARGET-40-PALKDP-01A	1
TARGET-40-0A4I65-01A	1
TARGET-40-0A4I6O-01A	2
TARGET-40-PALFYN-01A	2
TARGET-40-PATPBS-01A	1
TARGET-40-PAPXGT-01A	1
TARGET-40-0A4HLD-01A	2
TARGET-40-PAUYTT-01A	2
TARGET-40-0A4I0W-01A	2
TARGET-40-PARFTG-01A	1
TARGET-40-0A4HX8-01A	2
TARGET-40-PAUTYB-01A	1
TARGET-40-PATMXR-01A	1
TARGET-40-PAPKWD-01A	1
TARGET-40-PAPNVD-01A	1
TARGET-40-PATMPU-01A	1
TARGET-40-PAPIJR-01A	2
TARGET-40-PAMEKS-01A	2
TARGET-40-PAVDTY-01A	1
TARGET-40-PANGPE-01A	2
TARGET-40-PAMJXS-01A	1
TARGET-40-PAKZZK-01A	1
TARGET-40-PALWWX-01A	2
TARGET-40-PASKZZ-01A	2
TARGET-40-0A4HXS-01A	2
TARGET-40-PATEEM-01A	2
TARGET-40-0A4I0Q-01A	2
TARGET-40-PALKGN-01A	2
TARGET-40-PASRNE-01A	1
TARGET-40-PARGTM-01A	1
TARGET-40-PAUVUL-01A	1
TARGET-40-PANGRW-01A	2
TARGET-40-PAVCLP-01A	2
TARGET-40-PATAWV-01A	2
TARGET-40-PARBGW-01A	1
TARGET-40-PANXSC-01A	2
TARGET-40-0A4HMC-01A	1
TARGET-40-PAUXPZ-01A	1
TARGET-40-PATJVI-01A	2
TARGET-40-PAMRHD-01A	1
TARGET-40-PALZGU-01A	1
TARGET-40-PANZZJ-01A	2
TARGET-40-PATKSS-01A	2
TARGET-40-PATMIF-01A	2
TARGET-40-PANPUM-01A	2
TARGET-40-PAKXLD-01A	2
TARGET-40-PASSLM-01A	1
TARGET-40-PAMTCM-01A	2
TARGET-40-0A4HY5-01A	2
TARGET-40-PAVALD-01A	2
TARGET-40-0A4I8U-01A	2
TARGET-40-0A4I9K-01A	2
TARGET-40-0A4I3S-01A	2
TARGET-40-PANVJJ-01A	2
TARGET-40-0A4I5B-01A	1
