# Supplementary material for: N6-Methyladenosine-Related LncRNAs Are Potential Remodeling Indicators in the Tumor Microenvironment and Prognostic Markers in Osteosarcoma
Source: Front Immunol. 2022 Jan 12;12:806189. doi: 10.3389/fimmu.2021.806189 (PMC8790065; doi:10.3389/fimmu.2021.806189)
Supplement: Supplementary file 2 [file DataSheet_2.zip › rawdata-bioinformatic/Figure4time.txt]

id	futime	fustat
TARGET-40-PARVXK-01A	70	0
TARGET-40-PAMRHD-01A	74	1
TARGET-40-PAPVYW-01A	78	1
TARGET-40-NAAHCN-01A	92	0
TARGET-40-NAAHCN-02A	92	0
TARGET-40-PAVXDP-01A	124	0
TARGET-40-NAAHCT-01A	178	1
TARGET-40-NAAHCT-06A	178	1
TARGET-40-PAMLKS-01A	180	1
TARGET-40-PAUVKL-02A	183	1
TARGET-40-PAVUKR-01A	187	0
TARGET-40-NAAHCD-01A	199	1
TARGET-40-PAVTME-01A	208	0
TARGET-40-NAAGJZ-11A	222	1
TARGET-40-NAAGJZ-01A	222	1
TARGET-40-NAAHCF-01A	225	1
TARGET-40-PAVRYF-01A	239	0
TARGET-40-PASFIW-01A	244	1
TARGET-40-NAAHBZ-01A	249	1
TARGET-40-PAVMMV-01A	254	1
TARGET-40-PAVPHS-01A	265	0
TARGET-40-NAAIBW-01A	268	0
TARGET-40-PAMYYJ-01A	271	1
TARGET-40-PARBGW-01A	286	0
TARGET-40-0A4HY5-01A	290	1
TARGET-40-PANPUM-01A	295	1
TARGET-40-PAVLPS-01A	299	0
TARGET-40-PAVMEM-01A	306	0
TARGET-40-PATEJE-01A	323	1
TARGET-40-PAVLIB-01A	328	0
TARGET-40-PAUVUL-01A	347	1
TARGET-40-PARGNA-01A	359	1
TARGET-40-NAAEDI-06A	361	1
TARGET-40-NAAEDI-08A	361	1
TARGET-40-NAAGKN-01A	361	1
TARGET-40-NAAHCK-01A	365	0
TARGET-40-NAAHCJ-02A	368	0
TARGET-40-NAAHCJ-01A	368	0
TARGET-40-NAAGJU-01A	368	1
TARGET-40-NAAGJU-11A	368	1
TARGET-40-PAVDTY-01A	369	0
TARGET-40-PARRXH-02A	371	1
TARGET-40-PAVCHD-01A	372	0
TARGET-40-PAUHGA-01A	374	1
TARGET-40-0A4HMC-01A	377	0
TARGET-40-NAAEDD-01A	378	1
TARGET-40-NAAEDD-06A	378	1
TARGET-40-PATMXR-01A	386	1
TARGET-40-NAASJI-01A	388	1
TARGET-40-PAVHJH-01A	411	0
TARGET-40-PAPKWD-01A	422	1
TARGET-40-PARUUW-01A	428	1
TARGET-40-NAAHCI-01A	437	0
TARGET-40-NAAHCI-02A	437	0
TARGET-40-NAAGJY-11A	445	1
TARGET-40-NAAGJY-01A	445	1
TARGET-40-NAAHCH-02A	448	0
TARGET-40-NAAHCH-01A	448	0
TARGET-40-NAAECZ-01A	449	1
TARGET-40-NAAHBW-02A	464	1
TARGET-40-NAAHBW-01A	464	1
TARGET-40-PAVDSN-01A	466	1
TARGET-40-PAVEMA-01A	466	0
TARGET-40-PAVECB-01A	476	0
TARGET-40-NAAHBP-02A	478	1
TARGET-40-NAAHBP-01A	478	1
TARGET-40-PAVDYY-01A	480	0
TARGET-40-NAAEDA-06A	503	1
TARGET-40-NAAEDA-01A	503	1
TARGET-40-PATUXZ-01A	510	1
TARGET-40-PAVCLP-01A	511	0
TARGET-40-NAAGKH-01A	514	1
TARGET-40-0A4I0Q-01A	519	1
TARGET-40-NAAHBR-01A	536	1
TARGET-40-NAAHBR-02A	536	1
TARGET-40-PAUTYB-01A	537	1
TARGET-40-PASKZZ-01A	542	0
TARGET-40-NAAHCM-01A	542	1
TARGET-40-PAVALD-01A	551	0
TARGET-40-PAUYTT-01A	579	0
TARGET-40-NAAGJS-11A	598	1
TARGET-40-NAAGJS-01A	598	1
TARGET-40-0A4I0S-01A	603	0
TARGET-40-0A4I5B-01A	619	0
TARGET-40-0A4I42-01A	619	1
TARGET-40-0A4I4O-01A	627	1
TARGET-40-PATEAN-06A	630	1
TARGET-40-PARFTG-01A	653	1
TARGET-40-NAAHCY-01A	660	1
TARGET-40-NAAHCY-02A	660	1
TARGET-40-NAAHBU-01A	662	0
TARGET-40-NAAHBU-02A	662	0
TARGET-40-PAUUML-01A	672	0
TARGET-40-NAAIBU-01A	675	0
TARGET-40-PARDAX-01A	679	1
TARGET-40-NAAHCR-01A	682	0
TARGET-40-0A4I0W-01A	683	0
TARGET-40-PAUTWB-01A	687	0
TARGET-40-0A4I4M-01A	708	0
TARGET-40-NAAGJR-11A	718	1
TARGET-40-NAAGJR-01A	718	1
TARGET-40-PAUXPZ-01A	724	0
TARGET-40-PAVFYF-01A	727	0
TARGET-40-PATADB-01A	741	0
TARGET-40-PAIWEV-01A	749	1
TARGET-40-PAMZAA-01A	752	1
TARGET-40-PALECC-01A	754	1
TARGET-40-NAASJK-01A	756	1
TARGET-40-PATKSS-01A	758	1
TARGET-40-PANMIG-01A	776	1
TARGET-40-PANMGS-01A	782	0
TARGET-40-0A4I8S-01A	788	1
TARGET-40-PAMCVZ-01A	809	1
TARGET-40-PAIXFY-01A	812	1
TARGET-40-PAUKXW-01A	819	0
TARGET-40-NAAHBT-01A	834	0
TARGET-40-NAAHBT-02A	834	0
TARGET-40-NAAHBY-02A	851	1
TARGET-40-NAAHBY-01A	851	1
TARGET-40-PAUJZR-01A	853	0
TARGET-40-PAMEKS-01A	857	1
TARGET-40-NAAEDG-01A	877	1
TARGET-40-0A4I8O-01A	909	1
TARGET-40-NAAHBS-01A	911	1
TARGET-40-PAKFVX-01A	922	0
TARGET-40-PAPNVD-01A	922	1
TARGET-40-0A4I5I-01A	925	0
TARGET-40-NAAHDC-01A	941	1
TARGET-40-NAAHDC-02A	941	1
TARGET-40-PASNCK-01A	953	1
TARGET-40-0A4I8U-01A	983	0
TARGET-40-PAMVMI-01A	989	1
TARGET-40-PALFYN-01A	1003	1
TARGET-40-PAMPSS-01A	1004	1
TARGET-40-NAAHDM-01A	1021	1
TARGET-40-NAAEDH-06A	1023	1
TARGET-40-NAAEDH-01A	1023	1
TARGET-40-NAAEDH-08A	1023	1
TARGET-40-PAUBIT-01A	1029	0
TARGET-40-NAAGJM-01A	1036	1
TARGET-40-NAAGJM-11A	1036	1
TARGET-40-PALPAX-01A	1037	1
TARGET-40-PARKAF-01A	1061	1
TARGET-40-PANVLW-01A	1084	0
TARGET-40-PANDMD-01A	1088	1
TARGET-40-NAAHDL-01A	1097	0
TARGET-40-PATNLI-01A	1112	0
TARGET-40-PATLGY-01A	1122	0
TARGET-40-NAAHBM-06A	1132	0
TARGET-40-NAAHBM-01A	1132	0
TARGET-40-NAAHBM-02A	1132	0
TARGET-40-PATNZB-01A	1203	1
TARGET-40-PANXSC-01A	1217	0
TARGET-40-PANNCR-01A	1231	0
TARGET-40-0A4HYB-01A	1240	0
TARGET-40-NAAHDA-01A	1242	1
TARGET-40-NAAEDB-01A	1249	1
TARGET-40-PANFZN-01A	1254	0
TARGET-40-NAAHBV-01A	1260	0
TARGET-40-NAAHDN-01A	1263	0
TARGET-40-PANZHX-01A	1323	0
TARGET-40-PATXFN-01A	1363	0
TARGET-40-PATEEM-01A	1451	0
TARGET-40-PAMXGP-01A	1460	1
TARGET-40-PANBZI-01A	1465	1
TARGET-40-PATPBS-01A	1468	0
TARGET-40-NAAGJX-11A	1475	1
TARGET-40-NAAGJX-01A	1475	1
TARGET-40-PAKZZK-01A	1515	1
TARGET-40-NAAHAB-01A	1520	1
TARGET-40-NAAHDJ-01A	1534	0
TARGET-40-PANZZJ-01A	1538	0
TARGET-40-PATJVI-01A	1575	0
TARGET-40-PATMPU-01A	1579	1
TARGET-40-PATMIF-01A	1579	0
TARGET-40-0A4I4A-01A	1583	0
TARGET-40-PATLYM-01A	1603	0
TARGET-40-0A4I48-01A	1616	0
TARGET-40-PASUUH-01A	1625	0
TARGET-40-0A4HXV-01A	1627	1
TARGET-40-PARJXU-01A	1631	1
TARGET-40-0A4I3W-01A	1637	1
TARGET-40-NAAHDK-06A	1649	0
TARGET-40-NAAHDK-01A	1649	0
TARGET-40-NAAHDK-02A	1649	0
TARGET-40-PARTUG-01A	1672	1
TARGET-40-PATFVE-01A	1695	0
TARGET-40-PATAWV-01A	1702	0
TARGET-40-PASRNE-01A	1707	0
TARGET-40-PAPIJR-01A	1719	0
TARGET-40-PASNZV-01A	1747	0
TARGET-40-0A4HX8-01A	1750	0
TARGET-40-PATADX-01A	1754	0
TARGET-40-NAAHCE-01A	1785	0
TARGET-40-NAAHCE-02A	1785	0
TARGET-40-PASEHK-01A	1790	0
TARGET-40-0A4I3S-01A	1844	0
TARGET-40-NAAHBL-01A	1846	0
TARGET-40-NAAGZZ-01A	1855	0
TARGET-40-NAAHDI-01A	1863	0
TARGET-40-PASSLM-01A	1865	0
TARGET-40-NAAGKM-01A	1868	0
TARGET-40-PASYUK-01A	1869	0
TARGET-40-PASDUJ-01A	1895	0
TARGET-40-NAAGZY-01A	1900	0
TARGET-40-0A4I6O-01A	1906	1
TARGET-40-PASJST-01A	1911	0
TARGET-40-NAAGJL-01A	1912	1
TARGET-40-NAAGZX-01A	1913	0
TARGET-40-PAMHLF-01A	1913	0
TARGET-40-NAAHCC-01A	1928	0
TARGET-40-NAAHCL-01A	1953	0
TARGET-40-NAAGJW-01A	1965	0
TARGET-40-0A4I9I-01A	2014	1
TARGET-40-NAAGKD-01A	2022	1
TARGET-40-PASEBY-01A	2049	0
TARGET-40-PASFCV-01A	2062	0
TARGET-40-NAAGJV-01A	2105	0
TARGET-40-NAAGKL-01A	2111	0
TARGET-40-PASEFS-01A	2112	0
TARGET-40-PALKGN-01A	2122	0
TARGET-40-PANSAN-01A	2131	0
TARGET-40-NAAGZW-06A	2149	0
TARGET-40-PARYDD-01A	2150	0
TARGET-40-PALWWX-01A	2163	0
TARGET-40-NAAHDF-02A	2185	0
TARGET-40-NAAHDF-01A	2185	0
TARGET-40-PARXNJ-01A	2215	0
TARGET-40-0A4I0U-01A	2216	0
TARGET-40-PARZAR-01A	2218	0
TARGET-40-PANSEN-01A	2256	0
TARGET-40-0A4I9K-01A	2257	0
TARGET-40-PARVEF-01A	2314	0
TARGET-40-PANGCY-01A	2376	0
TARGET-40-NAAHDE-02A	2439	0
TARGET-40-NAAHDE-01A	2439	0
TARGET-40-PARKBJ-01A	2462	0
TARGET-40-PAKXLD-01A	2462	0
TARGET-40-NAAHCU-01A	2482	1
TARGET-40-NAAHDD-01A	2501	0
TARGET-40-PAPWWC-01A	2520	0
TARGET-40-PAPXGT-01A	2526	0
TARGET-40-NAAGJT-01A	2582	1
TARGET-40-PARGTM-01A	2610	0
TARGET-40-NAAGKK-01A	2641	1
TARGET-40-PAKGVJ-01A	2758	0
TARGET-40-PAPXWB-01A	2777	0
TARGET-40-NAAHBN-01A	2806	0
TARGET-40-NAAHCP-01A	2824	0
TARGET-40-PALZGU-01A	2882	1
TARGET-40-PAKRHV-01A	2883	0
TARGET-40-NAAHDB-01A	2888	0
TARGET-40-0A4I65-01A	2895	0
TARGET-40-PAPKME-01A	2915	0
TARGET-40-0A4HXS-01A	2948	0
TARGET-40-0A4HXO-01A	2983	0
TARGET-40-NAAHBI-02A	2984	1
TARGET-40-NAAHBI-01A	2984	1
TARGET-40-PAMTCM-01A	3002	0
TARGET-40-NAAHCX-01A	3033	0
TARGET-40-PANVJJ-01A	3095	0
TARGET-40-NAAGJN-01A	3141	1
TARGET-40-NAAGJN-11A	3141	1
TARGET-40-NAAGKI-01A	3185	0
TARGET-40-PALKDP-01A	3282	0
TARGET-40-NAAHBK-01A	3367	0
TARGET-40-PANGPE-01A	3378	0
TARGET-40-PANGRW-01A	3378	0
TARGET-40-NAAHCV-01A	3389	0
TARGET-40-NAAHCW-01A	3417	0
TARGET-40-NAAGJP-11A	3443	0
TARGET-40-NAAGJP-01A	3443	0
TARGET-40-NAAGKF-01A	3784	0
TARGET-40-NAAHBH-01A	3885	0
TARGET-40-PAMHYN-01A	3899	0
TARGET-40-NAAHCG-01A	3915	0
TARGET-40-NAAHCG-02A	3915	0
TARGET-40-0A4HLD-01A	3946	0
TARGET-40-PAMJXS-01A	3976	0
TARGET-40-NAAGKG-01A	4113	0
TARGET-40-PALIXF-11A	4355	0
TARGET-40-PALIXF-01A	4355	0
TARGET-40-PALHRL-01A	4374	0
TARGET-40-NAAGKC-01A	4770	0
TARGET-40-NAAGJK-11A	5033	0
TARGET-40-NAAGJK-01A	5033	0
TARGET-40-NAAHBJ-01A	5096	0
TARGET-40-NAAGKA-01A	5302	0
