# Supplementary material for: N6-Methyladenosine-Related LncRNAs Are Potential Remodeling Indicators in the Tumor Microenvironment and Prognostic Markers in Osteosarcoma
Source: Front Immunol. 2022 Jan 12;12:806189. doi: 10.3389/fimmu.2021.806189 (PMC8790065; doi:10.3389/fimmu.2021.806189)
Supplement: Supplementary file 2 [file DataSheet_2.zip › rawdata-bioinformatic/Figure5symbol.txt]

id	TARGET-40-PASUUH-01A	TARGET-40-PAUTWB-01A	TARGET-40-PAKUZU-01A	TARGET-40-0A4I0S-01A	TARGET-40-PARJXU-01A	TARGET-40-PAPWWC-01A	TARGET-40-PAUUML-01A	TARGET-40-PAMHLF-01A	TARGET-40-PAUBIT-01A	TARGET-40-PASFCV-01A	TARGET-40-PARDAX-01A	TARGET-40-0A4I4O-01A	TARGET-40-0A4I48-01A	TARGET-40-PASEFS-01A	TARGET-40-PARKAF-01A	TARGET-40-PATUXZ-01A	TARGET-40-PAMHYN-01A	TARGET-40-PASEBY-01A	TARGET-40-PANMIG-01A	TARGET-40-PAKFVX-01A	TARGET-40-PASNZV-01A	TARGET-40-0A4I4M-01A	TARGET-40-PAMYYJ-01A	TARGET-40-PAVECB-01A	TARGET-40-0A4I42-01A	TARGET-40-PASYUK-01A	TARGET-40-PALECC-01A	TARGET-40-PAMLKS-01A	TARGET-40-PANSEN-01A	TARGET-40-PALHRL-01A	TARGET-40-PANZHX-01A	TARGET-40-PALKDP-01A	TARGET-40-0A4I65-01A	TARGET-40-0A4I6O-01A	TARGET-40-PALFYN-01A	TARGET-40-PATPBS-01A	TARGET-40-PAPXGT-01A	TARGET-40-0A4I4E-01A	TARGET-40-0A4HLD-01A	TARGET-40-PAUYTT-01A	TARGET-40-0A4I0W-01A	TARGET-40-PARFTG-01A	TARGET-40-0A4HX8-01A	TARGET-40-PAUTYB-01A	TARGET-40-PATMXR-01A	TARGET-40-PAPKWD-01A	TARGET-40-PAPNVD-01A	TARGET-40-PATMPU-01A	TARGET-40-PAPFLB-01A
TAF3	1.5462647828393536	2.543594864252601	2.608478094336188	2.2211965499445467	2.634500338235999	1.8154524666589194	2.5802661060564	2.4232823411109736	3.2388632714957644	2.209484558698018	2.3034593018283362	2.2916330245401175	1.6406209280356976	3.506817715943953	1.9421578927377936	2.8906606976489084	3.057034300137224	2.7626464670381505	2.14509047680242	1.4886692446589254	1.9456826075214055	2.2837143885058326	3.190377815264272	2.5632801806580208	2.227556261050453	3.13702801180121	1.8848323276804992	2.748525637595055	3.034937586670289	1.267895303438372	1.4504326709319022	2.401220862160216	1.8471550888937358	2.004860897604578	1.583952260567214	2.1198873363409545	2.0529722748139885	2.33802499754931	2.626112010858613	1.5886606740313172	1.9159415059801477	1.7793437788144488	2.5868607997521935	2.611172380044005	2.114333705975085	2.1636597383698595	2.7481391669147666	2.1282934010098176	2.8519388900896785
C1DP2	0.15665548884685973	0.0	0.0	0.11129845340254099	0.0	0.2932527564278797	0.0	0.0	0.0	0.0	0.0	0.0	1.324868194887364	0.0585243118408003	0.15691431465323905	0.6285403192627603	0.0	0.0	0.10527578341568687	0.0	0.0	0.0	0.05491791912895794	0.0	0.0	0.21623755205382328	0.13855237515264857	0.0	0.08270258933024935	0.0	0.0	0.0	0.0	0.0	0.0	0.0475383887633606	0.15626716305180363	0.0	0.0	0.0	0.0	0.0	0.11303366529989149	0.0	0.0	0.0	0.5448809974104043	0.06584800336608129	0.1721034284401398
AC012414.7	0.0	0.0	0.0	0.04292444517384095	0.0	0.015212085068503288	0.08637616759693734	0.0	0.0675010485665715	0.02176397429165667	0.03534238079219708	0.0	0.0	0.0	0.0	0.0	0.0	0.0	0.0	0.0	0.018634174139050975	0.0	0.01578299724092746	0.0	0.0	0.0326651122818301	0.06032413315110383	0.0	0.0	0.06860202737867153	0.0	0.01321211142685117	0.0	0.0	0.0	0.06667476272446016	0.0	0.0	0.5368486504208305	0.0	0.0	0.0	0.0	0.0	0.0	0.0	0.3328511220721542	0.03759307554023308	0.0
FBXL12	3.8532471672421527	2.3536620447450636	3.153335167831893	2.410042547662062	3.505281211453267	2.577005776892813	3.675465939221079	3.358030477767316	3.6863324364156953	2.3978029618624896	2.932590364908518	2.657822902652401	2.9601595190639367	3.4408060612965303	2.820689560559215	2.5613016941453695	3.2743063952934506	2.554932601880473	2.882153917287012	2.587124921871777	2.765980215755194	2.899833009257989	2.520497681589174	2.1330373787473498	2.5760867241794	2.8751902851597952	2.6281669992863237	2.6003411251789594	2.8390929042169866	3.3423982933287384	2.641892789103828	2.3985419142552473	2.8510593807891578	2.9649530529007992	2.925163932184205	3.41652901570103	2.5149554363679116	3.1506246613748736	3.206799486647062	3.22720196651556	2.835924074254375	2.7837709327714353	3.788675271393125	2.7186575332342313	2.3981040622316616	2.586236318820405	2.8087968962315104	2.5492995174706214	3.1826764087167927
AC110027.1	0.0	0.0	0.0	0.0	0.0	0.0	0.0	0.0	0.0	0.0	0.0	0.0	0.0	0.061707084791597165	0.0	0.299713560064242	0.0	0.0	0.056583528366367514	0.05338941954463493	0.0	0.0	0.0	0.0	0.0	0.0	0.0	0.0	0.0	0.0	0.0	0.0	0.0	0.0	0.0	0.0	0.0	0.0	0.0	0.0	0.0	0.0	0.0	0.0	0.0	0.0	1.1459382578430466	0.0	0.06308871201928423
OR6W1P	0.11849262586940462	0.0	0.0	0.014355292977070055	0.08759861792362102	0.0	0.0	0.06156884926800281	0.0	0.05686094304675097	0.046421211248710355	0.0	0.0	0.022190239634065988	0.0	0.7244756535966016	0.0	0.03899797879750991	0.07929276727285355	0.03787416566112011	0.0	0.0	0.02076886509457185	0.0	0.027578727474282683	0.04292444517384095	0.17849156782231052	0.0	0.12167855658825247	0.13290581201150653	0.0	0.05158092063064492	0.045163351603224475	0.0	0.0	0.0	0.020342179517185827	0.13448382151079386	3.0259678357111084	0.03674947642786828	0.0	0.0	0.0	0.0	0.0824300999459491	0.0	0.0	0.0	0.0
RNU7-22P	0.4859419834124194	0.0	0.0	0.0	0.0	0.0	0.0	0.0	0.0	0.0	0.0	0.0	0.0	0.0	0.0	0.0	0.0	0.0	0.6119277672153374	0.0	0.0	0.0	0.0	0.0	0.0	0.6457938700799937	0.0	0.0	0.0	0.0	0.0	0.0	0.0	0.0	0.0	0.0	0.0	0.0	2.1181271216365394	0.0	0.0	0.0	0.0	0.0	0.0	0.0	0.0	0.0	0.0
AC027796.1	0.06722567253197158	0.0	0.0	0.23646200383810367	0.0972062459743658	0.0	0.7876832008453192	0.3135941465723912	0.05004887960722227	0.06308871201928423	0.44826666006395477	0.13211615953372519	0.39297678981075385	0.1861201836806385	0.25241565903265056	0.9995671265534694	0.06087747289933463	0.08542465625267767	0.3947336300198066	0.0	0.15626716305180363	0.34755227699006397	0.331475926123189	0.5816886802286453	0.06087747289933463	0.556699167457392	0.2237932162430325	0.0	1.3337671916582243	0.09990111000794269	0.0	0.31429048398799614	0.3996633038880176	0.3064955722596368	0.0	0.4157586665224981	0.13106261678246817	0.9583601499153682	2.626462499990583	0.29889288105416106	0.5468574276679898	0.16748638996564932	0.4210482124235619	0.11356715704707816	0.33594052850347567	0.0	1.7186136989754845	0.2564068537942453	0.14456851766471157
HSPD1P1	2.2947530664452382	1.0989584800881689	2.567545447643747	0.7427823402000189	1.1235999858917995	2.3527585250406364	1.247016049767345	1.1721034284401397	0.957023083053317	0.8450283146495428	1.8281441023656282	1.0963968041871575	0.6063474667245725	2.6367986034241953	2.1567849075543597	1.9674268674150726	1.8676197562174661	1.0850846786286492	0.6926057384080953	2.016817200060822	2.112499976200718	1.016852849007337	1.5002921767341655	0.4050120829125922	1.460480470040011	1.0958569239148306	2.180593461589364	3.3077782270581917	1.4342412332519363	2.6825508252871897	0.7065526541695242	1.036186802847846	0.5694910919587162	0.7771145736314252	0.7018595190094186	1.8418121397883287	1.247016049767345	1.4671229408601156	2.0663992289113824	0.9165530765873934	0.39944456458945765	1.5979363352648968	1.2432425455684812	2.0299475402435316	2.3858451485796737	2.3373114773309576	3.0343918148243554	1.7256975369468612	1.8547138227695308
RNU6-1327P	0.0	0.6497533994049379	0.0	0.0	0.0	0.0	0.0	0.0	0.0	0.0	0.0	0.0	0.0	0.22391675051899007	0.0	1.470979301812027	0.27548389266728773	0.375512140703744	0.0	0.0	0.0	0.0	0.0	0.0	0.27524548978466823	0.0	0.6901935778248551	0.0	0.3094090492401192	0.0	0.0	0.0	0.23008001621890775	0.0	0.0	0.0	0.2073931304583356	1.2720231890610485	4.207135394071674	0.0	0.0	0.0	0.0	0.0	0.27869848166832445	0.0	1.5170236720645807	0.0	0.42524444214810075
NEURL1B	2.4651386343523556	2.9994228065372543	2.5120751489948354	1.450538246858835	2.18966644665005	3.02293590105918	4.000054100049663	2.4029676978470196	2.7194901312002937	1.8817037692651484	3.2554251973992194	3.1626612108566494	4.811291196222155	2.8117176239909765	2.188305965683451	2.545227068220152	2.562425611960623	2.7401072461974745	1.8644536066661492	3.3795100665530677	2.3353403284877134	2.9619381311106725	3.338181924650894	1.1524430483428094	3.519730594938277	3.5656215454970646	3.2398868007957207	0.8739706462519521	3.0406469938464302	2.8391735478839615	2.548485946760316	3.7831632660616172	3.7883516180882433	2.0199509401816655	3.263935808575326	2.2198654933074087	1.9753000123370805	3.884910454781184	2.9537308498114907	4.364397337321324	3.0142481581793756	3.951401291674311	3.346772552929312	1.2148708340039052	4.112299791878912	2.9151384259244564	3.376998774945079	3.2577197186707303	3.2545033426732366
AC004965.1	0.0	0.0	0.0	0.0	0.0	0.0	0.0	0.0	0.22589186169034053	0.1473066987802935	0.23290630100683055	0.0	0.0	0.1147667926655143	0.0	1.208080202468281	0.14234808214468114	0.19736218414916346	0.10527578341568687	0.0	0.0	0.0	0.20814264733772161	0.0	0.0	0.0	0.13855237515264857	0.21412480535284734	0.0	0.0	0.0	0.0	0.0	0.0	0.0	0.0	0.0	0.0	3.0593898908058255	0.0	0.0	0.0	0.0	0.0	0.0	0.0	0.0	0.12895322038600612	0.0
ARL2	6.015760700223905	4.518012602442175	3.945673244691579	4.38644539903157	3.793292466451847	5.149401644119427	3.6005671121762752	3.804280769675023	4.580151515744556	3.8031753630510545	4.308652111051771	3.9359122870313614	4.540833226844122	4.237777842912007	3.269332429734163	3.6839658819170267	3.858398818698923	4.363157056691147	3.5797232292707317	4.29958902276289	3.3956386654808535	4.715585914187736	4.111248368230225	3.9038577504194607	3.5244273135002664	4.349428974458098	5.013189774640763	5.789452786575631	3.1740867785504	4.917493815721482	4.478583583734222	3.698740777096824	4.721071838778922	3.401166239449287	5.133362132762396	3.3444450526782323	4.858130231723146	4.852713014160234	3.6066909472152147	3.5608494367270964	3.787599626910994	4.378442261247856	4.491859508293386	4.00662118012238	4.273500970338098	4.787354100476642	5.393845183317976	2.452015499178249	3.9967231670614716
AC106897.1	0.0	0.0	0.4945692165986483	1.451751815036472	0.34687181394424943	0.7575353550288004	0.5576796588916856	0.2501126796923753	0.29760229865200793	1.6822586566445032	0.5592470604619132	1.1271049651394005	0.1397314222437436	2.7500704858656926	2.6070817048771855	0.16104922490055676	0.07874644707664835	0.6366362200551354	0.3166091843278231	0.300416627836874	0.06970216663006741	0.3729520979118291	0.7042522690959075	1.2747685657998657	0.9652486568442346	1.0951142585054559	0.34766565630097057	0.0	0.08909131856468917	0.24634727690091462	0.3633393116294792	0.0497701518163845	0.0	0.14077865578279594	2.5065511672058483	0.3256166748216045	0.5393325445657746	0.4616333265504359	0.0	0.9797327088386762	2.12227513613536	0.48542682717024166	1.1591124612308583	0.6153221234947053	0.7976770874242063	0.0	0.9945073161231378	0.20363969401398505	0.18523225423016085
LINC01725	0.04474382122439775	0.02361021518264534	0.14652489147744252	0.02403593545550941	0.1271049651394007	0.07464243793449277	0.08406426478847455	0.02616265448967566	0.24245007367770144	0.24074173121533982	0.00992040959306388	0.038717107572853585	0.047119548568550634	0.20501708816016756	0.025737561413608275	0.33021417724930174	0.06322680199698132	0.17197537669009888	0.1309308698264487	0.0	0.005184375859723258	0.048654701840346405	0.008773707066016136	0.13540353059765128	0.005902956858236406	0.11436702495200024	0.039419183133397186	0.009060468156383597	1.0588706057482473	0.03843618165610792	0.00992040959306388	0.007339046008161996	0.004753055399819502	0.07833657112117903	0.08215755908542595	0.0037461392328946375	0.19748800240598138	0.0	1.3017046962191605	0.1905516520322702	0.07737974079701358	0.04949137016510372	0.14899916258776436	0.03308816933218776	0.011781859459914711	0.0	1.130469660712105	0.0053281206952817016	0.042504263128963445
AP3B1	2.950039087844329	2.923320353644411	3.1853115558677176	3.25180996817154	2.3189819909551854	3.432999481581768	3.0252591819368915	2.867896463992655	2.7704062162988397	3.5670586262991955	3.1213801742781726	3.0330705444317116	3.03331727344666	2.8403625186584374	3.2784903456164756	2.497050250088091	3.289185253873634	3.47643353551394	3.2280336508434866	3.033123418487201	3.0613269052254086	3.0449361211253163	3.1724075058026076	2.3672592244886697	3.209359782374916	3.2831513392976857	3.1641265544363457	2.4241427687072252	3.1036822659980055	2.46902635314198	2.8317961886316985	2.9678879308185127	3.051128441452722	2.9906100241472853	3.117046681487903	3.9318815794151254	3.914009534050323	2.3987334327369805	2.1471438571930235	3.261365324569101	3.1231033097961136	3.6218174540185233	3.060064682067921	2.283121699040853	3.1979282799150646	2.7233182743098645	3.2887572048208495	2.9843523753035606	3.662000362552403
CDY1B	0.0	0.0	0.0	0.0	0.0	0.0	0.0	0.0	0.0	0.0	0.0	0.0	0.0	0.0	0.0	0.0	0.0	0.0	0.0	0.0	0.0	0.0	0.0	0.0	0.0	0.0	0.0	0.0	0.0	0.0	0.0	0.0	0.0	0.0	0.0	0.0	0.0	0.0	0.0	0.0	0.0	0.0	0.0	0.0	0.0	0.0	0.0	0.0	0.0
BX324167.2	0.0	0.01292617444427005	0.0	0.19017234480229803	0.03068920407114041	0.0	0.07874644707664835	0.021479727410451396	0.031112840850249287	0.019773069040027156	0.016211033155917154	0.0829750272577682	0.10097764772482092	0.045303167956572146	0.0	0.35681991507599453	0.00963381939726868	0.05338941954463493	0.04823618565284763	0.0	0.008486888965491166	0.039840264531791104	0.0	0.02190607673362222	0.13724119171159266	0.014926544238102822	0.0093471722592526	0.0	0.010923027184791876	0.015925689990254212	0.0	0.00604663011841478	0.00791308164326493	0.0	0.08079408195824242	0.0	0.06901467791518046	0.10889240163240912	0.2932527564278797	0.06267436276339249	0.033792988849303096	0.040541793862846835	0.10205338272918787	0.009060468156383597	0.00963381939726868	0.0	0.0	0.008630305143440056	0.023326331860027503
AL513328.1	0.0	0.0	0.0	0.07162539397376963	0.0	0.0	0.0	0.0	0.0	0.0	0.0	0.0	0.12366619645381971	0.10929368902294002	0.0	1.0273664051151137	0.0	0.0	0.0	0.0	0.0	0.0	0.0	0.15510155812570256	0.13553486976118947	0.0	0.0	0.38316512484752996	0.0	0.5765705091143148	0.0	0.0	0.0	0.0	0.0	0.0	0.0	0.0	0.0	0.0	0.0	0.0	0.0	0.0	0.0	0.0	0.0	0.0	0.0
AC133963.2	0.0	0.0	0.07819991992137154	0.028144767713378684	0.0	0.0	0.0	0.06073915785767854	0.0	0.0	0.0	0.0	0.0	0.08542465625267767	0.0	0.9750431581293384	0.2522945412018369	0.07587486697512764	0.0	0.0	0.0	0.0	0.0	0.0	0.0	0.0	0.0	0.08256635107141173	0.0	0.0	0.0	0.0	0.0	0.0	0.0	0.0	0.039980597690881255	0.0	0.0	0.0	0.0	0.0	0.0	0.0	0.0	0.0	0.0	0.0	0.0
NEU2	0.0	0.0	0.0	0.0	0.0	0.02005765234125348	0.0	0.0	0.0	0.02856915219677092	0.04628150321191026	0.0	0.0	0.18751439819281623	0.0604624879861069	0.2672361418124099	0.027578727474282683	0.0	0.0	0.019061365093430198	0.0	0.0	0.0	0.0	0.0	0.042784398089239506	0.0	0.0	0.0	0.0	0.0	0.0	0.022758397578157615	0.0	0.0	0.0	0.0	0.0	0.0	0.0	0.0	0.0	0.0	0.0	0.0	0.0	0.0	0.0	0.0
GSTM4	0.9524826744304756	2.3863143311657122	1.3845472020908605	2.0794975840217798	1.6438100227947405	2.5401016842076656	0.888616627068146	1.4636224568518932	1.9361385034239675	1.5046712353857394	2.458513247734988	1.7098199679769162	3.514677764428823	2.1730634544549075	2.433226548289903	2.5974358256762935	1.0817486512341679	2.6290301551759656	1.6342215116851122	2.8612010760530353	2.0956544167149347	2.991317756900199	2.354423949606812	1.126113853528673	2.3061455593087743	2.389236385748939	2.571361299686269	1.797967539266204	0.9718102267128428	0.6579143426803757	2.7507351197599057	1.3371401799558658	3.2060649049178584	1.3711685154984277	2.581833270240715	2.8525981703790686	3.3823075715646693	2.117794764686837	0.903809558578697	1.972582380105268	1.599889044959259	1.9433962737616746	2.4189724888319906	2.3338816594680902	3.076302547599873	2.6624561831722637	2.0963968041871572	2.130008304108606	2.453859939969029
ZBTB46-AS1	0.0	0.07860983469636647	0.0	0.35377494493222345	0.0	0.0	0.12061736121794181	0.06584800336608129	0.26687647212818805	0.11902410314227461	0.0	0.29912740841237706	0.9276689411716343	0.26122990898704607	0.0	0.12075005333492556	0.0	0.15975833805629808	0.1646575752536617	0.9568001180515766	0.1502997081016821	0.5221562118914731	0.04404433270602121	0.0	0.2211965499445466	0.1753010339002435	0.0	0.17351124806392174	0.8860428225552877	0.0	0.09841955776554452	0.9524081223264418	0.048375704538976265	0.0	0.0	0.038014690186715924	0.0	0.43135552157351653	0.0	0.07765318565016138	0.12234140752611965	0.0	0.7793017502056191	0.16092018818110293	0.11636475669178463	0.20201016731643198	0.0	0.10393399105623309	0.0
TAF6	2.711208541810934	3.4535307484391975	2.3528150116028055	2.897918042609179	3.448385610885714	4.130815581369814	3.685480475404219	3.3342822252952367	3.832403971865564	3.1056277972190713	3.4006335596082065	4.231824058045881	3.7230670222056266	4.427653099831353	2.809970011517312	3.2928111916833505	3.093627779781801	3.123848259832919	3.2441259432837293	2.815022016395954	3.0644172797437705	3.4324383399796377	3.172071416568149	3.3152329054964946	2.804363382879397	2.814550423461808	2.9780857756231276	2.936195051980208	3.7524488906868054	2.8288752595943305	3.1292335522670225	4.080239801080904	3.446520920293185	3.6457131853388023	3.231463129906232	2.9670210096972247	2.9953578817800457	3.7234384228935933	3.8481772321649452	3.138994630739025	2.860724480302227	2.7460332306196023	3.6826519468025287	2.5476225670966763	3.370582796727709	3.2855649752756464	5.333860197445539	3.1958357640441144	3.578177928537773
CLCN7	3.146280489784903	4.455826939210021	2.5215784556317957	5.235799805365394	3.006280068654339	3.254578926702472	3.645459575342947	3.453372709820292	3.474059582477597	3.1737990420065163	2.8209141665061237	3.311125244964703	4.365090588909345	3.0693069006497575	3.4602445449480803	3.0409800765289416	3.177184302211533	3.553815114124552	3.011424074808901	3.9261322922435316	3.4476982040634705	3.7899170085772	3.1356826120295	2.79759409044211	3.7403447535194427	2.729705025748386	3.3387096451207645	3.070784297462798	3.256406853794245	2.7962239504341175	4.218075918911035	4.000549922661992	3.9926415550232224	2.483286960834531	3.0765932980225363	3.2521582714869584	3.1902829863796236	3.3005191299332313	2.7969507018859687	3.096211243130457	3.0108514347454602	2.6418234437679073	3.4541890564016713	2.9082557008659715	3.025241461131844	2.9491426907569602	2.761157595584564	2.5928277547842846	2.8172958002006254
AL669831.3	0.0	0.023042392665863817	0.0	0.008773707066016136	0.027578727474282683	0.0	0.03576465360097467	0.019203733973092663	0.0	0.0	0.028710585954140094	0.018918982163051733	0.0	0.027154051503726646	0.0	0.0	0.017066724189833377	0.0710761620109589	0.0	0.011781859459914711	0.015069321717648203	0.0	0.012783184698289594	0.0	0.017066724189833377	0.0	0.03308816933218776	0.0	0.0	0.0	0.0	0.010779838753242761	0.0	0.0	0.0	0.01106620140620535	0.0	0.08420036167465528	0.24269395754961837	0.0889556823082184	0.036327491817765054	0.0	0.026729250487489024	0.0	0.0	0.04096254777849784	0.14469902515413874	0.0	0.0
AC079385.2	0.0	0.04907309665430561	0.0	0.0	0.0	0.0	0.0	0.0	0.0	0.037733627446514914	0.061015774681628034	0.040541793862846835	0.0	0.05783147456057329	0.07956584981027477	0.6219932316661233	0.036468167069291735	0.14860877020522015	0.0	0.0	0.0	0.0	0.0	0.0	0.0	0.0	0.0	0.10969486482592983	0.041383179019406156	0.0	0.031112840850249287	0.02290040211007883	0.0	0.0	0.0	0.04684025420297235	0.026870864724745192	0.2811937749526341	0.21101219348551165	0.048375704538976265	0.0	0.15003969277415322	0.11156554495951765	0.0	0.10808949184029738	0.0	0.15484240686923265	0.0	0.11556599592160316
AC007842.1	1.6801442900638415	0.6109834714355262	0.6053995101618577	0.4646682670034443	0.2958405509170355	0.35015774948499295	0.629659699927392	0.3148705085368329	0.9011854936927397	0.443076151362673	0.3499313733601147	0.7332675593547623	0.2349917412488024	0.5696855121518396	0.13224779829843977	0.9526317670819686	0.2439127588731744	0.6892991605358918	0.9326659481457786	0.30859386858427595	0.32065796431192495	0.9177754406011158	0.2759605802780639	1.1355348697611896	0.924859998957002	0.22515151184127313	0.2504765525029693	0.09328973000147671	1.4262110720274044	3.0909380931688335	0.10272531001108826	0.8159852272010442	0.2144978679005165	0.14912926990993297	0.04432416881220143	0.6727421343339595	0.34573699516404316	0.5946440891047674	0.13750352374993502	0.041102771819128116	0.6156987816891009	0.10742005883636484	0.7344820222111854	0.7021255761869156	0.3743996367614405	0.5182329722534833	1.285875641087552	0.8170501584325206	0.37862259552722705
AC004264.2	0.05963215988209959	0.38901605968850905	0.12789736448606356	0.19446533163799662	0.1411711724607413	0.0	0.07519031415521925	0.1747898930478148	0.49087814632629295	0.07423139418579203	0.0	0.294194309759318	0.4892346345320175	0.043204498565167566	0.07901963303483801	0.07532725070706511	0.6644828403646825	0.025737561413608275	0.32250505751888286	0.025028794491522448	0.03210084316702408	0.18116617426997692	0.10581215112923141	0.020911065581689963	0.08882003329858511	0.11009592910342045	0.11968817451919586	0.0824300999459491	0.35015774948499295	0.22527492986956932	0.0	0.011495638837829439	0.059078342201253034	0.04949137016510372	0.32929584810251517	0.10272531001108826	0.12895322038600612	0.0897693086335084	0.7689253355637512	0.024319679195412894	0.2401311183307479	0.2625534273192908	0.02856915219677092	0.0	0.10742005883636484	0.0	0.0	0.0647449200353551	0.04418425754400383
OR7A3P	0.0	0.0	0.0	0.0	0.0	0.0	0.0	0.0	0.0	0.0	0.0	0.0	0.0	0.02772025835592744	0.0	0.5973166311290304	0.10178452416693216	0.04879418026080491	0.0	0.0	0.0	0.0	0.0	0.0	0.0	0.0	0.033792988849303096	0.0	0.0	0.0	0.0	0.0	0.02856915219677092	0.0	0.0	0.0	0.025595835882683472	0.0	0.0	0.04614178164472064	0.0	0.0	0.10634831950514673	0.0	0.0	0.0	0.14769744361387158	0.0	0.0
YOD1	2.22391675051899	1.100977647724821	1.1635631368738988	1.4516990724243364	2.5538765370291587	1.5050779147516145	1.2952528232676928	1.0400507591518504	1.101717301696874	1.1129002615325498	1.5472030247569317	1.9079289622708013	2.102288592877168	2.2650167489662203	1.1624034141097694	1.7179998794685059	0.8610819418748847	1.3938554773390288	0.6785226768834941	0.8438230891268956	1.3907227072046042	1.9021121793305678	0.7236896103306147	0.859810564801295	1.3410748829944985	1.369829380153929	1.0771062441059787	1.389346536162498	1.1635631368738988	0.6491095649429298	1.1008431244331118	1.3848234587297545	1.3353117413053064	1.2232989733327897	0.5919665871004156	1.4202937493466223	1.1795110502715103	1.287531396532028	2.3039852676603423	0.4063189706361923	1.1587894143540995	1.0038900274333717	2.1841533189712377	0.9476287565694106	1.4630992673481036	1.5782624799695666	2.148250817695748	1.770786768635283	1.1232026586954327
AC104024.2	0.13132607460659126	0.14639454906050522	0.0	0.010636636108736996	0.0	0.007482576331206196	0.0	0.0	0.04166353172936154	0.0	0.01735184178777496	0.045303167956572146	0.0093471722592526	0.0	0.19295161806984965	0.4142437987186875	0.11915694187363209	0.0	0.0	0.0211954245144897	0.0	0.0	0.16800012451782012	0.0	0.010350188169567268	0.016068368627653675	0.04949137016510372	0.015925689990254212	0.16658691407044984	0.0	0.008773707066016136	0.00647756407120479	0.06653700239579126	0.009490502947452436	0.0	0.03955955725570583	0.007626092376177947	0.051302488700631074	0.826029786499739	0.0	0.0	0.0	0.016211033155917154	0.0	0.05158092063064492	0.0	0.3980219501811994	0.0093471722592526	0.15198866642250583
AC107029.1	0.14417692434652662	0.0	0.0	0.03491998434915955	0.0	0.0	0.0	0.40152125010860007	0.0	0.06942721045601417	0.0	0.144829520838809	0.0	0.10540989404008172	0.0	1.0002885101581236	0.5135918064995733	0.0	0.0	0.0	0.0	0.0	0.0	0.14964958189497543	0.0	0.0	0.0	0.10205338272918787	0.07587486697512764	0.7058452339698084	0.0	0.0	0.0	0.06129233847829409	0.0	0.0	0.04949137016510372	0.0	0.0	0.0	0.0	0.0	0.0	0.0	0.0	0.0	1.7279204545631992	0.0604624879861069	0.0
HIVEP1	0.957023083053317	1.5080736399525527	1.2664567441359411	1.274351127942816	2.536649754020034	1.3461910297990696	2.5870769032646765	1.7367780316190609	2.1626934322112366	1.5270703355126605	1.6480972442016344	1.2263852172703864	1.7701101617330284	1.8382256999809616	1.613248743800266	1.1616942354361315	1.6184266166459307	1.2607483283964478	1.5573855814235251	0.6358008167589595	1.7692216333419055	1.676041687379739	1.4646159944970205	1.5204473933189255	1.2650167489662203	1.9547546649216996	0.8369743941020461	0.7401072461974747	1.605352095979259	0.9872480925911523	1.0209821605695517	2.032383005311653	2.160855665493157	1.8313503181371815	1.4594316186372973	1.0448836782397648	1.2713659111830937	1.4853753014272448	2.272172528644111	1.3751784795896125	2.059839786714276	1.2162996448486376	2.3197913246265327	0.5422085143228405	1.0957894246731923	0.976803526489566	1.0609466254477429	1.650029240527646	1.5169732625521493
AL590999.1	0.18320064672542766	1.1814206402801417	0.42061713897869074	0.1969846635292181	0.18320064672542766	0.09774562163851885	0.6567251700212475	0.4037040102509617	1.1722954847570204	0.2393980415665554	0.6571826601284232	1.1861835863061028	0.5069065545806932	0.21983452388537061	0.040682058803007765	0.9331193644318079	0.9278206201962065	0.6543438800530379	0.4630992673481037	0.19421315631120697	0.27250102132206605	0.27130614379733703	0.39867871576502545	0.31591396543674244	2.620469113403893	0.3059121701566207	0.17440641852974909	0.3430097825543898	0.9215125006561553	0.23462394136385586	0.21300503854504768	0.41932314528325104	0.2357270598380585	0.3758457246678237	0.17619509486340812	0.3190398155625359	0.4882064880796598	0.6043560380152551	0.34209956483278436	0.2128805663443848	1.1777902555054407	0.22675512326982	0.4802651220544629	0.18599337006996583	0.35332329116289674	0.12379860846262165	0.31324585178756137	0.5189379295315654	0.5402257005955394
AC002306.1	0.14313215555576805	0.17312743348065618	0.0	0.08515268056313831	0.05394542496278525	0.0	0.43007112795127966	0.277746757355166	0.0	0.0	0.0	0.0	0.30474465771863113	0.10473921621623744	0.0	0.8029789873113163	0.22032995487955556	0.2223099792643156	0.0959919129246028	0.02318436924826338	0.029700234215419886	0.10353120987799298	0.05004887960722227	0.0	0.19067806561753306	0.4122937713334167	0.0	0.05158092063064492	0.21511942451729515	0.0	0.028710585954140094	0.04208395867125249	0.4725917457369328	0.030830430153274507	0.4216945811802922	0.10581215112923141	0.11982095212187473	0.21238257012235723	2.718767113054642	0.3236582910262449	0.02403593545550941	0.04767797514447561	0.6027419132823908	0.031959741397545004	0.0997664862929298	0.15574923267794485	1.9324013894892975	0.0	0.08079408195824242
TNFRSF13B	1.008343458529335	0.11649784050174836	0.0	0.013783815433099691	0.04292444517384095	0.00647756407120479	0.0	0.01006368334469748	0.014640946881753174	0.2784606094434016	0.0	0.1333004762297765	0.04012091720087747	0.0	0.0	0.7383787429764039	0.07860983469636647	0.049909522443058	0.00647756407120479	0.006190289072069834	0.06970216663006741	0.06460697529739193	0.3395935009653983	0.0	0.026729250487489024	0.37928824997192856	0.01735184178777496	0.013783815433099691	0.08909131856468917	4.4089835294307385	0.037733627446514914	0.016781550233402012	0.13382652729882785	0.008200013832136128	0.0756010848240282	0.07340895518534003	0.03899797879750991	0.04460395064976797	0.27560307933684935	0.02375213589899498	0.0	0.0	0.0	0.03365205248999707	0.009060468156383597	0.0	0.4118600737378197	0.008056554871058457	0.043204498565167566
TRAV28	0.0	0.0	0.0	0.0	0.0	0.0	0.0	0.0	0.0	0.0	0.0	0.0	0.0	0.0	0.2035144111307585	1.105745116069354	0.0	0.1331689334860438	0.0	0.0	0.0	0.0	0.0	0.0	0.0	0.0	0.0	0.0	0.0	0.0	0.0	0.060600829554117094	0.0	0.8076022200111088	0.0	0.062259894470126094	0.0	0.0	0.0	0.0	0.0	0.0	0.0	0.0	0.0	0.0	0.0	0.0	0.0
AL133163.2	0.0	0.41683974191282924	0.2077679375721706	0.05172011644732763	0.15626716305180363	0.0	0.0	0.0	0.041102771819128116	0.05199846779700238	0.0	0.0	0.0	0.22589186169034053	0.0	0.45701636270030377	0.19105723992631402	0.263154625411455	0.17517326566379737	0.034779158048019	0.04446406651324603	0.10366548276569647	0.3689359321978999	0.0	0.0	0.0775164697020952	0.04879418026080491	0.0	0.6814042858128297	0.0	0.0844725169369015	0.0	0.0	0.6019816998326366	0.0	0.032524065692199365	0.20926619305002614	0.08338358771008252	2.9338747417153557	0.06653700239579126	0.07093882134343751	0.0	0.0	0.13855237515264857	0.0	0.0	1.5260187172200788	0.08922694207039553	0.0
SKA2	4.222147657665935	3.45185729447654	4.211144616218336	3.0795317173198047	4.542598559911074	4.603270263195563	3.9321084286617016	3.9741713475525873	3.7690205807718593	3.543557747238345	4.719856979094652	4.7108339789264315	3.8057567676921162	4.363479492070225	3.4300978978179764	3.857085251221869	3.664892380192	4.277739319536764	3.931276473647537	3.7251958172266635	4.288594808158226	4.534877122271078	3.351812046201095	3.7464417646856125	3.659068274843228	4.149714607700809	4.555668933770539	3.3334666704386633	3.5274207046675463	3.9008668079807487	4.48440240769485	4.908803302547513	4.07238024667726	4.084157832776867	4.260642961210112	4.248011035475602	4.750300998429313	3.4893117159864153	4.463622456851893	4.656587894694926	4.32509134010914	4.136814800385631	4.90508609876177	3.968892538588855	4.513749700002609	4.032330104112927	4.714053145502241	4.22732520926598	6.476289328796364
RPIAP1	0.0	0.0	0.06129233847829409	0.0	0.0	0.0	0.0	0.0	0.0	0.0	0.13829023377991154	0.0	0.0	0.0	0.0	0.756681739809004	0.0	0.0	0.0	0.0	0.0	0.0	0.06295060882280785	0.0	0.0	0.12802938874064107	0.0	0.0	0.0	0.0	0.03604610015685955	0.0	0.0	0.0	0.0	0.05436228844968911	0.0	0.0	0.12644429972469104	0.0	0.0	0.0	0.12895322038600612	0.0	0.0	0.051024003024466885	0.0	0.0	0.03463831799900894
ABHD5	1.4706670076248876	1.9876119225784257	1.9876483005312215	2.1765461815646923	2.2909846222636348	2.793667030289751	2.0431694948641095	1.5807243763087195	1.94103116862287	2.057658213239447	2.1716231757617814	1.2591218060576792	2.020519980510853	1.601316184298991	1.7814436497034642	3.2532178079391203	1.587701020528085	2.093424959419103	1.3587338266052842	1.2596641839486515	2.466862003775918	2.2923400402768355	2.7352838746516364	2.4479494099162467	2.0944387762190786	2.236737511342214	2.0310775425362415	0.764006377628665	2.136388283001626	1.4206171389786908	2.364460373960261	3.1281283990034745	2.1893185387364116	1.8055813784645158	2.120816394817056	2.467044664690224	1.8023586778521639	1.641361056327364	2.8715479839850966	0.6646648724185343	2.1102964194394778	1.711759192983234	1.647821033401297	1.6958602240509695	2.1329715968792087	1.4732154340703967	2.583182078684646	2.369717729413565	2.7492982685097
SQOR	3.212195777212031	2.245739032429285	1.1645288608813686	4.42200419694631	0.7502634756380211	2.9957558466608143	0.7201033171159711	1.1373723636933974	2.1344181055638543	2.8979761092627414	1.704650675240352	1.6864332932263346	2.202010167316432	0.44328837481714367	2.6826182404182783	1.2726204546629918	1.9964610601761588	2.254291686322218	1.120418300156448	3.6767413072050674	2.651591344797654	2.8620148964120617	2.438585619757731	0.8987887971115541	2.1312602146608635	3.908726458708971	3.1882901385891445	1.6859849867559025	1.3151604333867644	3.0249933470034462	4.0621389854519085	1.3887406047872641	2.3765404436245943	1.2548963363901167	3.4088612849807682	2.8281441023656284	3.211962252058817	0.9813412277008018	1.9154061689501654	2.417163906623976	1.6458860756877256	2.0186697782170104	1.513238062333091	2.464589857533554	1.9683119790505283	1.502483367546508	2.645009884391095	1.9425332719819401	2.85385596039634
PLCH1-AS2	0.0	0.0	0.0	0.0	0.0	0.0	0.0	0.0	0.0	0.0	0.0	0.08433644572332372	0.0	0.0	0.0	0.15574923267794485	0.0	0.0	0.0	0.0	0.0	0.0	0.0	0.0	0.0	0.0	0.0	0.0	0.0	0.0	0.0	0.0	0.06281249240502118	0.0	0.0	0.0	0.0	0.0	0.584577730738641	0.0	0.0	0.0	0.327917257418648	0.0	0.0	0.0	0.0	0.0	0.0
GAPDHP49	0.0	0.0	0.0	0.0	0.0	0.0	0.0	0.0	0.0	0.0	0.0	0.0	0.0	0.0	0.0	0.3126651735583944	0.0	0.0	0.0	0.0	0.0	0.0	0.02460336714065703	0.0	0.0	0.0	0.0	0.0	0.0	0.05408439284237917	0.0	0.0	0.0	0.0	0.17938365435629777	0.0	0.0	0.0	0.0	0.0	0.0	0.0	0.0	0.0	0.0	0.0	0.8590153847994141	0.0	0.0
RNA5SP385	0.0	0.6257380619086481	0.0	0.786763621185051	1.2004415770811352	0.0	1.1812934128854753	0.0	0.0	0.27285929168710965	0.0	1.2261385605693427	0.2414741257014415	0.4010843015050059	0.5309696487838479	1.638954249797834	0.0	0.888616627068146	0.6653927710418912	0.0	0.43807989194470764	0.5085300686537146	0.20201016731643198	1.3884099894682196	1.5881329436012845	0.0	0.0	0.0	1.3775124884850052	0.0	0.2276178686106584	0.0	0.0	0.0	0.0	0.720541147546599	0.528871328238121	0.0	1.51242917838387	1.2260152164029878	0.7782085763980875	0.36356359379718917	0.0	0.4657133195959639	1.1509495414719273	0.0	2.662706823139566	0.24000896473507025	0.5760867241794005
AF131216.3	0.0	0.0	0.1215459498469588	0.029558897449116415	0.0	0.0	0.22552173425660335	0.12498976997866353	0.02346828050390537	0.0	0.0	0.0	0.17325538302097232	0.9247080083288706	0.0	0.1172960856572415	0.05686094304675097	0.0	0.9105024262387985	0.039419183133397186	0.07491640205246167	0.0	0.2393980415665554	0.0	0.028710585954140094	0.28617145110701936	0.0	0.08678376614206666	0.0	0.0	0.0	0.2649567179648224	0.0	0.17453425469490197	0.0	0.036890110540265926	0.041943829970167254	0.0	0.3885753065984274	0.0	0.0997664862929298	0.0	1.1983684231025193	0.0	0.11290026153254981	0.10151561549124424	0.9180045185978745	0.0	0.0
AL359979.1	0.13789693238961928	0.0	0.0	0.06598582949858534	0.10205338272918787	0.0	0.7382922634294944	0.07189993156563308	0.0	0.12974460550781922	0.0	0.0	0.0	0.0	0.0	0.7386381505183938	0.0	0.0	0.0	0.0	0.05672224237454022	0.0	0.0	0.0	0.12512206056982392	0.09855430722072946	0.0	0.0	0.0	0.0	0.20714320494174887	0.0	0.0	0.0	0.0	0.0	0.0	0.0	2.8908941214159265	0.0	0.04586229790868796	0.0	0.0	0.0	0.12684073527769343	0.0	2.074402676647009	0.0	0.0
AP000302.1	0.0	0.2918392732571145	0.2551985664196895	0.07217441692431663	0.1469158480872752	0.7423512087857329	0.0	0.10393399105623309	0.038576651452323155	0.14169436196453092	0.0	0.10259094958809113	0.08433644572332372	0.0	0.0	0.09734110879670181	0.26183165875213665	0.1293489672108409	0.10111215847415045	0.032524065692199365	0.19723635491870659	0.1436546345260377	0.0	0.0	0.0	0.07272323102162045	0.4031586297428644	0.14051691865564683	0.3803969919884493	0.0	0.1905516520322702	0.08732705179747538	0.0	0.0	0.1315894843281353	0.1466552221194652	0.1342209397606334	0.0	2.429348153723727	0.0	0.09882376837969153	0.13053555675618825	0.07327183642451936	0.0	0.2649567179648224	0.11129845340254099	2.47253975953651	0.12393100831963119	0.0
RN7SL834P	0.11822681379294767	0.1432627930386199	0.42007811597937394	0.908121170406138	0.45890690685086627	0.0	4.4139257450010545	0.12021921162499426	0.17146305600258122	0.11116488907888973	0.47653722581771035	0.33067312270915716	0.6420083572571232	0.1677432801089365	0.5977933502428048	1.202386375334789	0.2072681731120283	0.4087118610294291	0.15406467367471652	0.07464243793449277	0.09518178934268523	0.21723071622066917	0.15781983947886263	1.2224336406059153	0.623117701747125	0.567253374550151	0.10447085776291738	0.0	0.23339726410188313	0.4696776298171893	0.0	0.3679301414318828	0.0	0.09841955776554452	0.0	0.6305918541504837	1.2403753944980922	0.6035966748602072	0.0	0.0	0.1505596765753814	0.15081959821213325	0.9787813767627346	0.0	0.6301258523243805	0.24695526504295234	0.0	0.2736949100370791	0.32388882714704365
SLCO4A1-AS1	0.022758397578157615	0.0	0.02998286621571431	0.7703639265088383	0.0	0.014926544238102822	0.04306447866493742	0.0	0.0	0.042504263128963445	0.0	0.11103131238874395	0.018776585179183593	0.016496319896195974	0.08922694207039553	0.3481190844624429	0.02062665058995782	0.029134804053022847	0.0	0.08324741374793612	0.036186802847846276	0.02176397429165667	0.09031147137603658	0.0	0.1571730940334645	0.0	0.11636475669178463	0.03167749645076025	0.0	0.16298339202346543	0.05213762333517526	0.0	0.0	0.0	0.0	0.2904244038652997	0.0	0.0	0.06253621989538932	0.0	0.057970068637329945	0.0	0.12498976997866353	0.0	0.06184530707106949	0.02488699931317951	0.08909131856468917	0.018634174139050975	0.06612364246529363
AP001610.1	0.06184530707106949	0.1466552221194652	0.11982095212187473	0.04348449760357947	0.0	0.0	0.0	0.0	0.19610339771480698	0.058108649401173953	0.13789693238961928	0.12167855658825247	0.025737561413608275	0.04488367823976479	0.0	0.22243364060591525	0.02828624307910998	0.11623166060415031	0.02062665058995782	0.0	0.09761079662642234	0.16992500144231237	0.0829750272577682	0.0	0.02828624307910998	0.20701822594562194	0.0	0.0	0.06350294230615795	0.0	0.0	0.0	0.0	0.0	0.0	0.14038603228305635	0.30193876696533606	0.3406192351293957	0.0852886748169873	0.0	0.07915620661764354	0.0	0.3560310952722207	0.0	0.16388511670894185	0.0	0.12114805647531052	0.07519031415521925	0.06818925877896807
PUS7L	1.1380935964872845	1.4340810672744317	1.3487989596121075	1.5130864311341612	0.8549531352094738	1.2001276542736021	1.5977456854194458	1.773954140428912	1.8004547307121366	1.5813994567238732	1.4933911508899436	1.6823485609905713	1.182946494511102	2.209765265974103	1.4187296767365312	1.4696776298171894	1.720059526763996	1.6918914445250106	1.6105583366038396	0.9167823487437583	1.8306204145088179	1.6436715129899246	1.1897296936214503	1.8534368188880666	1.4005925760881912	1.338281778465197	1.0222612716146267	0.9555359984080295	1.7758091005570276	0.7965977540483058	1.214622200648548	0.7956007291013064	1.5161664707148907	2.0533894195446347	1.1935825250816485	1.8731044701240975	1.9475539532074106	1.0781999199213712	2.048375704538976	2.3443172152544594	1.3319344704388139	1.7562120360637223	2.0191681430702797	1.2722023947057592	1.7426961242236052	1.519189616530143	1.4801616993481648	1.957023083053317	1.7714207995440223
SMYD2	3.802968651005583	2.6161929963810784	2.5239131781807926	2.608785591743288	2.16443231756545	3.4366682398180264	2.205736566615662	2.7011719774502128	2.752299016976342	2.5179307422239106	2.658028634565889	2.883405764412169	2.0550915098402682	2.7161788070811705	2.6451021401169794	2.653082953250397	2.6165459032510685	3.187435217551375	2.390089831560226	3.0508847400250936	2.991680562143124	3.8681335998517574	2.6059683588414586	1.6965725561331535	3.390970278642162	2.7650042462500353	2.7946030146487564	2.9139329670245577	2.4992718831690883	2.069186580809741	2.482435287992035	2.8941192813561902	2.6706817394559357	2.0334758626773763	2.290070469601541	2.9840241917168657	3.969325502326476	3.1760514438565903	1.5029924701846122	1.775092694119104	2.389787053735658	2.9874845925195728	1.8185233820662983	3.211666399256942	3.277449214705383	3.287058517422328	4.1695963501407345	3.5413661514442403	3.0567049038528817
AL354719.1	0.0	0.0	0.0	0.03843618165610792	0.0	0.0	0.0	0.0	0.0	0.0	0.0	0.0	0.0	0.0	0.0	0.471239495338241	0.0	0.0	0.0	0.0	0.0	0.0	0.0	0.0	0.10915993896111069	0.0	0.0	0.0	0.0	0.0	0.0	0.0	0.0	0.0	0.0	0.0	0.0	0.0	0.0	0.0	0.0	0.0	0.058247216854662685	0.0	0.0	0.0	0.0	0.0	0.0
AC060814.5	0.0	0.0	0.0	0.02176397429165667	0.0	0.0	0.0	0.0	0.0	0.0	0.0	0.0	0.0	0.0	0.0	0.0	0.0	0.0	0.0	0.0	0.0	0.0	0.0	0.0	0.0822938359514309	0.0	0.0	0.0	0.0	0.0	0.0	0.0	0.0	0.0	0.0	0.0	0.0	0.0	0.0	0.0	0.0	0.0	0.0	0.0	0.0	0.0	0.0	0.0	0.0
AC093151.2	0.8528777740535797	1.6426553678895022	0.40827708515304595	0.49046744387077185	0.24025326158450488	0.0	3.076028846605962	1.0070519425164903	0.18586654531133384	0.0	0.7337014134586812	0.08719124956262302	0.3841603539038218	0.6201171650286842	0.32008026236976084	1.7490193106308467	0.5345596846083165	0.8418926316030559	0.1669724724106954	0.8560694020150499	0.5804349594016225	1.2003160161549562	0.5474498291439657	0.8272499622434906	2.0090604681563837	0.33594052850347567	0.2184712107432615	1.1998136631432597	0.870739524988939	0.5513929680274543	0.3087103511680774	0.18979293782025894	0.12723706192481446	0.0	0.4037040102509617	0.5201456268808256	0.27034952873310286	1.2140626188815393	0.7567671240626253	0.8055401073120552	0.6031218698399965	0.11103131238874395	0.612116552224883	0.5114680392758656	0.7976770874242063	0.7465707514124466	1.6928735074639985	0.7285736025593648	0.40021000708183085
TXK	0.02019992294349774	0.3213509014246168	0.013355058669067579	0.669752467255762	0.058108649401173953	0.28841762731171716	0.09342495941910292	0.3227357779800957	0.1495195214900292	0.30742852519224734	0.11902410314227461	0.08909131856468917	0.11209957977623511	0.0922074380970889	0.13579751222339106	0.8295248661977027	0.15639661659766543	0.6963499901369874	0.21710660808339172	0.12684073527769343	0.3057954614204903	0.07532725070706511	0.16221003631430692	0.07217441692431663	0.47279967180789717	0.7265696776099158	0.10326262660608464	0.05561215668669252	0.12961273813046964	0.1585955515008968	0.20363969401398505	0.03407482027057225	0.09491164702546698	0.43189034828618045	0.2649567179648224	0.36904764345591323	0.5853471681120204	0.10420244938244293	1.0265168030642229	0.6879564940444818	0.12512206056982392	0.18421680809224128	0.3218126746672209	0.11703005301018697	0.07258604706859655	0.0	1.888655588814935	0.11902410314227461	0.07997537672059589
RARRES2P2	0.0	0.0	0.0	0.09828479572342244	0.0	0.0	0.0	0.0	0.3339961181964527	0.06653700239579126	0.0	0.07121348960526455	0.0	0.05158092063064492	0.0	0.0	0.0	0.17466207953358825	0.0	0.0	0.0	0.13211615953372519	0.0	0.2746493101650892	0.0	0.09895848008816878	0.0	0.0	0.07286040193124495	0.0	0.0	0.040541793862846835	0.20138293586405415	0.0	0.0	0.0	0.0475383887633606	0.0	0.0	0.0	0.0	0.0	0.0997664862929298	0.0	0.0	0.0	0.8529576508656527	0.1676148407551113	0.0
AC010632.3	0.0	0.0	0.12075005333492556	0.0	0.0	0.0	0.17120682741814242	0.26567692517216907	0.06887714085030783	0.0	0.0	0.1802751896118795	0.0	0.3090597425015848	0.17963843493813236	0.7051374667190209	0.0	0.4205093504889033	0.061707084791597165	0.11423374442708778	0.0	0.08814159686901757	0.06322680199698132	0.0	0.08379203249388646	0.6415460290875237	0.0	0.24452177363205552	0.3473254916338021	0.0	0.0	0.0	0.0	0.0	0.0	0.0	0.0	1.207018225945622	0.9415570827172878	0.0	1.0467005867416226	0.0	0.24865627000440324	0.0	0.0	0.10084312443311183	0.0	0.07587486697512764	0.0687395906723051
AC005609.4	0.0	0.0	0.0	0.0	0.0	0.0	0.0	0.0	0.0	0.0	0.0	0.0	0.0	0.0	0.0	0.0	0.0	0.0	0.0	0.0	0.0	0.0	0.0	0.0	0.0	0.0	0.0	0.0	0.0	0.0	0.0	0.0	0.0	0.0	0.0	0.0	0.0	0.0	0.0	0.0	0.0	0.0	0.0	0.0	0.0	0.0	0.0	0.0	0.0
NT5M	4.433366777522803	3.8873302987782	1.4111007890854135	0.8817429181475813	2.0964980092502206	1.6943899274073104	2.6247092022294125	2.1452535503131895	3.0092396648974615	1.02828624307911	1.4596939029832408	5.029841557136716	3.0380322547900396	1.0494913701651036	1.215802827645712	1.0311834348874465	2.1195553846952824	1.3829438695689906	1.6678921252302343	0.5509006646475233	1.5265696604977834	1.2261385605693427	2.3847958354462175	1.8811555733359477	1.313710226150914	1.8824865451400743	1.0132121114268509	3.416461457667925	2.451435330437004	4.2204073506061315	1.1981798067501854	0.5167211885660643	2.6028131627596944	1.8908357690147584	2.7875369432829555	1.786303611457549	0.718876684552556	4.78729140617959	1.9799887295587262	4.654733398207618	1.4073527511400399	1.4855813933587247	0.9676850810741459	0.7241263539057992	1.8486780184077252	1.729008870337863	2.9031347037241835	1.1950955771772185	2.1686741236148204
AL589765.2	0.0	0.0	0.0	0.0	0.0	0.0	0.0	0.0	0.0	0.0	0.0	0.0	0.0	0.0	0.0	0.0	0.0	0.0	0.0	0.0	0.0	0.0	0.0	0.0	0.0	0.0	0.0	0.0	0.0	0.0	0.0	0.0	0.0	0.0	0.0	0.0	0.0	0.0	0.0	0.0	0.0	0.0	0.0	0.0	0.0	0.0	0.0	0.0	0.0
RPL15P3	4.883742990570445	4.965959705713675	5.911658030434743	4.302538399965939	4.243059706072527	6.420543035257063	3.5892241729304737	3.8300220236265625	5.063278582331168	3.2239630731454896	4.901030988199592	3.4359618954376296	3.926473911256073	4.250294627569555	5.729098627983722	5.453204774816524	5.477988108101652	3.466131128762188	3.782419049591607	5.967807255358919	4.847961840624333	4.255817940114958	5.372280029855617	5.009499460642677	4.300065136778761	4.418459837580992	4.8546739335031734	5.256550270722555	4.129101638167207	5.936567274657754	3.93919836307733	5.68065067061012	3.951270725129049	3.140026033518646	5.440045246929363	4.703305613323827	3.7280184456153744	4.266059389064861	4.5500202536123755	5.176466396634608	4.994276491071438	5.351349175656596	3.632210041139502	4.79613567711192	5.283562535031701	4.6693839924569245	5.557544880826424	5.1503890775484455	5.461711896866104
IGHV3-43	0.0	0.6327335259505353	0.0	0.7280511078204291	0.11410045158818032	0.0	0.0	0.4263184353793338	0.0	0.4536492660432911	0.0	0.07942931500291514	0.0	0.0	0.0	1.3222166050454858	0.0	0.0	0.052555009434105286	0.6739181830293746	0.0	0.28000607830130464	0.05394542496278525	0.08215755908542595	0.0	1.498353001614512	0.0	0.0	0.15794915378369428	0.0	0.06115406320710068	0.5949306698123918	0.0	0.0	2.470979301812027	0.09180136921767434	0.0	0.0	0.0	0.0	0.0	0.19572554751205637	0.0	0.19522159325284455	0.0	0.0	1.9738683847602254	0.0	0.0
MIR190A	0.0	0.0	0.0	0.0	0.0	0.0	0.0	0.3701642805402099	0.0	0.0	0.0	0.0	0.0	0.0	0.0	2.5668882000118183	0.0	0.0	0.0	0.0	0.0	0.0	0.0	0.0	0.0	0.0	0.0	0.0	0.0	0.0	0.0	0.0	0.0	0.0	0.0	0.0	0.0	0.0	0.0	0.0	0.0	0.0	0.0	0.0	0.0	0.0	0.0	0.0	0.0
ITGA8	0.19660704409481775	1.0448836782397648	1.5677887967277158	1.2946648560912417	0.5412174481020371	1.770194754951317	0.9958101060945762	0.32688244921584425	1.8913025221527615	2.292192773901891	0.8303364633393187	0.18941343103367253	1.0826344718090066	2.044883678239765	1.1048062980306261	1.6355686744119435	0.8010758591674574	2.6362417843351973	2.925049964727359	0.2893623404769398	1.358002336680233	1.7975940904421102	0.6044509303125163	3.18885980462491	0.3643483069200925	0.7924389300646378	0.7178244544876369	0.36188062703843793	1.0733403974339604	0.15962918582122781	0.4029404197990334	1.1441116484584133	0.632268215499513	0.6196477669308752	1.207830395958694	0.5515898423510253	0.5282712471032761	0.679874147746623	0.5726956795752051	1.0621217119077975	1.4882064880796595	1.1712068274181424	0.6940332660851256	1.0777215387660812	1.1708223991951756	0.625457536573307	2.0277202583559273	0.8491986517647031	0.444561060372784
PIK3CDP1	0.11036324336041808	0.0	0.0	0.0	0.0	0.02488699931317951	0.0	0.0	0.0	0.0	0.0	0.0	0.030971642412075527	0.05408439284237917	0.0	0.32458021456006286	0.0	0.0	0.04963076772460043	0.0	0.0	0.0	0.21574071346401794	0.15094954147192738	0.03407482027057225	0.052972274813988696	0.0	0.0	0.0	0.0	0.0	0.0	0.0	0.0	0.0	0.0	0.0	0.0	0.0	0.0	0.0	0.0	0.0	0.0	0.03463831799900894	0.0	0.5100504556011387	0.0	0.0
ATP2B2-IT2	0.0	0.0	0.0	0.0	0.0	0.0	0.0	0.0	0.0	0.06377902977057126	0.0	0.0	0.0	0.0	0.0	0.5446832053836497	0.0	0.0	0.0	0.0	0.0	0.0	0.0	0.0	0.061430600497748115	0.0	0.0	0.0	0.0	0.0	0.0	0.03885755002036211	0.0	0.0	0.0	0.0	0.0	0.0	0.0	0.0	0.0	0.0	0.0	0.0	0.0	0.0	0.0	0.0	0.0
AC107953.1	0.11410045158818032	0.0	0.28332916805164143	0.0	0.0	0.0	0.0	0.22342254993493718	0.0	0.0	0.0	0.0	0.0	0.08324741374793612	0.0	0.0	0.0	0.0	0.0	0.0	0.17810907609432516	0.0	0.0	0.0	0.19987646683658047	0.0	0.0	0.0	0.0	0.0	0.0	0.0	0.0	0.0	0.0	0.0	0.0	0.0	0.0	0.0	0.0	0.0	0.0	0.0	0.0	0.0	2.7214820332717164	0.0	0.0
RF00019	0.5646220524369807	0.0	0.0	0.1527675192617688	0.765534746362977	0.39374567066082494	0.0	0.5729866530625383	0.23511432037635724	0.0	0.792105705662905	0.3111543154405668	0.0	0.7582178837421285	0.0	0.9351579761070938	0.2828549093225548	0.6890307271848729	0.0	0.6744606515602588	0.0	0.0	0.2166100687424417	0.5835190838514874	0.8996396936510471	0.0	0.0	0.7381192887825767	0.5776342652673305	0.0	0.24403458239369338	0.3465314620280193	0.0	0.0	1.5216035802809418	0.35558014737735943	0.21312950000748	0.0	0.0	4.65897690792616	0.0	0.0	1.4336538710494091	0.0	0.28617145110701936	0.8362473310428413	0.0	0.0	0.7703639265088383
AL162724.1	0.09153059312061654	0.21424917025451382	0.11955538469528244	1.027649494650658	0.2526578641941174	1.2726204546629918	0.4582770006958051	0.6780719051126377	0.0	1.1559434783584064	0.13750352374993502	1.2524762141352173	0.21561647707721232	0.0	0.0	1.3199069066680056	1.1658797893843638	1.3731191957682278	0.6823935110627313	0.3619928859219628	0.2741721890227864	0.5222566676267006	0.18002052146631287	0.34777902670226174	1.2028251607343707	0.7980090276133933	0.7577913411375702	0.3493652775942134	2.148576232737703	0.0	0.07093882134343751	0.1997508567158369	0.31429048398799614	0.6242412960725235	0.8897071584397872	0.5444853862360906	0.12048465689545584	1.1982426816076135	0.6289135426617862	1.0192749131447718	2.347920727176862	0.0	0.35512905848417026	1.086579981264139	0.8317961886316985	0.0	1.2081426473377217	0.7142235335741918	0.36681177312712687
AC091944.1	0.0	0.0	0.0	0.0	0.0	0.0	0.0	0.0	0.0	0.0	0.1151664496349353	0.0	0.0	0.0	0.0	0.3904475779933105	0.0692897127155347	0.0	0.0	0.0	0.0	0.0	0.0	0.0	0.0	0.0	0.0	0.0	0.0	0.0	0.0	0.0	0.0	0.0	0.0	0.0	0.0	0.0	0.0	0.0	0.0	0.0	0.0	0.0	0.0	0.0	0.0	0.0	0.0
AL139316.1	0.0	0.0	0.0	0.028710585954140094	0.0	0.0	0.21871918170311724	0.0	0.0	0.0	0.3366261657635356	0.061015774681628034	0.0	0.12842538902883727	0.0	0.7966808083669082	0.055056793368935104	0.2202061130801844	0.0	0.0	0.0	0.05783147456057329	0.0	0.0	0.055056793368935104	0.0	0.0	0.16349873228287956	0.06239806379847849	0.0	0.0	0.034779158048019	0.0	0.0	0.0	0.0	0.0	0.0	0.16298339202346543	0.0	0.0	0.0	0.0	0.0	0.1094274266861541	0.0	1.532666056774233	0.0	0.1721034284401398
RNU4ATAC	0.25386828044171933	0.30474465771863113	0.8164768316041047	0.2381754185773755	1.0869875222388516	0.0	0.4499574836280035	0.47674458407044085	0.36098224136862644	0.6239604795186661	0.3716146178646564	1.2348078530271667	0.0	0.5023306017160116	0.0	2.221165609082589	0.43071346769514524	2.2287879126733774	0.3263072348862718	0.676628488242969	1.1566554888468596	0.4500630943334337	0.9343277783153695	1.263815654078639	0.6053995101618577	0.8587767453081926	1.2343173698161565	0.3428960367396197	1.2535657715729234	2.1590801597981235	0.19924830684020234	0.28451413324424535	0.1928254035523912	0.0	4.526143950077588	0.9243279616891006	1.3415873148868562	0.0	0.0	0.3010022560328143	0.0	0.0	0.0	0.0	1.0406820588030077	0.8805679893092171	2.986884170827275	1.1727435167601872	0.7726458030926925
AC107401.1	0.0	0.0	0.0	0.0	0.0	0.0	0.09477655689559732	0.0	0.0	0.0	0.0	0.0	0.0	0.03660882860510138	0.0	0.18370881687541188	0.0	0.0	0.06626144226872127	0.0	0.0	0.0	0.0	0.0	0.0	0.0	0.0	0.0	0.0	0.0	0.0	0.0	0.0	0.0	0.0	0.0	0.0	0.0	0.0	0.0	0.0	0.0	0.0	0.0	0.0	0.0	1.1918152897068979	0.0	0.0
DDX43	0.12035194036522208	1.6549853833373076	0.04879418026080491	0.3924273382137217	0.18890726664258814	0.11835972595305722	0.09247808720038501	0.1686420355588392	0.9930583905811531	0.10218779322361488	0.18002052146631287	0.17785402525994945	0.2015084039722246	3.3744552823380154	0.04949137016510372	1.0313951962755343	0.2496273731396907	0.1230039540548198	0.1934563657495855	1.2415351417957174	0.13395801010054917	0.1147667926655143	0.14535138557262012	0.16053300876090848	0.19093085956261455	0.2733368471502221	0.02190607673362222	0.05158092063064492	0.17030966883317647	0.0912597661926783	0.18142064028014168	3.37931597890974	1.3224473716378742	0.38095104362584714	0.03238300531165298	0.15937084666020285	0.15042969819420526	0.14522093708562958	1.112233057598497	1.020484422065084	2.192131026263186	1.5681294165004913	0.36109457017632046	1.6858504676452464	0.11063050809643417	2.1394040058065786	0.6063474667245725	0.09882376837969153	0.13251103979919548
RPL7P36	0.2380530992724662	0.12128069979272926	0.13040376165803888	0.09342495941910292	0.1437852247086015	0.2197106395487792	0.0	0.0	0.17951105027151046	0.13868342797927172	0.2195867445733165	0.05116325258211458	0.0	0.361543797967865	0.19370867338242315	0.42384705459843397	0.5401264883381067	0.06460697529739193	0.13040376165803888	0.44052703187585196	0.19320401398387496	0.09531684153476971	0.06832686143450555	0.05283319976294459	0.33262201375963707	0.0	0.04474382122439775	0.3220435058742555	0.1984941536390832	0.14756720709463242	0.0775164697020952	0.2173548136824367	0.038014690186715924	0.0422240737629849	0.0	0.14352403252161328	0.13145778547908782	0.0	0.13724119171159266	0.06115406320710068	0.03294716409912902	0.3002994736656383	0.0	0.2065182016651154	0.17810907609432516	0.4772628493491722	1.5896196896154655	0.0820212693455023	0.14496000472085782
AC096736.3	0.0	0.08433644572332372	0.0	0.36389995168662165	0.443076151362673	0.0	0.5539502410629381	1.9652486568442344	0.4474205045904968	1.0434844976035795	0.0	0.0	1.7137397987777807	0.8753082600313441	0.0	0.24780601821921888	0.0	0.0	0.0	0.0	0.028144767713378684	0.0	0.02375213589899498	1.9609194029053827	0.20864210901516606	0.0	0.0	0.0	1.096329330200713	0.05227676545235779	0.0	0.0	0.051859298835249854	0.0	1.5469561781414112	0.040822310107341116	0.0	0.7745867811831579	0.09545188108566054	0.08311122693130706	1.3428960367396197	0.04502352169849773	0.0	0.0	0.0	0.0	0.0	0.0	0.0
ITM2A	3.3930729223294707	4.346063346999854	2.457515496966254	3.440473877295558	1.920217065962217	5.8741551336372595	0.37250640898616877	2.2468032920265273	1.5496691707264905	1.960771164312852	1.9196451806568775	2.976803526489566	2.794873297116622	4.630859737057912	1.364516404216046	3.017708159565004	2.1279963838096516	4.218130181065846	1.8292000994585544	1.403376806687082	2.503908402450705	4.078994024048658	2.292899515444873	1.7517207867750453	1.438931541934545	5.070805760102635	3.9197691083787927	1.6971065744769749	1.3112705914866416	0.28048127430062353	2.8511793454525307	2.301207169752481	2.362806501698999	1.1765142681221354	2.9273086395631727	1.5136928603321989	3.4952090664547457	5.121533517340032	2.3986787157650253	4.351006343733851	1.019915367707686	3.4377470795707703	5.190567454336202	4.070080145826231	2.1352393398272316	1.5558161550616396	2.454254870679552	1.279292990697584	0.34709867062226835
JOSD1	3.8189936783044978	3.850069291506154	3.4528721399508275	4.2105992681063995	5.88995776678131	4.059710023445866	4.52263959096106	3.836903723493558	4.683426976370194	3.938182267977738	3.8422447304994454	4.641557589097627	4.6553919029182165	4.027410641516858	4.061983516108957	5.782505545164289	3.939583915553602	3.9425895704453815	4.259091667973076	3.5303704399807345	3.9227687229171266	4.082097933908448	4.491307975229313	3.321596236862822	4.709003832973951	4.235190927042558	4.099101597497233	3.0143910028084075	4.030662722641595	3.923177710744737	3.872681035756315	4.414514427514035	4.5599934265570194	3.580290229172851	4.403417711191148	4.218990351147102	3.9358934340640914	4.026127234850307	4.4195928230306185	3.683752589208213	3.46987295550234	3.9936653052561146	4.095392802837454	3.074899280819177	4.321141611753951	3.5820139873800425	4.217494410568642	4.435341893261752	4.694378783075544
LSM3	3.748751031024584	3.045600232724612	3.4593266915460195	2.641361056327364	3.1967486629658204	4.378379832591195	2.6301025482813984	3.113067014314373	2.693765712217783	4.0368197951976965	2.8675802222025046	3.048497772497278	2.7506279414525703	4.42871860334378	3.2172152032873638	3.8972597904789397	3.409974685191819	3.7412836041620654	2.4842670526119592	3.7724452271788826	3.6782973086035873	3.262598525867507	3.742243405798177	2.86479034016204	3.0514069069716485	3.287723459404817	3.8145606771214675	3.92086492870989	3.1505434299181263	3.4506570105423697	3.6511320779167216	3.5324915186126455	2.6184266166459307	2.5520819106531074	3.775103232085649	3.3208023536592925	4.397590785225459	2.784629611280303	3.875485204252006	3.665017494176459	2.6436484267295386	3.4688309127943993	2.9959728721528265	3.174869770744396	3.634628115731199	3.218595201550857	3.328448745275078	3.4353885693661566	4.372346205891052
UQCRFS1P2	0.18320064672542766	0.0	0.06295060882280785	0.0	0.0	0.0	0.0	0.0	0.0	0.0	0.0	0.0	0.0	0.10205338272918787	0.0	0.25495678746137457	0.04348449760357947	0.0	0.0	0.41878363851173855	0.0	0.04572253573460056	0.0	0.0	0.0	0.0	0.3422133734583227	0.19105723992631402	0.0	0.0	0.0	0.0	0.0	0.0	0.0	0.0	0.0	0.0	0.8851057540248779	0.05769286716834593	0.031112840850249287	0.0	0.06777637204849275	0.0	0.0	0.19899696624010865	0.0	0.0	0.03548315212868861
RNA5SP417	0.0	0.0	0.0	0.0	0.0	0.0	0.0	0.0	0.0	0.0	0.7578766597478961	0.0	0.0	0.0	0.0	0.0	0.0	0.0	0.0	0.0	0.0	0.0	0.20539251298968486	0.0	0.0	0.0	0.0	0.0	0.0	0.0	0.0	5.449171761333962	0.0	0.0	0.0	0.0	0.0	0.0	0.0	0.0	0.0	0.0	0.0	0.0	0.8708973086650288	0.0	0.0	0.0	0.0
ZNF618	2.3033716222107317	2.8214040945028707	2.4361884964044793	2.2568597007896107	2.7202346801974087	2.2357270598380583	2.569904203555989	2.5286213247646256	2.3823905828734695	3.5021778197075495	2.9424019003562845	3.1206007738451653	3.5036794738943464	3.7083307257136235	2.08973541669621	1.7942286937711824	2.9354597478052895	2.9451581954535144	2.944689809258873	1.481815573617863	2.739804907590389	2.9266636646485455	1.7561693281392987	3.263199705170469	2.1125666981357925	2.8175209350857076	1.284040263954096	1.0005048549198532	4.451659514199824	1.665711111241655	1.8372166670530292	1.2265085298086797	2.558169654834612	2.4238739402040643	2.5045187010634886	2.602694411675917	2.455833513305167	2.9019963761726664	3.28021399581062	2.582748670621304	3.2797981308231323	2.0743684217815535	3.3563551270297283	2.4521209593421034	2.9436025672909953	2.1575288399066572	3.103866868668481	2.994362489034637	2.669389662012837
MIR103A2	1.3595773928332802	0.0	0.49886356361895196	1.5356548604967857	1.9053508995809583	0.2692725780450138	0.0	0.7115830074739611	1.1091599389611106	0.9114998488611081	2.120517834120466	0.9593992347721214	0.0	1.368600746514095	2.2523551013882614	2.528796331744872	0.8872133029512295	0.0	0.8690027646752523	0.9813412277008018	1.4602183286672739	0.0	1.9879029205201895	0.0	0.6470842126289535	1.6815392201123986	1.0712134896052645	1.2081426473377217	1.1940239958851295	0.5561105525814631	0.3116193634068435	1.0461417816447207	0.0	0.8292000994585544	2.91169158187234	0.4493236569907796	0.8739706462519521	0.9652486568442346	0.903809558578697	0.0	1.8567068811928957	0.0	2.0407872485594716	0.8527978928187712	1.7203222489404333	0.42481462089037386	0.0	0.5951216919961718	0.2994791279803835
RNU6-1205P	0.0	0.0	0.6851776838860785	0.0	0.0	0.0	0.5245652210771998	0.0	0.0	0.0	0.0	0.0	0.0	0.0	0.0	0.9089665821155859	0.0	0.0	0.20414071678022522	0.0	0.0	0.0	0.0	0.0	0.27285929168710965	0.0	0.0	0.0	0.0	0.0	0.0	0.0	0.0	0.0	0.0	0.0	0.0	0.0	1.5473511124556456	0.0	0.0	0.0	0.0	0.4806787387547985	0.0	0.0	0.0	0.24841339205081805	0.0
RNASEH1P2	0.1682569232085816	0.29490007171757004	0.11316705673273479	0.08093048767298393	0.18345475417494217	0.4269624477585524	0.6675742659750189	0.04474382122439775	0.15613769788898613	0.26663664251398955	0.3057954614204903	0.5212517953698119	0.0	0.3167250215787496	0.5196425425081547	0.6134373560427742	0.8114710305298359	0.16169423543613154	0.029134804053022847	0.25386828044171933	0.2895984221401877	0.2702299072379977	0.17056605679206857	0.36692364897851804	0.5049762556569815	0.06156884926800281	0.2513252323279575	0.6421008051146979	0.5932103310370939	0.188147686926434	0.16221003631430692	0.6260185327077469	0.12684073527769343	0.036468167069291735	0.11169907219742027	0.14821827215414507	0.41023254559820493	0.5091384157177105	1.2485348361386788	1.7913556692327601	0.02842770457266734	0.11076412189980746	0.0	0.21312950000748	0.22650852980867975	0.22527492986956932	1.4501686973083294	0.8532771138963843	0.15561972102644722
DPP6	0.01292617444427005	0.06818925877896807	0.010206942869257081	0.4464679860973256	0.007626092376177947	0.00676478187842236	0.004896843214847462	0.01321211142685117	0.005759269288684953	0.009777121611529915	0.00791308164326493	0.007769594145917668	0.0	0.029700234215419886	0.005184375859723258	0.633849659104694	0.08651204657428184	0.09004041547277068	0.018776585179183593	0.016068368627653675	0.014498126999352837	0.0172092900322231	0.012211083950874365	0.0	0.020911065581689963	0.010923027184791876	0.9440338130095006	0.025170575734906053	0.013355058669067579	0.0	0.00791308164326493	0.016068368627653675	0.001874285531350833	0.004321605950093468	0.02019992294349774	0.0030264828898985854	0.023894042655701022	0.0	1.193014721188105	0.0093471722592526	0.02318436924826338	0.013355058669067579	1.3929218540667536	0.0021624211506207254	0.03294716409912902	0.01135250722990522	0.7082313882155027	0.012640180778770334	0.009490502947452436
AC000068.2	1.006549373883862	0.2567691427613412	0.7052259566163643	0.1685136761974936	0.8903299493153725	0.0	0.13894549792384137	0.8129499594557493	0.43637508224453886	0.4837770899511491	0.6487415304917277	0.7142235335741918	0.43135552157351653	1.3188663347870229	0.6154162972628701	1.8992916602681893	0.6565421333499936	0.8045492452944725	0.4701984395556667	0.33833883468481213	0.8186051837299659	0.26555691560250466	0.5172252925024589	0.15120939288489368	0.934856141273441	0.6079575647544925	0.7657044652080514	0.6712933724815757	0.7270055503105601	0.484189701148267	0.268314613175228	0.7330071842526771	0.48005826922725514	0.5684213123114795	0.18688083134723416	1.0596321598820997	0.709643545470932	0.3128974728972569	0.373397649194212	0.25350526218669706	0.42438467153809656	0.4250295475262856	0.9300938940121494	1.4005925760881912	1.0497701518163844	0.6603810352424114	0.5109619192773793	0.8997943482088293	0.9551639876169508
RN7SL803P	0.0	0.13395801010054917	0.0	0.10326262660608464	0.0	0.0	0.0	0.0	0.0	0.0	0.0	0.11103131238874395	0.0	0.0	0.21337839072506246	1.2410469407704963	0.4433944748385841	0.1397314222437436	0.0	0.06970216663006741	0.0	0.0	0.0756010848240282	0.0	0.19383481065383806	0.6423781131483992	0.0	0.15185881672700494	0.3166091843278231	0.0	0.0	0.0	0.0829750272577682	0.0	0.271664710977234	0.12802938874064107	0.2125070852944786	0.0	0.0	0.0	0.269033146455237	0.14104034543359303	0.2940766491923655	0.0	0.0	0.7620511028271236	0.0	0.0	0.0
PRDM11	1.0359757436651291	0.8206487193571881	0.6489255594531212	0.6753643127491455	0.3974744170458981	0.8074373594188956	0.7452803648970754	1.0214797274104517	1.154712813782158	0.6519586530654107	0.8475961022626406	1.6138616434526782	1.1868174593571121	2.1052087234281838	1.1278973644860635	0.7796379447986672	0.5988415781332853	0.5839041362434145	0.677440587921541	0.42438467153809656	0.6397878295961987	1.120617361217942	0.7092023947960304	0.9723250415571516	0.5050779147516145	0.6823036095178578	0.39220749896897045	0.8447873500790599	0.5660844905154667	0.46863544596713697	0.35490346113564325	1.8773123582218512	0.795185098594877	0.23462394136385586	0.6838311744013226	0.7337014134586812	0.4893374088893817	0.7679089952322581	0.6188024652975002	0.9272138083929853	0.6563590734536826	0.38150488256730614	2.497254681077099	0.5879409937552202	0.5398288106230532	0.7803940963093239	1.2552590048286505	0.9187678493251472	1.0712821485007393
AC004808.1	0.0	0.1147667926655143	0.0	0.0	0.0	0.0	0.0	0.0	0.0	0.0	0.14208662961752688	0.0	0.0	0.0	0.0	0.6003649149510026	0.0858325236749548	0.06115406320710068	0.0	0.0	0.0	0.0	0.0959919129246028	0.0	0.08569658067924632	0.06736336711961023	0.0	0.0	0.0	0.0	0.0	0.0	0.0	0.0	0.0	0.0	0.03210084316702408	0.0	0.0	0.0	0.0	0.0	0.0	0.0	0.04404433270602121	0.0	0.8587767453081926	0.0	0.03562390973072122
AC073878.2	0.0	0.0	0.0	0.0	0.0	0.0	0.0	0.0	0.0	0.0	0.0	0.0	0.0	0.7543744527125109	0.0	0.4462562298895641	0.0	0.0	0.1159654315868068	0.10969486482592983	0.07135080412884309	0.0	0.0	0.0	0.0	0.0	0.0	0.0	0.0	0.0	0.0	0.0	0.06653700239579126	0.0	0.0	0.0	0.11689701828826239	0.13290581201150653	0.0	0.0	0.0	0.0	0.23915359984436965	0.0	0.0	0.0	0.0	0.07272323102162045	0.0
AC022730.1	0.4266404775044606	0.0	0.07956584981027477	0.13789693238961928	0.0	0.04012091720087747	0.21871918170311724	0.0	0.13132607460659126	0.0	0.17810907609432516	0.061015774681628034	0.9121899684824422	0.24634727690091462	0.0	1.208080202468281	0.15924165973010634	0.07724299893246035	0.0404015152842066	0.6678467210526386	0.09585692391483051	0.0	0.08161232285788984	0.06322680199698132	0.2561652772630562	0.16517231793716666	0.0	0.622742975760372	0.0	0.47248777146274357	0.0	0.22724818378073325	0.0	0.0	0.15315678806142052	0.13802804476676125	0.22835695420104843	0.0	2.646853878942683	0.0	0.07778988864366765	0.15185881672700494	0.24281588402684193	0.10272531001108826	0.055750964118453226	0.0	2.7397401125019725	0.2753646961504364	0.2510828033169873
AC023424.2	0.6470842126289535	0.2993618976515587	0.32054244242845936	0.10205338272918787	0.12684073527769343	1.4919556843294968	0.16311224434712443	0.13224779829843977	0.1585955515008968	0.0	0.36524459958906297	0.04488367823976479	0.0	0.32146635859253	0.39495308469636126	0.6218057347471655	0.26183165875213665	0.11156554495951765	0.11503324294624007	0.4965134808768024	0.202511756210103	0.042504263128963445	0.2002532315936873	0.17747136444495093	0.5120751489948356	0.12247394117564456	0.22132030675705128	0.8393952947275405	0.21611335844630125	0.13014013533644853	0.10111215847415045	0.16954023145979727	0.06584800336608129	0.037030730944967026	0.3168408495295877	0.1506896432473209	0.08773438181972543	0.06736336711961023	0.23253796900851761	0.1554901977475622	0.1654296204241852	0.2663967730245536	0.12340133597191391	0.3748447412897344	0.22995700858436255	0.6321751353974845	1.0924104296844446	0.4692608466159983	0.4301782044378311
MIR579	0.5836153565845577	0.0	0.729008870337863	0.6612023297627099	0.4481609177660448	0.0	1.5347090757384452	0.0	0.0	0.0	0.0	0.32262042236168464	0.8621934784755985	0.7820730154338524	0.0	0.9629561404704258	0.0	0.399006986472397	0.5785040281880038	0.0	0.0	0.0	0.5907217700098412	0.0	0.7447638869532938	0.43445476023240287	1.0673633671196103	0.0	0.0	0.0	0.0	0.5097465063656548	0.4548075921118498	0.0	0.0	0.9050427630909171	0.0	0.4636224568518933	0.0	0.0	0.0	0.0	0.43733428557230525	0.0	0.7527485914071338	0.0	0.0	1.2764371104362824	0.0
LINC02298	2.211790976252541	2.1622744984595283	0.4963089448247282	0.6783423850760999	0.31336195939221856	1.791313989106769	0.774755438541415	1.7329203821082575	0.7439888231908526	0.3027577156380361	2.646692623478994	1.4050120829125923	2.5277209533764116	0.5052812114532669	1.1947174628935995	3.921122087659852	0.8685287396863026	1.6424705373158217	1.3095254660278273	3.0160505345696293	1.4371744626322895	1.421533016138308	2.409037856972718	1.0109230271847918	2.9119407966986763	0.15962918582122781	0.8355199013869357	1.14782766837732	0.7870144737734286	1.6556266014999457	0.3466449215885268	1.7852157323148434	0.6796039548362185	0.6314302783091664	0.5719194632455573	1.3504972470841332	0.5275708368328196	1.9412190170939745	2.2485348361386785	0.8883828344884221	1.8343471593513765	2.4450910148440443	1.5296710483477831	2.7165300360759854	1.2090165918312568	1.668164520291945	3.811440203383372	2.6229537711041186	0.7939374881505561
RNU6-1080P	0.0	0.0	0.0	0.0	0.0	0.0	0.0	0.0	0.0	0.0	0.0	0.0	0.0	0.0	0.0	0.0	0.0	0.3693827253389406	0.0	0.0	0.0	0.0	0.0	0.0	0.2705887419720672	0.0	0.0	0.7108780501958794	0.0	0.0	0.0	0.0	0.0	0.0	0.0	0.0	0.0	0.0	0.0	0.0	0.0	0.0	0.0	0.0	0.0	0.0	0.0	0.0	0.0
AC092681.1	0.0	0.3872522388335038	0.0	0.0	0.1669724724106954	0.0	0.0	0.0	0.0	0.10929368902294002	0.46957344530435197	0.0	0.09612688930500614	0.4473147002531762	0.0	1.286112293955155	0.10554399219892611	0.0	0.0	0.07340895518534003	0.41716390662397596	0.0	0.1552311162992788	0.0	0.3822799000669483	0.0	1.1728075099754338	0.0	0.11942258264788451	0.0	0.0	0.19244669373504691	0.0	0.0	0.0	0.0	1.1188912521784264	0.0	0.0	0.0	0.07601173856964127	0.7223785857583223	0.778713221086107	0.5181322359450327	0.7588148316026462	0.2430597060725277	1.5924450770523624	0.09545188108566054	0.1682569232085816
AC025165.1	0.1419558855836444	0.24342536189526542	0.3756233439289034	0.3267674246958799	0.09572192227332567	1.4357352588734684	0.2152437037128657	0.33136126726829934	0.5304703253991905	0.11009592910342045	0.45743669777236845	0.7073480874832698	0.19711051471269642	0.6060631451521189	0.2938412992667393	0.9081980464907159	0.3078947755125013	0.17900139909924412	0.29054236266025435	0.0497701518163845	0.18281940161220564	0.28048127430062353	0.5054844795114952	0.23388806017427727	2.8286315816880188	0.2292187424492469	0.515510619969011	0.2430597060725277	0.43049938622259204	0.0597705810902546	0.041102771819128116	0.15289728719897244	0.13461524442510825	0.1690270451348169	0.13474665536848754	0.3494785145191088	0.1536756497972376	0.17453425469490197	0.24232811627952336	0.11009592910342045	0.2771516106774926	0.21113682698227515	0.29501766515129796	0.31243283680921863	0.6330126402017311	0.48604499259034967	0.05325038470225018	0.36848900064510354	0.1151664496349353
AC018878.1	0.0	0.3515152607974705	0.0	0.14443799836839158	0.11423374442708778	0.0	0.28060004884816453	0.15691431465323905	0.0	0.07436842178155338	0.11928976837475146	0.07956584981027477	0.0	0.0	0.0	1.2609891387860719	0.0	0.44413695658759167	0.05269411130384509	0.0	0.06364099264269589	0.0	0.0	0.30439421966803015	0.32757240381574204	0.11036324336041808	0.26110952890930156	0.10929368902294002	0.3010022560328143	0.0	0.0	0.0	0.0	0.0	0.0	0.0	0.053111336459562536	0.22848009832991745	0.5565029891812006	0.0	0.0	0.0	0.11129845340254099	0.0	0.0	0.0	0.9283513712354982	0.06488285158485439	0.0
AC007663.1	0.45869696868971455	0.13264264253961866	0.037030730944967026	0.1628545281905104	0.517829984809274	0.107553970289646	0.7439888231908526	0.31103803002230457	0.47829882170511173	0.24452177363205552	0.3111543154405668	0.26062790812669856	0.5059925243950384	0.34494209056002806	0.05588975819628299	1.1377658080958786	0.4013027923491141	0.10500752476097375	0.2568898855358929	0.21325395073353418	0.2685541640335435	0.5171244858056432	0.2789363146792305	0.0	0.25797611601076476	0.18764107818068257	0.4836739187106509	0.0	0.5516882694389631	0.2715451984856866	0.06419306192749237	0.20951575109266346	0.21549222999098053	0.0	0.140909506541662	0.20088095428595948	0.03731193064196659	0.7303138862937761	1.5174772784323762	0.4142437987186875	0.6398804198501142	0.3840498067951597	0.5886127065137863	0.047957107396655034	0.2393980415665554	0.7377732772589396	1.0729289824955572	0.1536756497972376	0.21362723851194748
AC117382.1	1.2461648304838662	0.576183494145623	0.9789277763813988	0.7938542757473095	1.5395806989329497	1.0828388147248917	0.7659590060457547	0.7200157350828047	0.5556198566681279	0.49354486619996984	1.250961573533219	1.5110125392679423	0.03899797879750991	0.7451942980788017	0.6811343793468456	1.4772628493491722	1.2582173895360178	0.8916524879339743	0.7330939811748153	1.014498126999353	0.6179566680959305	0.32734245560982167	1.3186928331483352	0.5729866530625383	0.8610819418748847	1.0924104296844446	1.1414981881343063	1.1463293734357785	1.0229713991348162	1.2971327095711627	0.549619889097734	1.1216122547411904	0.1691553588308937	0.5008020530571576	0.6870606883398922	1.105611036604491	0.7375137141455423	1.0836558970806323	2.0899726435389527	1.3640120535586147	0.40403113962182524	0.5607149544744789	0.6069159418252053	0.6279803030659545	0.9861560517844203	0.792105705662905	1.1409095065416621	1.2244107818707533	0.953600493934903
MIR6776	0.0	0.0	0.0	0.0	0.0	0.0	0.0	0.0	0.0	0.0	0.7069946157086512	0.0	0.0	0.0	0.0	0.0	0.0	0.0	0.6287269430313265	0.0	0.0	0.0	0.0	0.0	0.0	0.663299071842335	0.0	0.6576400052078244	0.0	0.0	0.3991163934447991	0.3041605470013563	0.6920700511536373	0.0	0.0	0.3122004626376783	0.0	0.0	1.1053428402862229	0.0	0.0	0.0	0.0	0.0	0.0	0.0	2.5779000817961393	0.0	0.0
MAPRE1P3	0.08596845386216505	0.0	0.0	0.0	0.0	0.0	0.0	0.04432416881220143	0.0	0.0	0.0	0.0	0.07080146760021111	0.06253621989538932	0.0	0.36982938015392897	0.0	0.0	0.0	0.0	0.0	0.0	0.029700234215419886	0.0	0.0	0.0	0.0	0.0604624879861069	0.0	0.0	0.0	0.0	0.0	0.0	0.0	0.025595835882683472	0.0	0.0	0.0	0.0	0.0	0.0	0.0	0.0	0.0	0.0	0.0	0.0	0.0
RNU7-152P	0.0	0.0	0.0	0.0	0.0	0.0	0.0	0.0	0.0	0.0	0.0	0.0	0.0	0.0	0.0	0.0	0.0	0.0	0.0	0.0	0.0	0.0	0.0	0.0	0.0	0.0	0.0	0.0	0.0	0.0	0.0	0.0	0.0	0.0	0.0	0.0	0.0	0.0	0.0	0.0	0.0	0.5777309314900803	0.0	0.0	0.0	0.0	0.0	0.0	0.0
RNU4-29P	0.18953994438850338	0.0	0.0	0.09153059312061654	0.0	0.0	0.0	0.0	0.3908877595500094	0.0	0.0	0.0	0.0	0.0	0.0	1.7680784350164553	0.0	0.0	0.0	0.1208827332486521	0.0	0.18091166336856906	0.0	0.0	0.0	0.0	0.0	0.0	0.657457084573512	0.0	0.0	0.0	0.0	0.0	0.0	0.0	0.0	0.0	0.0	0.0	0.0	0.6262054829530375	0.0	0.0	0.17453425469490197	0.0	0.0	0.15626716305180363	0.0
HIGD1B	1.187070930617199	1.276317992652217	1.135797512223391	0.7211538870083001	0.8712128242575143	1.029276182370632	0.5179307422239107	1.2547754266481013	1.5503589368270707	0.5383395000325625	0.47508488294878287	0.7523204284596702	0.8029789873113163	1.4544391346865577	0.07970237169737819	0.623211368037753	0.2382977275122874	0.8168044748328765	0.9529299061698016	0.694122439682267	0.8243198048767365	1.0185629633470186	0.8376203649152736	0.16104922490055676	0.2063931685116039	1.4222330006830477	1.376401526593598	0.8088380743234741	1.2805406627967064	1.214622200648548	0.8368936274097429	0.1949695500934179	0.39659793157489975	1.52426431482084	1.2203299548795556	0.3390233333727542	0.2027624852758868	2.1819294376900666	0.3064955722596368	0.4963089448247282	0.7914390258724417	0.6314302783091664	0.5691994125344207	0.16568687702987556	0.24110797493405448	0.4564907715833792	1.0156402903768822	0.06529656712778095	0.8433407168601933
AC021087.3	0.16182320294534797	0.32054244242845936	0.23744134713639117	0.24110797493405448	0.3336527147654136	0.12287146908839318	0.4034858827874544	0.17568427073099724	0.12961273813046964	0.0889556823082184	0.15911246123085834	0.38603835988861357	0.17018145776525037	0.6041662346942487	0.04823618565284763	0.36804193059476764	0.14704614341731534	0.2439127588731744	0.32388882714704365	0.09572192227332567	0.2088917750261532	0.12260646265104097	0.2077679375721706	0.2771516106774926	0.23413339561248242	0.1474369588174809	0.2005043534465213	0.41261895899193063	0.43156947605127616	0.23670690199535252	0.07340895518534003	0.2360945786378778	0.13868342797927172	0.20689323612177143	0.06239806379847849	0.2120089601135649	0.4263184353793338	0.3011193531507625	2.61845011005549	0.05783147456057329	0.19156265070075562	0.1918152897068979	0.35287149595341427	1.151858816727005	0.49743353443273225	0.289834465177509	1.2371353737643953	0.2635152240488388	0.262914176237417
RNF224	0.038717107572853585	0.02375213589899498	0.0	0.10581215112923141	0.0	0.0	0.07272323102162045	0.09653174269362867	0.028710585954140094	0.05408439284237917	0.41359408240917517	0.6540688627290807	0.0	0.06901467791518046	0.07642227545860236	0.30193876696533606	0.08596845386216505	0.02488699931317951	0.050745463581398975	0.0	0.06129233847829409	0.12498976997866353	0.026304324351908496	0.0	0.03506079690511428	0.027437182706851134	0.03407482027057225	0.0	0.1527675192617688	0.24318160164447203	0.0	0.022048165180173156	0.0	0.21063822838015023	0.0	0.06708796480114695	0.06377902977057126	0.9939279205165998	0.2496273731396907	0.0	0.4235243882443349	0.025028794491522448	0.6052098440811416	0.033229160785111	0.10393399105623309	0.23658445811317516	0.46529538939579645	0.07778988864366765	0.0
SETP7	0.07573798239407815	0.0	0.36120689023872987	0.0	0.1094274266861541	0.05004887960722227	0.140909506541662	0.0	0.05630606033187654	0.0	0.3185771537960793	0.0	0.0	0.10808949184029738	0.14795788138710142	0.7814016822244891	0.1342209397606334	0.09612688930500614	0.0504668703506619	0.13842131042024963	0.0	0.07217441692431663	0.10165007609443479	0.0	0.06860202737867153	0.0	0.2504765525029693	0.0	0.0	0.2166100687424417	0.0	0.16645837172253314	0.05672224237454022	0.0	0.0	0.04474382122439775	0.09990111000794269	0.0	2.9816700221051318	0.0	0.0	0.0	0.0	0.0	0.0	0.16079113991938748	0.8977825446614167	0.1215459498469588	0.1102295924231889
AL359644.1	0.0	0.4215868731627057	0.0	0.17568427073099724	0.0	0.24110797493405448	0.27655621838606215	0.22589186169034053	0.21921499579542364	0.0	0.0	0.0	0.6708403358815619	0.2144978679005165	0.15211850443194314	0.7990873060740036	0.20238637533478931	0.8322824357009758	0.4883093357033632	0.0	0.0	0.0	0.05325038470225018	0.0	0.263875732577862	0.30427738806567517	0.0	0.0	0.542604750260758	0.0	0.0	0.49477399942949446	0.0	0.40195806641377313	0.0	0.04600204654452046	0.3731748907531164	0.0	0.20714320494174887	0.0	0.5854433189362012	0.36356359379718917	0.0	0.0	0.0	0.6287269430313265	1.473734968463598	0.29431196073111726	0.0
NUTF2P3	0.39845982712238304	0.0	0.0	0.0422240737629849	0.0	0.0	0.0	0.0	0.0	0.08365589708063247	0.13382652729882785	0.08936255282773455	0.0	0.0647449200353551	0.0	0.1649149695524513	0.0	0.0	0.0	0.0	0.0	0.0	0.0	0.0	0.15704371014558005	0.0	0.15289728719897244	0.12260646265104097	0.0	0.0	0.0	0.0	0.0	0.0	0.5820742213963295	0.052555009434105286	0.0	0.0	0.0	0.0	0.0	0.219338922698467	0.0	0.0	0.0	0.09693648250295739	0.32722746776128603	0.14234808214468114	0.06612364246529363
C22orf23	1.488772059299853	1.3628345492332095	1.1771524028816946	1.9959909561369187	1.4121853591567068	0.7263080907654851	0.9636960599865364	1.5378924068909576	1.488515008957812	1.1541943249927897	0.6785226768834941	2.0158543453797564	1.0751218410048757	1.5099998018419958	0.8033097099996553	2.2084548311488827	2.388850793058981	1.013283586818423	2.366364182945645	0.8104019715399103	0.6418234437679071	0.8711339518281754	1.4195928230306183	0.9477783516588114	0.905889980126704	1.2589409681055064	1.5154096933859562	1.5781175316239378	2.9584529557821826	0.32803219030386255	1.1064823304699813	1.386203948989615	0.6995516325230893	1.0385064182638428	1.0171380088720572	0.8772730889255821	1.2493239736220767	1.0694959544124225	1.972913176518778	0.5599322635338715	1.1844072586930618	1.2117598330121189	1.092342768995447	1.1807843910786988	0.8925853151926533	0.5390347029707543	1.9444461883276973	1.0464212112487103	0.9438088313262548
AC011999.1	0.06722567253197158	0.041523362184350425	0.0	0.06281249240502118	0.0	0.0	0.06405506441044337	0.0	0.0	0.0	0.0	0.03421571533791299	0.25785546411515703	0.04879418026080491	0.0	0.1843437779529075	0.030830430153274507	0.0	0.0	0.0	0.10594621190532462	0.0	0.0	0.0	0.030830430153274507	0.04767797514447561	0.0	0.04725917547801282	0.0	0.0	0.0	0.057415612427243023	0.025312343046069	0.0	0.0	0.0	0.022758397578157615	0.0	0.17976580835814965	0.04096254777849784	0.022048165180173156	0.0	0.04809665327294402	0.0	0.1208827332486521	0.07340895518534003	0.252052275031513	0.02772025835592744	0.0
TUBB8P9	0.054223347337154434	0.0	0.03590538374212795	0.0	0.0	0.0	0.0	0.05519565424212463	0.02019992294349774	0.0	0.0820212693455023	0.0	0.0	0.019773069040027156	0.05436228844968911	0.24159615530954034	0.0	0.06887714085030783	0.0	0.03393391144193176	0.0	0.0	0.018634174139050975	0.0	0.0	0.0	0.0	0.038014690186715924	0.028144767713378684	0.11942258264788451	0.0	0.030971642412075527	0.0	0.0	0.07025192182044421	0.0	0.018206856653311863	0.0	0.0	0.0	0.0862402758207441	0.0	0.0	0.0	0.025028794491522448	0.0	0.0	0.0	0.0
RN7SKP80	0.8978599736184131	2.384381422712236	0.1554901977475622	1.6480512127404405	1.006549373883862	0.5385381636298043	1.7222911417457554	1.212880566344385	0.39933518250207145	0.4902620487905718	0.611077928831762	2.2422061485708746	0.09868904409132834	1.2826177214813486	0.23008001621890775	2.398788147633769	1.48300312574692	1.6809094187125482	2.0664681172982116	0.6202110263241138	0.8699503476589989	0.8650477892259503	1.0770378618312468	0.5352567109038382	1.3993898745824045	0.7909388137758194	0.6843699290130068	0.8818212127255665	2.9365342967789703	1.0264459803038009	0.34004947285316645	0.5263693418303013	1.1500396927741532	0.9468805483580086	4.7709294498857915	0.852638117078989	0.7557421793453895	1.6921146993560667	2.948974554279771	0.6045458163687107	1.322389683450215	0.41586681052321495	2.0235747328220417	2.039173495549054	1.3233124177579028	0.7316177228406212	2.0387522194664727	1.2674159430349456	1.0572076363992684
DPH3P1	0.0	0.0	0.0	0.0	0.0	0.0	0.0	0.0	0.0	0.0	0.0	0.0	0.0	0.0	0.0	0.0	0.0	0.0	0.0	0.0	0.0	0.0	0.0	0.0	0.0	0.0	0.0	0.0	0.0	0.0	0.0	0.0	0.0	0.0	0.0	0.0	0.0	0.0	0.0	0.0	0.0	0.0	0.0	0.0	0.0	0.0	0.0	0.0	0.0
AL445466.1	0.0	0.0	0.0	0.0	0.0	0.7028348222115921	0.0	0.0	0.0	0.0	0.0	0.0	0.0	0.0	0.0	1.1194889851996594	0.0	0.3361691104640091	0.0	0.0	0.0	0.0	0.0	0.0	0.0	0.0	0.0	0.0	0.0	0.0	0.0	0.0	0.0	0.0	0.0	0.0	0.0	0.0	0.0	0.0	0.0	0.0	0.0	0.0	0.0	0.0	3.0213908887737113	0.07833657112117903	0.0
RNU4ATAC9P	0.0	0.0	0.0	0.0	0.0	0.0	0.0	0.0	0.0	0.0	0.0	0.0	0.0	0.5056877189343697	0.0	0.0	0.0	0.0	0.0	0.0	0.0	0.0	0.0	0.0	0.0	0.0	0.0	0.0	0.0	0.0	0.0	0.0	0.0	0.0	0.0	0.0	0.0	0.0	1.8859647567539706	0.3031085513810747	0.0	0.0	0.0	0.0	0.0	0.0	3.130667339815507	0.0	0.0
AC093816.1	0.07519031415521925	0.21859520155085696	0.2770325518747934	0.08732705179747538	0.0553345017510994	0.1892869065836122	0.13986236801564098	0.0765590951316044	0.10982856530708653	0.0	0.05783147456057329	0.0756010848240282	0.12141333091586493	0.10728613495222238	0.1469158480872752	0.7331807728753013	0.1333004762297765	0.09545188108566054	0.0	0.11529964402554728	0.11835972595305722	0.0	0.1721034284401398	0.0	0.4463621118785946	0.0	0.12974460550781922	0.05283319976294459	0.11436702495200024	0.26411602155924535	0.0	0.16517231793716666	0.0	0.0	0.0972062459743658	0.04432416881220143	0.09909317921910914	0.11290026153254981	0.10353120987799298	0.17517326566379737	0.02460336714065703	0.0	0.05380644369579382	0.03280614508324147	0.10232219119668604	0.3033423944873308	0.1467855409887005	0.09139518601170002	0.08283881472489178
RF00426	0.0	0.0	0.0	0.0	0.0	0.0	0.45617532497867047	0.0	0.0	0.0	0.0	0.0	0.0	0.0	0.0	0.0	0.0	0.0	0.0	0.0	0.0	0.0	0.0	0.0	0.0	0.0	0.0	0.0	0.0	0.0	0.0	0.0	0.0	0.0	0.0	0.0	0.0	0.0	1.3953918939282104	0.0	0.0	0.0	0.0	0.0	0.0	0.0	1.7425236768123447	0.0	0.0
AL355300.1	0.47705556557857287	0.0	0.0	0.0	0.0	0.0	0.0	0.4842928355116014	0.0	0.0	0.0	0.0	0.5146020264420408	0.1300083041086062	0.0	1.4548602212059143	0.558267634055736	0.0	0.0	0.0	0.0	0.0	0.0	0.0	0.0	0.0	0.0	0.0	0.0	0.0	0.0	0.0	0.0	0.0	0.0	0.10594621190532462	0.0	0.0	0.0	0.0	0.0	0.0	0.0	0.29172142045789135	0.0	0.0	1.6280736541961365	0.0	0.13251103979919548
AC130456.7	0.0	0.0	0.0	0.0	0.0	0.0	0.0	0.0	0.0	0.0	0.0	0.0	0.0	0.0	0.0	0.19924830684020234	0.0	0.03548315212868861	0.0	0.0	0.0	0.0	0.0	0.0	0.0	0.0	0.0	0.0	0.0	0.0	0.0	0.0	0.0	0.023042392665863817	0.0	0.0	0.0	0.04208395867125249	0.6237732381114092	0.0	0.0	0.0	0.18675408458318232	0.0	0.0	0.0	0.552868871011303	0.0	0.0
OR5D16	0.03534238079219708	0.0	0.0	0.0	0.0	0.0	0.0	0.0	0.0	0.0	0.0	0.0	0.0	0.0	0.0	0.1300083041086062	0.15302704346482315	0.0	0.0	0.0	0.0	0.0	0.0	0.0	0.06308871201928423	0.0	0.0	0.0	0.0	0.0	0.0	0.0	0.0	0.0	0.0	0.0	0.0	0.0	0.0	0.0	0.0	0.0	0.09801523386895945	0.0	0.0	0.0	0.6729231273138592	0.0	0.0
LINC00608	0.0	0.010636636108736996	0.02290040211007883	0.016211033155917154	0.025312343046069	0.0	0.0	0.017779412561234692	0.00647756407120479	0.0	0.03955955725570583	0.008773707066016136	0.007195501404203767	0.0497701518163845	0.0	0.3001823099801158	0.05436228844968911	0.022190239634065988	0.011495638837829439	0.005471851210059493	0.0070519425164900255	0.008343458529334968	0.011781859459914711	0.0	0.04670058674162228	0.0	0.01535483429346404	0.0	0.017921907997262315	0.0	0.0	0.0	0.0	0.0	0.0668125098999018	0.0	0.011638756246893662	0.0	0.3061455593087739	0.0	0.0	0.022474346574899225	0.012354130407874092	0.0	0.015925689990254212	0.03787416566112011	0.6405283852959444	0.0070519425164900255	0.019203733973092663
KCNE1B	0.019203733973092663	0.0	0.0	0.008917094736053047	0.014069582501655862	0.0	0.0	0.0	0.06281249240502118	0.018064389360361564	0.05783147456057329	0.0	0.05436228844968911	0.03449746419944489	0.0	0.1892869065836122	0.04306447866493742	0.04851520993393957	0.018918982163051733	0.011924948479708557	0.0	0.0	0.0	0.029841557136715127	0.01735184178777496	0.0	0.0	0.0	0.019773069040027156	0.014498126999352837	0.007482576331206196	0.016353683577834812	0.0	0.0	0.4500630943334337	0.005615567406909804	0.025454096427749123	0.05755424645808902	0.0	0.04586229790868796	0.08460857531780949	0.0	0.0	0.008200013832136128	0.008773707066016136	0.020911065581689963	0.03815520102596883	0.00791308164326493	0.014212444812104711
PSD4	1.655397627728156	0.7136078429514514	0.45069659626437825	1.8729469276679336	0.10701824988212043	0.8774301596977447	0.25120402291466304	0.4404207207567671	0.5637438774838905	1.0497701518163844	1.017351841787775	0.8899407365251171	1.1549719883163838	0.3642362311739968	0.6387689444169499	0.4472088881558103	0.5429018558133899	0.7165958819941425	0.3307878362655241	0.6722895525186314	0.8433407168601933	0.9436588240434695	0.4799548316906711	0.24756299707135393	0.5570914439986953	1.6062526990928578	0.8354390532241255	0.178619042533318	0.5928277547842847	0.5975073376780047	1.1108309241613379	0.14012422390907067	0.5210507369009632	0.4616333265504359	1.2720829267493403	0.7752612923477509	0.6115501230692404	0.37061069349059284	0.8549531352094738	0.11543282612034657	0.4856329117418211	1.0556815620719748	1.1779815563133706	0.7307486294162129	0.5020250215176953	0.6923379196441276	1.3703875042820894	0.4793340506824314	0.9498710558098709
EXOC4	1.9152914280234823	2.8914969580674064	2.7495128147953976	2.49003094436675	2.5296460638033595	2.3264510599709682	3.135600534859441	2.8089616015478853	2.7151465771233476	3.282973488621589	3.2063462782851957	3.2274484414892433	2.724039015767268	3.8442852112549835	2.6301025482813984	2.7186136989754845	3.4914683263471598	2.738270642732766	2.5036285959481965	2.2215987207762913	2.8537162600900143	2.5501865262166814	3.2579610350756023	2.379426889331727	2.918271730296053	2.916954278953216	3.012747435047289	2.332937028310038	3.4683878166283337	3.061413318469934	2.9740152837564717	3.4530434070837046	2.4894658665412033	3.5145262844789897	3.063382137424469	3.1157324408888365	2.7749029975576995	3.773015212057587	2.7438811425064498	3.285742506788229	2.4943644046958497	2.5643781685650637	3.152215875271307	1.5543923862102873	2.6052335537048945	3.308724910829803	3.602041105935962	2.921017324731991	2.9985024268946265
AC084859.1	0.0	0.18103892443166827	0.0	0.0	0.07491640205246167	0.0	0.2727398781174608	0.33319471633588815	0.2815498933666418	0.0	0.1523781454010393	1.213751646311006	0.0	0.10956115195305141	0.10165007609443479	0.0	0.3748447412897344	0.3021727997407522	0.19446533163799662	0.0	0.2677155619517021	0.0	0.6022668268221129	0.0	0.0	0.20689323612177143	0.2144978679005165	0.0	0.053111336459562536	0.2856981259581251	0.039980597690881255	0.2954879430597532	0.3148705085368329	0.0	0.1309308698264487	0.3033423944873308	0.8478365981997775	1.7348721682560806	0.7738275789806938	1.7918557368429278	0.0	0.19042522736927134	0.3904475779933105	0.0	0.2228045610452611	0.0	1.3812833725037836	0.0	0.21549222999098053
STAG3L5P	0.6633901654518928	1.2729786953735747	0.2152437037128657	1.191688975733969	0.26747587179649235	0.49671798793517713	2.0984532463092744	1.1983684231025193	0.8414901276133656	0.2778657572348795	1.774755438541415	2.0601165760174203	0.7289218272873139	1.455018096969725	0.7033665280066358	1.3369688622394864	0.7530910302981051	1.0094905029474528	1.0687395906723052	0.4003193228644848	0.903038270112912	0.7834147453988605	0.6578229026524012	0.8389920932937407	1.9149088923472504	0.8268433516489642	1.0242487484920437	0.6064422281316078	1.4291070817804996	1.0697021666300675	0.594261892919768	2.2695119699049986	1.157367148111488	1.529571107573895	0.6689360271190294	1.0897693086335085	1.0220481651801732	0.744677789317074	2.1972363549187066	1.0361164532176534	0.6983963033252045	0.6013161842989909	1.2770325518747934	0.41012397841292675	2.2335506558110523	1.186627326682922	1.9739785604096654	1.5862603423168031	0.982144815105419
APOC3	0.11716307546575941	0.0	0.10353120987799298	0.037452509939606575	0.0	0.0	0.07546417426251252	0.040822310107341116	0.0	0.0	0.0	0.22663183180789062	0.6156046263592656	0.0	0.07929276727285355	0.7640913294933085	0.10634831950514673	0.19433924948446313	0.12829340100981756	0.025170575734906053	0.06364099264269589	0.0	0.05408439284237917	0.0	0.07176266930009127	0.0	0.06983962506863442	0.0	0.041242982231881345	0.0	0.09098888841477235	0.0	0.02998286621571431	0.0	0.0	0.06956469509335926	0.1779815563133707	0.0	1.603976406399121	0.0	0.02602097071437015	0.0	0.0	0.19559957544990356	0.0	0.0	2.0954518810856606	0.0	0.0
RF00554	0.0	0.0	0.0	0.0	0.0	0.0	0.0	0.0	0.0	0.0	0.0	0.0	0.0	0.3369688622394864	0.0	0.0	0.0	0.0	0.0	0.0	0.0	0.0	0.0	0.0	0.0	0.0	0.0	0.0	0.0	0.0	0.18941343103367253	0.0	0.0	0.0	0.0	0.0	0.0	0.0	2.1855811488345323	0.0	0.0	0.0	0.33227828305692936	0.20964051392760022	0.0	0.0	0.0	0.0	0.0
GAPDHP20	0.03463831799900894	0.0422240737629849	0.045442970761167115	0.016211033155917154	0.05018822331147819	0.0	0.18713429147453553	0.13592881552640676	0.05088474002509346	0.03238300531165298	0.052555009434105286	0.0	0.23768607912016526	0.07382023329167138	0.0	0.3529844580206443	0.09193673821058518	0.04404433270602121	0.0676387168753633	0.04292444517384095	0.10768786931437331	0.03294716409912902	0.1779815563133707	0.03590538374212795	0.12128069979272926	0.0	0.06018576504656303	0.047957107396655034	0.10406822646371666	0.05158092063064492	0.026729250487489024	0.039138393906958314	0.05116325258211458	0.028710585954140094	0.0	0.020342179517185827	0.023042392665863817	0.0	4.284380873237603	0.0	0.02233230009805639	0.08759861792362102	0.04893364519792244	0.0	0.06267436276339249	0.11049688191740234	0.25604447382644485	0.08311122693130706	0.12340133597191391
TRAV39	0.28853575029380213	0.3456234641751285	0.0	0.2709474874770586	1.8433407168601934	2.050710642369496	0.18953994438850338	1.234072065664086	0.0	2.7387462232294393	1.974822960976833	3.073614608894209	1.4302852729777809	0.21387604338294247	1.6860746591953066	0.6434868125619564	0.9011854936927397	1.6205864104518777	0.749834574412729	0.0	0.6141915585252914	0.8257856274647913	2.1684494922339246	1.7898961478725735	0.263154625411455	1.5738107593901205	1.0723802466772598	0.0	1.1952845971631934	0.0	2.846433139733938	0.1159654315868068	0.5789870033325797	2.7253267174542715	0.0	3.178220646657281	0.19811692915245532	0.15341624225524791	4.088311235888661	0.1230039540548198	1.387307390888899	0.7369078852103836	0.14391580307144478	0.3968171028690377	0.2663967730245536	0.0	3.0675354668753747	0.4446670668419076	0.4072983601037884
RAP1GAP2	0.13277423327632584	0.8352773433051208	0.18941343103367253	0.6441331606342235	0.11450029316519267	0.27643711043628233	0.16375633339790888	0.24622564851987147	0.765534746362977	0.4419083640035892	0.2848694330960322	0.523762664883281	0.38438142271223613	2.223391656776746	0.171847313573341	0.4971269151036999	0.2501126796923753	0.684728987014086	0.19773960600635557	0.1473066987802935	0.3367404069672926	0.629566451370924	0.235972082773581	0.5357543807286664	0.33833883468481213	0.6174865664133556	0.3924273382137217	1.4136482366120262	0.32123543501606433	0.1949695500934179	0.22502808325404902	0.15445359267987244	0.1806571075600765	0.3408470770504139	0.8657604854211395	0.301821736339363	0.2589409681055064	1.5056877189343698	1.1625967659884866	2.0768668919626028	0.8620347399552327	1.4205093504889033	1.037733627446515	0.3841603539038218	0.22712493444992582	0.177343788281726	1.0547095827006354	0.1798931705335481	0.35783347862949033
AC022173.1	0.0	0.0	0.0	0.05588975819628299	0.0	0.0	0.31231665440199746	0.06087747289933463	0.0	0.0	0.17542879082225651	0.11782800382748095	0.0	0.04348449760357947	0.0	1.293429344490797	0.15691431465323905	0.0	0.0	0.037452509939606575	0.047957107396655034	0.1118325870779828	0.11889125217842653	0.0	0.29807173493399536	0.08365589708063247	0.10353120987799298	0.0	0.2315552903560406	0.0889556823082184	0.04628150321191026	0.10030490579568548	0.0	0.0	0.28747229511906675	0.0	0.07901963303483801	0.0	0.16053300876090848	0.0	0.14938944935894988	0.0	0.08420036167465528	0.0	0.1078217559128536	0.0	1.6007930637800234	0.0	0.04432416881220143
FAM32BP	0.42492208821068794	0.09734110879670181	0.2937236099049341	0.14600345113892463	0.0	0.0	0.14873891273752515	0.1585955515008968	0.6694803718774263	0.2148708340039052	0.43156947605127616	0.36389995168662165	0.06598582949858534	0.3185771537960793	0.15613769788898613	0.724301014322585	0.2076430126865326	0.44858384046336114	0.05325038470225018	0.05032755355842493	0.24171817459670142	0.07628544280891579	0.3451692508566537	0.0	0.5501126296472449	0.7169470094776863	0.20226098356200267	0.0	0.23388806017427727	0.5986510478846079	0.1215459498469588	0.09044698023265138	0.0	0.0	0.19987646683658047	0.37817865520804167	0.2958405509170355	0.0	3.7926263349731855	0.0	0.19786539135373798	0.37250640898616877	0.3141744510896436	0.06901467791518046	0.27393356926688534	0.08732705179747538	1.8124571515804573	0.1885275267744017	0.05935527761642124
APAF1	1.6959047551117303	2.0130691500195215	1.5514914085474945	1.9912088975336555	1.717517409434374	2.0965317426936285	3.38816197824834	2.8059940250667483	1.8175004697296737	2.0179931504377544	2.7910430389325165	2.1139671464330023	2.1688345531901843	2.77184333206839	2.5196173836838605	2.5650121808982247	2.068877140850308	2.137208396852564	2.195410596730163	0.6691174981935943	2.65901117119815	2.035975743665129	2.2591820803381872	1.3059121701566208	2.656748047972436	2.583831946747654	1.6803243568440163	1.057554246458089	2.255802836602718	1.1921941652833452	1.6187554895704592	1.8907968661027337	2.477599621969578	2.4506174237341494	1.7228157263370354	2.6500752089209936	1.8955740706678053	2.1284583841469282	2.241413107026495	2.9390384696321226	1.7676547982373463	2.3167250215787494	3.0800777402868005	1.517527670337266	2.392372381543015	1.6955039260734506	2.6588969571268484	2.582146498896452	2.723951672341124
RPL5P19	0.0	0.0	0.0	0.0	0.0	0.0	0.0	0.0	0.0	0.0	0.0	0.0	0.0	0.0	0.0	0.3339961181964527	0.0	0.09747595901326854	0.0	0.0	0.0	0.0	0.02644598030380087	0.0	0.0	0.0	0.0	0.0	0.039980597690881255	0.0	0.0	0.0	0.0	0.0	0.0	0.02290040211007883	0.0	0.0	0.20439116292978055	0.0	0.0	0.0	0.0	0.033511102361323694	0.0	0.0	0.0	0.0	0.0
AC092171.3	0.2214440529543986	0.5254675634651413	0.31394235729234626	0.24987004682249817	0.5437928055358767	0.03449746419944489	0.5419112659359048	0.8306609743997633	0.8288752595943307	0.18688083134723416	0.756681739809004	0.3327365724638612	0.6479131095439641	0.3850444259596075	0.24439999124554931	0.25459404303314104	0.4681140715836343	0.42384705459843397	0.32803219030386255	0.4326387727507528	0.5129853348136765	0.2650767774698132	0.34266851820249955	0.40718957187911003	0.2015084039722246	0.1595000220232196	0.057276965073247615	0.08990486842133553	0.5594428659780781	0.039419183133397186	0.06018576504656303	0.26747587179649235	0.2859348079438727	0.5580716689588727	0.0676387168753633	0.21574071346401794	0.158854029516618	0.9551639876169508	0.2063931685116039	0.3410748829944983	0.2722621249742957	0.25120402291466304	0.40849448946944417	0.6205864104518777	0.23548199528151734	0.8118819962186681	0.8273312706122605	0.2482919377391002	0.6999957436673964
LINC02299	0.1552311162992788	0.0	0.0	0.0	0.0	0.0	0.0	0.0	0.0	0.0	0.0	0.0	0.0	0.16735792773851413	0.0	0.7216788852094682	0.0	0.0	0.0	0.0	0.0	0.0	0.0	0.0	0.0	0.0	0.0	0.0	0.0	0.0	0.0	0.0	0.0	0.0	0.0	0.0	0.0	0.0	2.0565835283663674	0.3494785145191088	0.0	0.0	0.0	0.06860202737867153	0.0	0.0	0.0	0.0	0.0
AC239798.2	0.4786094684045117	0.03604610015685955	0.02602097071437015	0.06364099264269589	0.0	0.02587927302325896	0.0	0.088413009726725	0.04348449760357947	0.036890110540265926	0.015069321717648203	0.06846445096690573	0.07942931500291514	0.13040376165803888	0.0	0.22749465085930123	0.026729250487489024	0.062259894470126094	0.03885755002036211	0.03674947642786828	0.039278795351367586	0.018776585179183593	0.013355058669067579	0.010350188169567268	0.026729250487489024	0.1466552221194652	0.008773707066016136	0.06777637204849275	0.09882376837969153	0.0	0.03787416566112011	0.14990966753492424	0.036468167069291735	0.032524065692199365	0.0	0.04572253573460056	0.1976138096910743	0.0	0.8681335998517574	0.011924948479708557	0.025454096427749123	0.11116488907888973	0.14769744361387158	0.07491640205246167	0.07983888066667044	0.032241931137493844	0.4129440733687181	0.07121348960526455	0.04334450487716922
AC068790.2	0.6100385571753333	0.6193660547470357	0.3002994736656383	0.292781749227846	0.1740228420554138	0.19370867338242315	1.9712216418545023	0.48728052938372607	0.13382652729882785	0.4103411046140874	1.0508847400250934	2.1357646845303266	0.3649085550887148	0.7075247908996078	0.23351997877391634	1.546363573885435	0.4403144018031179	0.7420924680812482	0.577054131873994	0.1844707366400919	0.4333868091577358	0.8754655448547094	0.47071906135081854	1.9200264627144086	0.9044262926015074	0.6944790789624686	0.15794915378369428	0.16645837172253314	1.4401017403875076	0.5469561781414114	0.1392075202712541	1.1329715968792087	1.5151573460342276	0.7247375728761294	0.2967804174264251	0.46863544596713697	1.3641241467206222	0.4151096322275795	0.3148705085368329	0.14509047680241982	0.04012091720087747	0.07942931500291514	1.3896218754081164	0.7460547352969404	0.8507994231254833	0.2531421525641866	0.6102275895446929	1.4029949753792508	0.33159057586623725
LINC01164	0.0	0.0	0.0	0.4722798004315504	0.015069321717648203	0.0	0.0	0.01049341924845273	0.0	0.0	0.0	0.1863737774659441	0.0	0.014926544238102822	0.0	0.3029916156127522	0.0	0.0	0.0	0.00647756407120479	0.0	0.0	0.014069582501655862	0.0	1.3031085513810747	0.0	0.0	0.0	0.0	0.015497569395325591	0.0	0.02346828050390537	0.0	0.0	0.0	0.00604663011841478	0.006908369342177494	0.0	0.028710585954140094	0.01249716268290215	0.0	0.0	0.043764442310170244	0.008917094736053047	0.009490502947452436	0.0	0.08106688049188852	0.0	0.0
AC027612.2	0.06736336711961023	0.02786177535450958	0.0	0.021337582965694914	0.033229160785111	0.0	0.04306447866493742	0.0	0.1300083041086062	0.042504263128963445	0.0	0.13251103979919548	0.0	0.04893364519792244	0.0	0.5110631574824586	0.1575611760911883	0.029134804053022847	0.0	0.06983962506863442	0.0	0.02176397429165667	0.0	0.02375213589899498	0.0	0.0	0.039840264531791104	0.03167749645076025	0.0	0.0	0.0	0.02587927302325896	0.0	0.0	0.058662839378559886	0.013355058669067579	0.015212085068503288	0.0	2.1423154031698592	0.0	0.014783752627070351	0.0	0.03238300531165298	0.019630756335508422	0.020911065581689963	0.0	1.904503365820047	0.018634174139050975	0.016781550233402012
APOOP3	0.22255729134872837	0.0	0.0	0.02772025835592744	0.0852886748169873	0.0	0.0	0.0	0.127501219215837	0.0	0.0	0.0	0.0	0.042784398089239506	0.0	0.21263158972095403	0.1048733767260183	0.21387604338294247	0.0	0.0	0.0	0.0	0.04012091720087747	0.0	0.0	0.0	0.0	0.0	0.060600829554117094	0.0	0.04558276001963498	0.0	0.0	0.0	0.0	0.0	0.0	0.0	0.3008851494098441	0.0	0.0	0.0756010848240282	0.0	0.0	0.0	0.0	2.001009533233199	0.0	0.0
AC092384.1	0.0	0.17874650598181627	0.12287146908839318	0.02701246506258167	0.0	0.0	0.0	0.019630756335508422	0.49415956371284375	0.018064389360361564	0.029417546835091738	0.0	0.0	0.15937084666020285	0.0	0.07217441692431663	0.0	0.04893364519792244	0.3000651367787609	0.0	0.0	0.05450121618256057	0.03899797879750991	0.02005765234125348	0.034779158048019	0.1056780778945372	0.017066724189833377	0.0	0.0	0.0	0.014926544238102822	0.010923027184791876	0.014355292977070055	0.0	0.18953994438850338	0.01135250722990522	0.01292617444427005	0.08610437124329079	0.0	0.023326331860027503	0.01249716268290215	0.02488699931317951	0.3643483069200925	0.08106688049188852	0.017636903049498446	0.0	0.14782766837732017	0.03139519627553432	0.014212444812104711
MRPS10	4.8133758972860505	6.116127670741411	4.597513296851479	4.081689009154683	4.036740686340644	5.240211276007413	4.586296376811351	4.398726593228975	6.523489819501539	5.123111589132369	4.708485237116559	5.744887643304232	5.382317948239482	5.839377657021772	4.778282181410266	5.240947754747269	6.419220317367648	6.572768428449008	4.129555042362515	4.466835907471578	4.9191684363377055	5.011370399457492	4.507509243721894	3.4642761770320436	5.9244111054467234	4.908683232251034	7.2071685899774405	5.379963991047315	4.513560225725211	4.639434774729266	5.16655477955717	5.217482778010691	4.34919540554022	4.175157293838596	4.317231700222606	4.562431717818029	4.393958413509976	4.28555017999677	4.901228945381526	6.8267632866845815	4.685766386831266	5.129320114340482	5.142078458462529	4.993148991072331	4.01957738545187	4.988875518848802	5.462278131336115	4.9520725901751	4.689768798751782
RF00019	0.0	0.0	0.0	0.0	0.0	0.0	0.0	0.0	0.0	0.0	0.0	0.0	0.0	0.0	0.0	0.0	0.0	0.0	0.0	0.0	0.0	0.0	0.0	0.0	0.0	0.0	0.0	0.0	0.0	0.0	0.0	0.0	0.0	0.0	0.0	0.0	0.3534362178617833	0.0	0.0	0.0	0.0	0.3441467477333304	0.0	0.0	0.0	0.0	2.5881089512671345	0.0	0.0
CBFA2T2	2.0473987888754106	2.396844496939824	1.6722895525186314	2.1812297949804536	1.518384063528784	1.9043492152652588	3.1921783807873587	2.2605074778047545	2.498735940056075	1.6821687466955217	1.825704231936496	2.298922199058996	2.5931386057170696	2.799460368621673	1.7146631517757496	3.3028308134538187	2.1332347063571437	2.251991702131708	2.415866810523215	1.1681285295769492	1.9024981227375106	2.5256930609060184	1.4891318528527173	2.2730980891784918	3.20775232255303	2.105376367552719	1.954084613543776	1.4312485324347608	3.051319892270636	2.077140434027914	1.864928972289788	1.9892843597476708	2.602005462567509	1.6941224396822667	2.2243490372027126	2.373119195768228	2.3578334786294906	2.718394507701891	2.793708642491683	2.087259152277948	1.5798559513506845	1.2966629675919572	3.200849574637213	1.5747312626628445	2.490878146326293	2.070148858678259	2.5581206627286255	2.4173259616694582	1.726831217032493
IGHVII-60-1	0.0	0.0	0.0	0.0	0.0	0.0	0.0	0.0	0.0	0.0	0.0	0.0	0.0	0.0	0.0	1.0636409926426962	0.11942258264788451	0.0	0.0	0.08324741374793612	0.0	0.12538660536581386	0.0	0.0	0.0	0.0	0.0	0.0	0.0	0.0	0.0	0.0	0.0	0.0	0.0	0.07819991992137154	0.0	0.0	0.0	0.0	0.0	0.0	0.0	0.0	0.0	0.0	0.0	0.0	0.0
NCKAP1L	2.4977911746394765	2.820791658506314	1.28581647180462	4.029974034803762	0.3442603949854187	1.83078264723125	0.6429325693584863	1.3405053006739849	1.9969671548109422	3.211432788392085	1.6001745857896597	1.6693896620128368	2.4817122620033043	0.4604804700400108	2.1478602227315893	1.4417490470092371	2.621407222867746	2.417650017160688	1.2733965304697419	2.595718473354068	2.789186704382044	2.823932742090299	1.948899820666302	1.2579761160107648	1.7377732772589396	3.647164820732087	2.695526197275175	0.8225262190388317	2.2420231776719564	1.7489763892462133	3.0299122134063325	0.545869550992244	2.0697021666300675	0.9184625654979722	2.472773682687788	2.9478344458184615	2.525993669344026	0.36848900064510354	2.1619521589267423	1.6815841954078863	1.3394794854723218	2.1892869065836122	2.1223414075261195	1.8522386002973688	1.5437433227610646	1.1569790138500966	1.7131679030093698	2.0904131042117307	2.5647195944430954
AC115989.1	0.2309407761239405	0.21300503854504768	0.0	0.057276965073247615	0.0	0.0	0.11450029316519267	0.12207630369573588	0.0	0.05755424645808902	0.09261339271428384	0.4776773275653072	0.0	0.1294808586988783	0.12021921162499426	0.11450029316519267	0.30497823580396105	0.07792657868506907	0.040682058803007765	0.03843618165610792	0.09666666858017911	0.0	0.12181115114198661	0.0	0.05547333589843156	0.3850444259596075	0.29736752321765897	0.0	0.0	0.0	0.09328973000147671	0.0	0.0	0.09990111000794269	0.0	0.2660368939953174	0.04096254777849784	0.8413290945692327	1.490621470993204	0.0	0.29101410141730266	0.0	0.0862402758207441	0.0	0.1624678676153039	0.0	2.044534010276908	0.19093085956261455	0.045442970761167115
ZNF143	1.9256956613088878	1.9502817662372045	1.7677395355455783	1.9682013697883403	1.174150712212013	2.233182488306116	2.3306157625103188	1.9400915592053263	2.77182220838098	2.1119327151302763	2.4651386343523556	1.7882263134422367	1.8167635234983137	2.3963787269796457	1.8251750490367362	2.5636706721031373	1.7116270558684654	2.013855262507072	1.6764930938417726	1.6358472407462497	2.331791190995559	1.928275561611935	1.9406178158701621	1.8288752595943307	2.001297841595647	2.2726503114534005	1.9659874018247314	1.808632172109402	1.6732398104016082	2.060704577025191	2.15143672448432	2.361038406865719	2.086613947409496	1.5636950743094569	1.7547165059512393	2.1176950426697547	2.059528335259631	2.127501219215837	1.9353843107982454	1.5499155536219553	1.6831125218131677	2.1770247985086333	1.9181953891466599	1.5488311540048216	2.208267528968692	2.6081705313748222	2.5483626384378715	2.4722278029890448	2.3426685182024993
AC109322.1	2.7815275809991356	2.0910566126274777	1.0500488796072223	0.6816741417928334	0.8631455429893993	1.4909294759134362	0.9680538775793595	1.6707043971556208	1.6452405126452652	0.9712216418545024	1.2554403048654443	0.680054248245064	2.1760354817506418	2.2055489111730338	0.8889282915845642	1.4680619237807373	0.8085909881399759	1.1116323101232792	0.7447638869532938	0.8997943482088293	0.7871816846035751	1.6728326336622135	0.8461522841316822	1.3268249381022095	1.6543897111771704	0.6527847549087559	0.594261892919768	1.6947465005779068	1.4270161024823584	2.7603487071597774	0.5023306017160116	0.8300118792689041	0.5598343973030645	0.7680784350164552	0.8522386002973688	0.6028369118035386	1.0998337997207215	1.2156164770772122	0.9763636357327617	0.1589832511603865	1.679333711313673	1.2151815654533151	1.0309716424120756	1.2685541640335436	1.4326922167871698	0.867026632211542	1.4744620024436523	0.8124571515804573	1.153351383081056
MYBPC2	0.13592881552640676	0.27429148410210263	0.02488699931317951	0.11902410314227461	0.013783815433099691	0.20839239979067614	0.05325038470225018	0.028710585954140094	0.06184530707106949	0.24525225214937738	0.27655621838606215	0.0	0.39922579212093784	3.126923312308143	0.03759307554023308	1.9439963184986573	0.1928254035523912	0.0941009164388665	0.04935195913529152	0.0692897127155347	0.059493725391671554	0.12141333091586493	4.9269245348186494	0.08637616759693734	0.1469158480872752	6.947278082284643	0.008343458529334968	0.08990486842133553	0.0668125098999018	0.02828624307910998	0.470302578945822	0.0	0.23425604768829608	0.22502808325404902	1.2568295154117752	0.01106620140620535	0.04362447674703463	5.0332247550107665	1.3233124177579028	0.01135250722990522	0.0	0.012211083950874365	0.5071095937817728	0.10232219119668604	3.2391994358221834	0.07093882134343751	1.7763145851162196	0.08283881472489178	0.041383179019406156
SIRPG-AS1	0.04684025420297235	0.0	0.0	0.016496319896195974	0.0	0.0	0.0	0.0	0.2195867445733165	0.03308816933218776	0.0	0.0	0.0	0.0	0.0	0.24889910707632634	0.010779838753242761	0.04488367823976479	0.0	0.007339046008161996	0.0	0.0	0.0	0.07231164002242664	0.0	0.03308816933218776	0.0	0.0	0.036186802847846276	0.0	0.009060468156383597	0.0	0.0	0.0	0.0	0.006908369342177494	0.01578299724092746	0.03576465360097467	0.7548020065907812	0.0	0.030265442857669595	0.0	0.0	0.030265442857669595	0.0	0.0	0.3748447412897344	0.00963381939726868	0.0
SDCBP	4.534235950747765	5.795198088860841	3.96523942013775	5.603510628044074	5.42387730086954	5.240100580901452	4.697929465679332	4.863641161202006	6.30921439393873	5.693562226581412	4.3486644264168675	4.514299034728045	5.50479833500267	6.287767777975376	5.085377914079807	4.358269654847564	5.406992372310617	5.201382935864054	4.953186070232933	4.602967524556966	4.697167751458388	5.838656846313877	4.357791261028541	4.745968714664241	5.007195501404204	5.988702862343229	5.7023583359750605	3.965775051384279	6.323748348582963	4.09791413518699	5.783181604578348	4.994706429633862	5.9028960187695025	6.006722151598914	5.173327349650988	5.154117345927919	5.989468300359567	5.073927317726004	4.118235121161701	4.190583256467048	4.963201280844955	4.8964268647949405	5.6181094181665765	4.175899796719132	4.6810725186691995	4.782104476514418	4.368887055802348	4.443540349628553	5.384716415559766
LIPE	0.5869808612554617	1.615981210814781	1.0629506088228078	0.4425454561053042	0.572307623614049	0.74536642658117	1.056860943046751	0.22305178836844153	0.9297909977185974	0.3379964635150159	1.2786984816683242	0.818932344010497	1.4397295074635936	1.3395364943451837	0.574149960509702	0.9876119225784254	1.4247071455641507	1.4346148847307145	0.6157929308744305	0.31301360854158516	0.9057359776670264	1.7358254146536742	0.6781620707350466	0.6961719126152048	1.6474066180219733	1.0508151034839484	0.7311832415722002	0.6319889571754054	0.9989897598460581	0.268314613175228	0.8436623162910588	0.869555597050224	1.1913731424086662	0.20326381272108052	0.87263179113525	0.4823320207473761	2.0639860607016707	0.7527485914071338	1.5059417279567857	0.29442960210932806	0.6683006985386494	0.8809597385827811	1.6415460290875237	1.2242872898920016	0.8715282708622233	0.6828429347730691	1.5893799954779642	1.1605975458805546	1.4965134808768024
AC012313.6	0.0439043942956211	0.10514166032342379	0.0	0.6034067716032673	0.06377902977057126	0.0	0.6131544284312991	0.42889276178591573	0.0326651122818301	0.08133962745193878	0.5580716689588727	0.1690270451348169	0.4650863788860663	1.1408440826457302	0.2458607018403533	0.720453592089683	0.0	0.16169423543613154	0.7248248687367971	0.1575611760911883	0.10312831621722547	0.19799116573513395	0.4390379628427104	0.29313501904332107	0.07847320937869356	0.384270892542415	0.0	0.2295879227406517	0.32688244921584425	0.3545649989544102	0.13119435170845012	0.1443074672630423	0.1863737774659441	0.6437638543373423	0.0	0.23927582588255789	0.2195867445733165	0.9908822701410775	0.0	0.10379974315766799	0.21325395073353418	0.11076412189980746	0.9096579143103768	0.3394794854723219	0.2946648560912417	0.0	0.3190398155625359	0.07093882134343751	0.06433104624598393
TGDS	4.255425197399219	1.922806773187886	2.3628906426658602	2.338624081940598	1.6173925276921484	2.1068173034313618	2.799294574954597	2.4581194811745064	2.476900083203746	1.823504815000307	2.679040890361192	2.9758135836040083	2.8353582005303566	2.3250409554952007	2.5504328207817584	3.2639658456359633	1.8108543624114968	1.8206078769989569	2.329668989821214	1.932779315577509	2.6534957415338676	2.0813737171966475	1.435415240747814	1.3176513849083635	3.1362734298505823	2.5065257790431232	2.375345319792665	1.7005728838450056	1.7092465159343395	2.7433426184944603	3.086664895128172	2.5043152968770617	1.5153592274466108	2.492006975593955	1.5684213123114796	3.1546318121909085	2.0194884295913598	2.3835245923197355	3.0613787537932295	1.1190905240368738	1.3638438974839575	2.112299791878912	2.9776462757215114	1.6824834070057388	3.3450840699368847	1.9930946314603866	3.0443241688122016	2.8783526052880837	2.259393020491381
AP003049.2	0.0	0.0	0.0	0.42728434617368183	0.0	0.16014572540457925	0.06018576504656303	0.0	0.02361021518264534	0.0	0.0	0.03210084316702408	0.026304324351908496	0.06832686143450555	0.2380530992724662	1.1612427583425116	0.0	0.0802483300921203	0.041943829970167254	0.188147686926434	0.0997664862929298	0.0	0.021621857851518895	0.0	0.0	0.04488367823976479	0.28273632027634205	0.12921706366415378	0.0	0.0	0.3897870537356576	0.0	0.0	0.0	0.0	0.46341320381782014	0.04236417524800773	0.0	0.32088898033177626	0.0	0.0	0.08106688049188852	0.0	0.0	0.02927618237063207	0.0	1.655580809652776	0.0769694763151108	0.02361021518264534
ABO	0.07038932789139801	0.11716307546575941	0.45964144992861167	0.4705108351772755	0.08651204657428184	0.5666690509128035	0.04166353172936154	0.1294808586988783	0.036468167069291735	0.11968817451919586	0.06626144226872127	0.10742005883636484	0.17133494739876848	0.06267436276339249	0.17747136444495093	0.4266404775044606	0.11556599592160316	0.41586681052321495	0.27262045466299184	0.2813124908581435	0.2882994946573307	0.49916981411524913	0.13592881552640676	0.2964280392343483	0.2522945412018369	0.203890227146661	0.16992500144231237	0.03815520102596883	0.10982856530708653	1.2082675289686924	0.3806186381773764	0.38890588403906945	0.26999063448831767	0.0802483300921203	0.22675512326982	0.8753082600313441	0.47082316316858486	0.5535571093646436	0.3538878362849074	0.18205660901025042	0.7972620547580463	0.1939609368978218	0.24573903242928485	0.0422240737629849	0.08868437153339145	0.3767349049985221	1.9832763836294707	0.11303366529989149	0.012211083950874365
OR2AT4	0.0	0.0	0.0	0.01564029037688224	0.0	0.0	0.12326888749434657	0.0	0.0	0.03139519627553432	0.0	0.0	0.0	0.047957107396655034	0.0	0.9541963103868752	0.0	0.08392815506235927	0.0	0.0	0.0	0.0	0.0	0.0	0.0	0.0	0.0	0.0	0.0	0.0	0.025737561413608275	0.019061365093430198	0.0	0.0	0.0	0.019630756335508422	0.0	0.0	0.6055891513111139	0.0	0.0	0.0	0.0	0.0	0.0	0.0	0.7283123788436093	0.0272956240509075	0.0
VWF	2.331877160369055	3.798123114416613	2.668550325277611	2.5870048723571752	3.960039012909862	2.0770036694783736	2.6349881550691374	2.163337708225467	1.7622212319595012	3.601898527178192	2.844626684669808	1.888889337201851	4.813396421234522	3.8933525021508486	1.7361285882873148	2.034849572916905	2.0818508890629435	2.5703171968938006	3.654424083564828	4.02952356109394	2.304102122920481	4.152507948364903	3.6708176803167265	2.9705960072211473	3.810453386738257	5.051646170341917	3.129579769402743	1.7903967215508834	4.16084759995426	2.4809113460477485	4.200308168234219	3.2572973178108446	3.3372543804657715	2.5738592215759493	2.6999957436673965	1.9053508995809583	4.238909116698404	5.01299319600942	1.3613192015572162	2.238817424836234	3.304803055785424	2.187546069232626	4.05439702163715	1.8454298328511518	3.084659593902721	2.3215818065212828	4.389146882344964	2.2830920581750473	2.7469576424136477
RF00017	0.0	0.0	0.0	0.056999630385563736	0.0	0.0	0.0	0.1215459498469588	0.2526578641941174	0.0	0.0	0.0	0.0	0.0	0.0	1.4895943127561662	0.0	0.0	0.0	0.0	0.0	0.0	0.0	0.0	0.0	0.0	0.203890227146661	0.0	0.0	0.0	0.0	0.25785546411515703	0.0	0.0	0.2925461879503386	0.0	0.0	0.0	0.0	0.0	0.07806325577681912	0.0	0.0	0.0	0.0	0.0	0.0	0.0	0.0
MIR5700	0.0	2.49236596339547	0.0	0.7154541271157177	0.0	0.0	0.0	0.0	0.0	0.0	0.6092821799165693	0.42857122208526677	0.0	0.0	0.0	2.4818672266509645	0.0	0.0	0.0	0.0	0.0	0.40860317934337126	0.0	0.4415897124195461	0.3905576359741311	0.0	0.0	0.0	0.0	0.0	0.0	0.25701061820602394	0.0	0.0	0.0	0.0	0.0	0.0	2.9445398935544365	0.0	0.0	0.0	0.0	0.0	0.3952822041322334	0.0	0.0	0.0	0.32584689823881513
UTS2B	0.08882003329858511	0.011209361420303354	0.0	0.016924144257821412	0.0	0.0	0.051302488700631074	0.09895848008816878	0.026870864724745192	0.03393391144193176	0.0814759815979586	0.009203827329839744	0.029700234215419886	0.15042969819420526	0.0	0.484086559411609	0.05686094304675097	0.02318436924826338	0.1159654315868068	0.016924144257821412	0.014498126999352837	0.008630305143440056	0.02460336714065703	0.07423139418579203	0.0959919129246028	0.08759861792362102	0.031818625826357146	0.012640180778770334	0.04628150321191026	0.0	0.034779158048019	0.010350188169567268	0.0	0.06653700239579126	0.0	0.03167749645076025	0.02417781430116526	0.05464013053834541	0.6938549023535652	0.0	0.040682058803007765	0.03506079690511428	0.375734538583156	0.05394542496278525	0.03308816933218776	0.00992040959306388	1.5632069517439364	0.036890110540265926	0.026729250487489024
BZW2	4.0662011564742615	3.862570412476311	4.119530485242549	3.1838993345436832	3.734655433479005	5.272034390066021	4.079420781148406	4.178316271701453	3.2868515840622847	4.699901381487563	4.532329428553217	3.699296206696241	3.350171896813455	5.084884904407213	5.049382456449223	4.912980324915085	5.248227410976975	3.9693439234333923	3.749834574412729	3.839858837111273	4.458965946454775	4.374823880082369	3.5199569907988337	4.436581631280315	4.099960003933242	3.7222364865463122	3.4194175382290606	4.479321114903893	3.8411781097641655	3.9198263021986417	3.56616975366025	3.4820479977046457	3.2181921924581145	3.8814003294008956	4.250423493433775	4.003818085126982	3.9811402608924027	4.5943813401044835	3.585178888748593	3.4393172803827183	3.177933733489437	3.6733302785173265	3.2190600721952096	4.1111064507987445	4.2009201778871095	5.435401905118621	3.7683537322295586	4.1119827765505805	5.675982429794722
AC013391.1	0.3403913572200783	0.09098888841477235	0.0	0.20037879798402627	0.10808949184029738	0.0	0.1392075202712541	0.0	0.0	0.0	0.0	0.0	0.061707084791597165	0.15730246631897368	0.0	0.6853571235680124	0.0	0.0	0.0	0.0	0.0600473836699389	0.0	0.0	0.0	0.0	0.0	0.0	0.10326262660608464	0.1497796305759026	0.11089772332981347	0.057970068637329945	0.04292444517384095	0.056028538922751295	0.0	0.18726100484169697	0.0	0.05018822331147819	0.0	1.3940750656257375	0.0	0.0	0.0	0.2031384971908485	0.0	0.0	0.0	2.3949256546873126	0.06129233847829409	0.10889240163240912
NOMO1	3.984871846684108	4.492481333363571	3.6271398709655505	3.8721983659739303	3.9787630757657864	4.796083749105144	4.175636371694127	3.837801992105453	2.8130526065782115	4.108231706344911	4.308360875198613	3.5117842741340812	4.250158168812964	3.7321063579141796	3.193708673382423	3.8219142593092363	3.9992062994398436	4.722094373336767	4.128953220386006	3.7566710664219776	3.937466808859333	3.607010665901329	4.526888860895975	3.216749737706166	4.7317480417098565	2.4620261353457495	4.486862367161108	4.6148158341431165	4.197708157955851	4.089108272200161	4.47383885289503	3.7888631658042495	4.88668182747461	4.762173385168777	3.1947174628935997	4.218029406868188	4.142339912470371	3.426774640509485	4.050954373205158	3.716617829965708	3.20406244344158	3.8621835578297543	3.7784188664707417	4.0488116141152615	4.152962166790686	4.013355058669068	3.402681252616129	4.59109891936197	3.3687124837283307
PNLIPRP1	0.021053252054075176	0.008630305143440056	0.0	0.006621180122379962	0.0	0.0	0.02658762234808418	0.014355292977070055	0.005184375859723258	0.0	0.0	0.0	0.005759269288684953	0.177343788281726	0.0	0.7251739993673084	0.03167749645076025	0.04446406651324603	0.0093471722592526	0.0	0.005615567406909804	0.013355058669067579	0.014212444812104711	0.1861201836806385	0.006333933722050485	0.0	0.0	0.009777121611529915	0.0	0.0	0.005471851210059493	0.0	0.005184375859723258	0.0	0.08922694207039553	0.012354130407874092	0.018634174139050975	0.0	0.6276068381296498	0.025312343046069	0.0	0.018064389360361564	0.019915367707685927	0.0	0.04460395064976797	0.053111336459562536	0.9274413927301296	0.005759269288684953	0.0
AC097493.3	0.0	0.0	0.0	0.0	0.0	0.0	0.0	0.0	0.0	0.0	0.0	0.0	0.0	0.0	0.0	0.1721034284401398	0.0	0.22663183180789062	0.0	0.0	0.0	0.0	0.0	0.0	0.0	0.0	0.0	0.0	0.0	0.0	0.0	0.0	0.0	0.0	0.0	0.0	0.0	0.0	0.0	0.0	0.0	0.0	0.0	0.0	0.0	0.0	0.34073316058773173	0.0	0.0
TBX5	0.0	0.0862402758207441	0.05227676545235779	0.018776585179183593	0.046421211248710355	0.08732705179747538	0.01535483429346404	0.06433104624598393	0.05269411130384509	0.2561652772630562	0.6921593461767763	0.016211033155917154	0.019773069040027156	1.517426884767286	0.0	0.7228157263370352	0.06433104624598393	0.35512905848417026	0.3897870537356576	0.21871918170311724	0.025595835882683472	0.03787416566112011	0.02176397429165667	1.5815440757239996	0.09868904409132834	0.07765318565016138	0.1419558855836444	0.02233230009805639	0.024745190197137796	0.0	0.1078217559128536	0.1805298128107206	0.041383179019406156	0.9314561409127122	0.2679552122912712	0.004753055399819502	0.0	0.1624678676153039	1.7380327936813251	0.0	0.05616730630042658	0.0	2.151988666422506	0.14496000472085782	0.06515867512854683	1.1611782500798125	0.8352773433051208	0.06433104624598393	1.3877485314468259
AC002059.1	0.3289513239120089	0.39297678981075385	0.2661568636466181	0.5634510336706677	0.0	0.30439421966803015	2.429053504766627	0.14313215555576805	0.7166836718770849	0.0676387168753633	0.4762261325462324	0.4975357263960043	0.2240402742179301	0.19887127951781905	0.0	1.117828003827481	0.0	0.47788452202794807	0.6853571235680124	0.08909131856468917	0.2685541640335435	0.47487728599311996	0.3916577542529145	0.0	0.2450088004037965	0.3660283991571193	0.0	0.19269917799205966	0.3371972813408009	0.6214306677904478	0.161307263720935	0.1584662951247956	0.7200157350828047	0.5927320948670738	0.0	0.23793076959580084	0.9404298890972553	0.0	1.5820742213963295	0.0	1.0393489909500135	0.26086873861567933	0.0	0.061983516108957325	0.7686713175965681	0.0	1.8734982510149583	0.6639366063551703	0.5008020530571576
LTV1P1	0.02828624307910998	0.0	0.0	0.0	0.0	0.0	0.0	0.0844725169369015	0.020911065581689963	0.0	0.0	0.21263158972095403	0.02318436924826338	0.040541793862846835	0.0	0.20213558088984857	0.0	0.0710761620109589	0.0	0.0	0.0	0.0	0.019203733973092663	0.0	0.0	0.0	0.0	0.0	0.0	0.0	0.02176397429165667	0.0	0.7444194655751402	0.0	0.0	0.0	0.0	0.0	0.22008226064924694	0.0	0.018206856653311863	0.0	0.0	0.0	0.0	0.0	1.5732290861473293	0.04572253573460056	0.0
RBBP5	2.778965477250099	2.4512506823536286	2.332937028310038	2.539878427841117	2.031501065314699	2.640019294090091	2.746398766547143	2.800786032499829	3.0980489318553173	3.1889547270989045	2.95934358848011	2.613225165536063	3.1416780151641515	3.9338747417153557	2.309205297254262	3.324853797236175	2.499475999615508	3.22070141650652	2.324868194887364	2.141857819781962	2.799190944236534	3.1307167553594395	2.3425831894997753	2.09531684153477	3.203154162227423	3.020822191919768	2.4760964905486356	2.700528496642759	2.9015909919033698	2.574416419738093	2.1661691095579774	3.0639343057540986	3.404780531444281	2.5329153603814283	2.7578340010734332	3.0583338147550645	3.104789527869446	3.5363016193238166	3.516519497661096	1.5293712052539286	2.208486045814892	2.6330591539941004	3.90499461081877	2.529246252236685	2.786429083203056	2.92086492870989	3.495349795347932	3.67259506081657	2.844385653002571
RNA5SP95	0.0	0.0	0.0	0.3213509014246168	0.3341105678447527	0.0	0.0	0.0	0.0	0.0	0.0	0.0	0.7918557368429278	0.0	0.0	0.0	0.21561647707721232	0.0	0.0	0.0	0.0	0.0	0.0	0.0	0.21549222999098053	0.0	0.0	0.0	0.0	0.0	0.0	0.0	0.0	0.0	0.0	0.0	0.0	0.0	1.9911363200590004	0.0	0.0	0.0	0.0	0.0	0.0	0.0	0.0	0.0	0.0
AC090023.2	0.04949137016510372	0.0	0.0	0.1763227726404629	0.0	0.0	0.09261339271428384	0.0	0.30076803328030877	0.0	0.0	0.04963076772460043	0.0	0.17082239919517525	0.09734110879670181	0.26195197859215374	0.0	0.06281249240502118	0.0	0.0	0.0	0.0	0.0	0.0	0.0	0.0	0.0	0.0	0.0	0.1436546345260377	0.0	0.0	0.0	0.0	0.12538660536581386	0.028993411879548688	0.06529656712778095	0.0	0.36826548293749267	0.0	0.0	0.0	0.0	0.0	0.0	0.10594621190532462	2.0729289824955575	0.0	0.03660882860510138
RNA5SP156	0.0	0.0	0.0	0.14221736180382347	0.0	0.0	0.0	0.0	0.0	0.0	0.0	0.0	0.0	0.0	0.0	0.5088342742512337	0.0	0.0	0.0	0.0	0.23560453276329896	0.0	0.0	0.0	0.0	0.0	0.0	0.0	0.0	0.0	0.0	0.0	0.2204537860491856	0.0	0.0	0.0	0.0	0.0	0.0	0.0	0.0	0.0	0.0	0.0	0.0	0.0	0.0	0.0	0.0
MIR624	0.0	0.6922486356733788	0.0	0.4355219213439279	0.0	0.0	0.0	0.5971258993676621	0.0	0.5580716689588727	0.0	1.0090604681563835	0.0	0.4473147002531762	0.0	0.0	0.5415148394606788	0.4026130429871701	0.22169151351090388	0.0	0.26447638000770035	0.0	0.0	0.0	0.7507779888534919	0.4383993196092228	0.0	0.0	0.332163687954531	0.0	0.0	0.0	0.0	0.0	1.5692966455616446	0.37172612190620735	0.22329897333278972	0.46769683637260273	4.210256372321941	0.0	0.4052299797625593	0.0	0.0	0.0	0.5473511124556457	0.0	2.330902540701354	0.2693922789404062	0.4552285711171389
AKR1C7P	0.0	0.0	0.0	0.036327491817765054	0.35524184393088254	0.0	0.07299755979995012	0.11556599592160316	0.028852005847493426	0.07203718077288009	0.0	0.03899797879750991	0.0	0.028144767713378684	0.0	0.6037865531232991	0.10299399332332566	0.0	0.025737561413608275	0.0	0.0	0.0	0.1273691466162218	0.0404015152842066	0.035201595718566084	0.05450121618256057	0.10030490579568548	0.10581215112923141	0.0	0.0	0.22416378734166367	0.0	0.13933851360142888	0.0	0.0	0.29030643542491436	0.02587927302325896	0.0	0.0	0.0	0.0	0.0	0.0	0.09788043405191311	0.0	0.0	1.2749474307705535	0.0	0.028710585954140094
Z82180.1	0.1028596579220564	0.0	0.0	0.016496319896195974	0.0	0.023042392665863817	0.06612364246529363	0.0	0.02602097071437015	0.0	0.0	0.0	0.0	0.146133828893375	0.0	0.1293489672108409	0.09328973000147671	0.04474382122439775	0.02318436924826338	0.04348449760357947	0.028144767713378684	0.0	0.0	0.0	0.0	0.0	0.0	0.0	0.07121348960526455	0.19899696624010865	0.0	0.0	0.0	0.0	0.0	0.02062665058995782	0.02346828050390537	0.0	1.6742798513794483	0.0	0.0	0.045163351603224475	0.0	0.030124161455128837	0.0	0.0	0.670205845544553	0.0	0.02587927302325896
AL133299.1	0.0	0.1606620801133443	0.17261552181347775	0.0	0.0	0.0	0.0	0.3721720519123506	0.0504668703506619	0.0	0.0	0.3128974728972569	0.0	0.5722105933123085	0.13290581201150653	1.9078520718459637	0.06156884926800281	0.0	0.0	0.04264433740849372	0.0	0.06460697529739193	0.0	0.0	0.17708860210596758	0.0	0.0	0.0	0.0	0.0	0.0	2.3799813135803847	0.0	0.0	0.0	0.0	0.0	0.0	0.0	0.23180102277715772	0.0	0.0	0.0	0.11463354906893945	0.9462817022783724	0.0	0.0	0.30532853203996363	0.0
LMOD3	0.12617994882319306	0.1886541178367291	0.2671162618804045	0.17708860210596758	1.6301724592810756	0.1290851480566105	0.09112433366116474	0.7488046909370681	0.3545649989544102	0.5414157158190933	1.5458201393973803	0.088413009726725	0.9574689097073249	3.9038770267050307	0.12644429972469104	1.6371001240563314	1.510708792679504	0.8150015155605295	1.2228045610452611	0.0553345017510994	0.5379420907494521	0.49886356361895196	3.1695241971500026	1.648235329773634	0.5756995793921882	4.293767744540693	0.14469902515413874	0.1628545281905104	1.1324452339269058	0.2178510968111314	0.20100646605609293	0.06846445096690573	0.17299947259176227	1.352645545280926	1.5961718621414596	1.7483753557433246	0.20876694742141266	2.3056203806119315	1.1732553830209727	0.019773069040027156	1.230510460366176	1.022900402110079	0.36075755751193667	0.4772628493491722	1.7796379447986672	0.17772648293206822	1.300475201355117	0.8148374983888103	0.3151024530776683
AL139041.1	0.3565945819961317	0.0	0.07423139418579203	0.2696316509404391	0.0	0.6331986863740039	0.10594621190532462	0.11303366529989149	0.04208395867125249	0.0	0.2430597060725277	0.11169907219742027	0.0	0.11995371750556837	0.0	0.5434958834257717	0.10084312443311183	0.14064779315484202	0.0	0.07011450266132818	0.045442970761167115	0.3410748829944983	0.038576651452323155	0.0	0.051302488700631074	0.07929276727285355	0.0	0.29089618118830335	0.058247216854662685	0.23927582588255789	0.043764442310170244	0.06405506441044337	0.12340133597191391	0.0	0.14313215555576805	0.15937084666020285	0.1802751896118795	0.0	0.1523781454010393	0.0	0.03674947642786828	0.2710670494910409	0.4836739187106509	0.27034952873310286	0.37128005402265385	0.06184530707106949	1.0852886748169872	0.25809675781715596	0.08270258933024935
SUPV3L1	2.669457694945968	2.5073633526062165	1.6594222670032397	2.372172051912351	2.5258684234401816	3.564341582428106	1.7556994575093838	2.490955140022179	3.217060064779258	2.21816118709516	3.1888914461435185	2.348713992737859	2.4397826894759818	4.670557115746592	2.577851755160926	2.8085909881399758	1.5605193215443685	2.529671048347783	1.9994588878948045	2.7386381505183937	2.84010062619985	2.3741492051032003	3.448610269015912	1.5239633457906694	2.557189496470333	2.4749032372462736	2.42005115954217	4.258277701613153	2.75411785955205	2.3440046760776383	2.8460519653075678	3.297837035886644	2.2252749298695695	2.727964006963646	2.23679872808771	2.2459823609913205	2.4564907715833795	2.6787705413357643	2.8922744397853437	1.360869903814286	1.9640289000020603	2.487254799823416	2.6955039260734504	1.9124582592071828	2.715783572226391	4.201767147489101	3.2942825488876277	2.8221182747293447	2.765089139378082
EEF1A1P40	0.0	0.2732174731034955	0.0	0.0	0.0	0.0	0.0	0.0	0.0	0.0	0.0	0.0	0.0	0.0	0.0	0.21710660808339172	0.10715219863491048	0.0	0.0	0.0	0.0	0.0	0.04096254777849784	0.0	0.0	0.0	0.0	0.0	0.0	0.0	0.0	0.0	0.0	0.0	0.0	0.0	0.0	0.0	0.0	0.0	0.0	0.0	0.0	0.0	0.0	0.0	0.0	0.0	0.0
SIPA1L1	2.0175300116768393	2.114400343159433	2.3008265925334936	2.7068178473397615	3.0021444143602527	1.8931291860172121	4.510765750036328	2.2185332074790907	2.161726478394282	2.690953396783667	2.58402444404312	2.254261447165636	2.9328926741014913	1.3268249381022095	2.2809859986088044	3.0466831273582042	2.543099892195429	2.2449479310478018	2.7620723700658654	2.1268077031420347	2.477107389313366	2.431703181488846	3.2135339256218667	3.8716268337830795	2.1164313001313335	2.3429244740340747	2.168802468702278	2.0958231746887717	3.623024029374863	1.8388711108865736	2.5253172122544494	3.9282850380327354	2.3810618284245875	3.61886118280541	2.2218152278737024	2.824930745292493	3.325789345828679	3.109577866739912	4.360448560062431	3.3138553124912202	2.7700044132344517	2.209141397838592	2.225583428756854	2.2126004646216377	2.4152448717864297	1.3426685182024996	1.615180851315242	2.1701494032178763	3.0219593615410183
LINC01412	0.5581696548346118	0.0	0.34141652447872234	0.08814159686901757	0.37384306291830866	0.17963843493813236	0.17427857103612218	0.8119641753101937	0.7639214207614092	0.39659793157489975	1.6619775677405286	0.3463045161346948	1.8035577022720133	0.47466965916094334	0.6236796082940099	0.7158933705476049	1.5915358104149664	0.42760617278189944	0.28995247221539644	0.17120682741814242	0.570657220305291	0.2541102418747209	0.06446901736844254	0.0	0.08542465625267767	0.561399460895035	0.0	0.2487776936497124	0.18751439819281623	1.64528663387226	1.8879541163339082	0.9395274996755664	1.2657969247597527	0.1526377396511124	1.0387873305055693	0.8057877165190286	1.022687390070286	0.7809819402760252	0.2481704732018035	0.11290026153254981	0.724039015767268	1.2589409681055064	0.25302109571151316	1.8266806753178577	0.8994850225127708	0.0	0.0	0.411426245726465	0.13671638448831197
TM4SF4	0.08011185986159819	0.02005765234125348	0.44498503952237534	0.0675010485665715	0.1376346718833728	0.0	0.0	0.01663894211378915	0.03604610015685955	0.01535483429346404	0.16607267594670566	0.016496319896195974	0.0	0.06956469509335926	0.0326651122818301	0.563841478880328	0.0	0.19648114898230806	0.1147667926655143	0.010206942869257081	0.07683269555739859	0.04628150321191026	0.0	0.0	0.14156358237500308	0.11169907219742027	0.0	0.08909131856468917	0.033511102361323694	0.024461530140995814	0.0	0.0184917490398792	0.0	0.0	0.0	0.03787416566112011	0.11569915343158636	0.1654296204241852	1.6880908169383817	0.0	0.07244885006969244	0.06239806379847849	0.0	0.0	0.19711051471269642	0.0	1.0989584800881689	0.17670573818911434	0.03590538374212795
CFTR	0.02460336714065703	0.0497701518163845	0.021621857851518895	0.02488699931317951	0.04166353172936154	0.0	0.02346828050390537	0.016781550233402012	0.0272956240509075	0.023042392665863817	0.03125402547050081	0.03294716409912902	0.00676478187842236	0.16362753858990578	0.016496319896195974	0.5229596619872205	0.04781754802136954	0.04684025420297235	0.029700234215419886	0.0	0.00992040959306388	0.05408439284237917	0.008343458529334968	0.0	0.0037461392328946375	0.005759269288684953	0.03590538374212795	0.005759269288684953	0.037733627446514914	0.03674947642786828	0.006333933722050485	0.0093471722592526	0.006190289072069834	0.14012422390907067	0.06322680199698132	0.0404015152842066	0.016353683577834812	0.0	0.7672310370238755	0.0	0.0184917490398792	0.0053281206952817016	0.05755424645808902	0.0	0.07382023329167138	0.0	1.1706301466630677	0.00676478187842236	0.039138393906958314
RPL7P43	0.0	0.0	0.0604624879861069	0.04306447866493742	0.0	0.0	0.0	0.0	0.0675010485665715	0.0	0.1363226537492144	0.13461524442510825	0.0	0.06598582949858534	0.0	0.4549128483801552	0.19748800240598138	0.1691553588308937	0.0	0.0	0.036890110540265926	0.12776532814854508	0.03139519627553432	0.0	0.0	0.0	0.0	0.0	0.0	0.0	0.07025192182044421	0.026304324351908496	0.0	0.0	0.0	0.0536674490388253	0.030830430153274507	0.0	0.5371469436175695	0.4352018558870658	0.059078342201253034	0.1159654315868068	0.0	0.0	0.0	0.05032755355842493	3.296883178188675	0.0	0.03407482027057225
PRPH2	0.1247251523988885	1.699507213888535	0.28273632027634205	0.7790495528374586	0.46863544596713697	0.21574071346401794	1.0331586667809978	0.752919821012805	2.4754740467440364	0.263154625411455	1.9386621798436332	0.16838530541475208	2.5311443711482036	1.6058735663028463	1.8406847825880488	1.9370053378115304	0.9414068411091449	0.8790783711687306	1.694300770342678	0.4245996622308257	1.2088917750261534	2.0898370901196204	2.769877504803609	2.7547592569044044	2.4225559559597514	0.8834644181023225	4.106691697685029	2.181897643108388	1.475396222382618	0.0	1.741617989568016	4.092478087200385	0.6315234064788974	0.8044666427327777	1.0187053814163238	1.372952097911829	0.135140816394815	0.6659384540998585	1.390062308929076	0.02828624307910998	1.0294882238732386	0.2771516106774926	0.3560310952722207	0.23388806017427727	0.2393980415665554	0.3541135924923767	0.7285736025593648	2.5845536792071213	1.7860944676290431
RF00019	0.0	0.0	0.0	0.0	0.0	0.0	0.0	0.0	0.0	0.0	0.0	0.0	0.0	0.0	0.0	1.1532216559844046	0.47248777146274357	0.0	0.0	0.0	0.0	0.0	0.0	0.0	0.0	0.0	0.0	0.0	0.0	0.0	0.0	0.0	0.0	0.0	0.0	0.0	0.0	0.0	0.0	0.0	0.0	0.0	0.0	0.0	0.0	0.0	0.0	0.0	0.0
TBC1D3	0.033792988849303096	0.0	0.0	0.0	0.0	0.033229160785111	0.0	0.03435659664664159	0.0	0.0	0.0	0.0	0.0	0.0	0.0	0.06364099264269589	0.0	0.0	0.0	0.0	0.0	0.0	0.011495638837829439	0.0	0.0	0.0	0.0	0.0	0.0	0.0	0.0	0.0	0.0	0.0	0.0	0.0	0.01135250722990522	0.051024003024466885	0.0	0.0	0.0	0.0	0.0	0.0	0.0	0.0	0.0	0.0	0.0
RF00017	0.47798810810165177	0.36524459958906297	0.6021717907533792	0.59741198755465	0.7559130540395237	0.5989368338225272	1.8838162901753939	1.286408055460299	1.360195694732358	0.6683914768958221	0.8795489430807761	0.8396371615096695	0.5996986530037351	1.0545706750324277	1.5302705476462035	0.6765382267206892	0.9436588240434695	1.488977666602854	1.5445348435659625	0.7933549005118322	1.0029544975075078	1.1348123563517576	1.1171630754657593	1.3053869064776857	2.092478087200385	0.8279815726475619	0.5688104148803245	0.5242643148208397	2.1610492249005566	0.16092018818110293	0.31243283680921863	0.5750218259294215	1.6865229378059075	0.9328926741014912	0.6903723947612379	1.5707543551338676	1.2372577709003718	1.4810922369063506	1.8565873753012403	0.13053555675618825	1.5961241437151767	1.274410769317838	1.7887274667398123	0.9076598278532895	1.6917574750412914	0.826029786499739	0.39429462049465747	1.4817122620033039	0.9881211304640206
AC004494.2	0.0	0.0	0.0	0.0	0.0	0.0	0.0	0.0	0.0	0.0	0.0	0.0	0.0	0.0	0.0	0.0	0.0	0.0	0.0	0.0	0.0	0.0	0.0	0.0	0.0	0.0	0.0	0.0	0.0	0.0	0.0	0.0	0.0	0.0	0.0	0.0	0.0	0.0	0.0	0.0	0.0	0.0	0.0	0.0	0.0	0.0	0.0	0.0	0.0
DYNLRB1	6.6077963399472575	5.20598673590917	5.456342914575291	5.063705699190867	4.14588121129242	6.051578745589444	5.315856015403963	5.0132523167703305	5.6325037976718795	5.155057019816285	4.327708918223815	4.5998236005585404	5.173483265034941	5.659433684659165	4.367063481593836	5.030027022464578	4.717259660459844	5.240459354878987	5.178240569064175	5.433146411179564	4.817029686397146	6.033389962341407	4.871828866722106	4.2148475264470155	5.217079458005128	5.275901002939538	6.021657388274033	5.275759496899344	4.291345700396404	7.144727572093793	6.244890863694048	3.901697174984333	5.673197401519405	4.5642501130263415	5.877116001050766	5.38378722345805	5.464730338144987	5.236182616116439	5.409720172494432	6.090207713804098	4.373467254154007	4.4620261353457495	5.296093934593366	5.257813987695561	4.898527625939516	5.655431976110749	5.576893949790959	4.9597886987303506	5.157613720845292
FRMPD3-AS1	0.0	0.0	0.0	0.0	0.0	0.0	0.0	0.0	0.0	0.07052672087668244	0.0	0.0	0.0	0.0	0.0	0.13986236801564098	0.06805164299778978	0.0	0.0	0.0	0.06032413315110383	0.0	0.051302488700631074	0.0	0.0	0.0	0.0	0.0	0.0	0.0	0.0	0.0	0.0	0.0	0.0	0.0	0.0	0.0	0.0	0.0	0.0	0.0	0.0	0.0647449200353551	0.0	0.0	0.0	0.0	0.0
CBR3	2.3787058191309587	2.0325593286324004	2.647107243975142	2.6380738371807184	2.488283624484791	3.7490622307385713	4.600650361621195	3.1524592736220423	4.730172566567098	1.9268344213655566	2.8008481431160197	3.711439840902991	3.424330918858611	0.523461591171871	3.4980848842141636	3.930311561449616	1.9741621677965997	3.060791027552293	2.9159988517389004	2.688806994566387	3.1478602227315893	1.8891619957953762	3.916142206164028	2.371753996570084	1.887564261972543	3.0021084001052545	2.914468850889316	2.831958289198261	3.4324917914413815	3.7571619605156323	3.323052958379502	2.64307115012233	3.535343815516928	3.894555872203803	2.8157393621666396	3.1399605695454573	3.3924410770543005	4.2563842077127685	4.399772661101705	5.293087185486102	2.241077458175037	2.676447959550887	2.6173455060328092	4.190883464071853	4.264784114920365	2.29463545144133	3.4856973071337043	2.053563194257374	3.5116830865210336
RF00019	0.0	0.0	0.0	0.0	0.0	0.0	0.0	0.0	0.0	0.2798872548411305	0.0	0.0	0.0	0.0	0.0	0.5207490966501749	0.0	0.0	0.0	0.0	0.0	0.0	0.2072681731120283	0.0	0.0	0.0	0.0	0.0	0.0	0.0	0.0	0.0	0.4215868731627057	0.0	0.0	0.0	0.0	0.0	0.0	0.0	0.37183761733042053	0.0	0.0	0.0	0.0	0.0	0.0	0.0	0.0
CLOCK	1.7991287622324206	2.0186341741390508	1.981889176752506	2.426076856600817	2.5333889185806218	2.932647052707694	3.71946822688241	2.929677395211283	2.8465534896852813	3.60054332573822	2.1082902611841288	2.3219569484996447	2.4370945445222976	2.6394868702252423	2.256406853794245	3.236308921376569	2.731574280601473	2.5684456342967774	2.3637317825444475	1.7882263134422367	1.7092465159343395	2.411968510360133	2.215305839296177	2.3573267858624627	2.963640579184296	2.8108954818209675	2.097273678961402	2.0992278657748615	3.428758795619576	1.1277653281485451	2.090209831380159	3.224086592878515	2.035131198029485	2.3510346216142466	2.3132748795647657	2.412700244454999	2.464250033911404	2.093762977517903	2.040331370879628	1.9252399054874105	2.7136298364273372	2.5266197358189695	2.7475163018648465	2.381311063121742	2.455281184856533	2.371001191541668	2.229649443605499	3.0842854157093154	2.630498665826265
OR2BH1P	0.0	0.0	0.0	0.0	0.0	0.0	0.0	0.0	0.0	0.0	0.0	0.0	0.0	0.0	0.0	0.0	0.0	0.0	0.0	0.0	0.0	0.0	0.0	0.0	0.0	0.0	0.0	0.0	0.0	0.0	0.0	0.0	0.0	0.0	0.0	0.0	0.0	0.0	0.0	0.0	0.10138114235502452	0.0	0.0	0.0	0.0	0.0	0.0	0.0	0.0
LINC01701	0.0	0.0	0.0	0.03604610015685955	0.0	0.0	0.0	0.0	0.0	0.0714881055841824	0.0	0.0	0.0	0.30392683648069474	0.0	1.4612142125839793	0.0	0.0	0.0506061736907874	0.0	0.0	0.07244885006969244	0.0	0.0	0.0	0.0	0.0	0.0	0.07819991992137154	0.11276684542842838	0.0	0.0	0.0	0.0	0.0	0.4965134808768024	0.0	0.0	0.0	0.0	0.04949137016510372	0.0	0.0	0.0	0.06983962506863442	0.0	0.5195419045784366	0.0	0.0
LINC00529	0.0	0.0	0.0	0.0	0.0	0.0	0.0	0.0	0.0	0.0	0.0	0.0	0.0	0.0	0.0	0.0	0.0	0.0	0.0	0.0	0.0	0.0	0.0	0.0	0.0	0.0	0.23658445811317516	0.0	0.0	0.0	0.0	0.0	0.0	0.0	0.0	0.0	0.0	0.0	1.5721135564842315	0.0	0.0	0.0	0.0	0.0	0.0	0.0	1.9408808722334343	0.0	0.0
CLCNKA	0.36535659703048007	0.14156358237500308	0.052555009434105286	0.3397075074485972	0.043764442310170244	0.24950602098914693	0.4447730655224511	0.15639661659766543	0.08719124956262302	0.09207209450292905	0.28060004884816453	0.6397878295961987	0.4591168144666722	0.4965134808768024	0.04012091720087747	0.9832398952689876	0.06281249240502118	0.24926328606119336	0.03308816933218776	0.28012489197572954	0.16800012451782012	0.5139959793670126	0.3885753065984274	0.03125402547050081	0.4657133195959639	0.1363226537492144	0.11968817451919586	0.09572192227332567	0.17645043911909952	0.4083857914064138	0.2035144111307585	0.03969991772095141	0.3760680711336855	0.30147058748990185	0.19711051471269642	0.28853575029380213	0.1654296204241852	0.07505336460450727	0.2576141300495409	0.012211083950874365	0.1309308698264487	0.07642227545860236	0.2746493101650892	0.042784398089239506	0.14143279092929553	0.36098224136862644	0.9886301586850438	0.32434978890218785	0.15561972102644722
AC130651.1	0.12591554947472303	0.1523781454010393	0.0	0.25253676669617503	0.0	0.7023029203839292	0.23081784186108323	0.3543393133785274	0.04781754802136954	0.06032413315110383	0.09707137054390326	0.0	0.10406822646371666	0.41023254559820493	0.12604775520593936	0.9013399826408863	0.3188085032258389	0.0	0.0	0.0404015152842066	0.05158092063064492	0.4296427425154578	0.0	0.25059782304823375	0.2199583975849177	0.3299846497584209	0.05672224237454022	0.0889556823082184	0.12921706366415378	0.1851053625425916	0.1443074672630423	0.17517326566379737	0.09464145411506232	0.42126370085426706	0.5605193215443685	0.18014786115842862	0.12551885957509099	0.0	0.0	0.2202061130801844	0.12167855658825247	0.0	0.5393325445657746	0.0	0.11569915343158636	0.13697881196350373	0.0	0.05269411130384509	0.04767797514447561
ZNF876P	0.6712933724815757	0.5752155022675953	0.612210935466609	0.3927570342823946	0.13986236801564098	0.0	0.11490002395719036	1.3959950387766955	0.1497796305759026	0.760774494442887	0.019061365093430198	1.64929354696714	0.43306626961761574	1.3628345492332095	1.2608085347622733	0.2817872568158263	0.6481893027181377	0.6487415304917277	0.6176746254686813	0.774080690775411	0.7798060127206756	0.6601984618378538	0.21312950000748	0.9241759149965543	0.2686739245483581	1.0572076363992684	0.26195197859215374	0.6292866695333577	0.322851124375591	0.9863745260849647	0.42438467153809656	0.6166399971719165	1.106214296090968	0.7082313882155027	0.12538660536581386	0.9487503418244454	0.39253724527513084	0.9662827939307775	1.0803847874146049	0.19799116573513395	0.33765401107659454	0.4070807754505008	1.8023586778521639	1.1396659449005555	0.4083857914064138	0.05394542496278525	0.7026575433909108	0.020342179517185827	0.7038980379135034
AL445435.1	0.0	0.06336487875842937	0.0	0.34959174255675185	0.28060004884816453	0.0	0.09747595901326854	0.20113196690788698	0.11290026153254981	0.09612688930500614	0.07874644707664835	0.1028596579220564	0.0844725169369015	0.14535138557262012	0.10245657665073399	0.09747595901326854	0.0	0.06612364246529363	0.06832686143450555	0.0	0.0	0.23241517077540189	0.0	0.0	0.5829413125017994	0.07286040193124495	0.2554403048654443	0.07203718077288009	0.24950602098914693	0.0	0.07942931500291514	0.14287084509664236	0.11356715704707816	0.0	0.36401205355861466	0.08990486842133553	0.2276178686106584	0.41694780490983785	0.4943644046958499	0.0	0.06667476272446016	0.0	0.0	0.0	0.4542811955500608	0.16414264884830632	0.5270703355126605	0.12406339602707796	0.038576651452323155
C17orf78	0.07162539397376963	0.3026407514285684	0.160274831408593	0.1309308698264487	0.07833657112117903	0.0	0.5461659850279204	0.24049751707326048	0.05325038470225018	0.0997664862929298	0.18408982705612603	0.4004286303646994	0.08759861792362102	0.24330348691813794	0.07176266930009127	0.47279967180789717	0.2298339904609976	0.11276684542842838	0.23425604768829608	0.04502352169849773	0.09922786577486105	0.13343200698073496	0.19711051471269642	0.018918982163051733	0.14208662961752688	0.42330923724238684	0.016068368627653675	0.12273897195454528	0.22663183180789062	0.08052123183149242	0.14769744361387158	0.041102771819128116	0.27285929168710965	0.059493725391671554	0.047119548568550634	0.23658445811317516	0.10594621190532462	0.6065369833147811	1.1629189615457785	0.1271049651394007	0.10272531001108826	0.02346828050390537	0.42610370068504905	0.28498784693784274	0.12868932884678694	0.11569915343158636	1.366923648978518	0.11503324294624007	0.1779815563133707
SLC25A6P2	2.477314665638695	0.9407305601848625	0.5986510478846079	0.7995847013697043	0.6127771052851992	0.9627340905958028	1.11509984782799	0.9099650667579685	0.6184266166459309	0.5813994567238732	1.6643918157240714	1.1940870521163025	0.1853591347580021	0.46665322012274735	1.2933116215171787	1.6905064929200821	0.7046064133237404	0.6172984828408463	0.6503969466697892	1.1796384349381324	0.8127857088674364	0.2128805663443848	0.915176677970458	1.5989844593087374	1.2071432049417485	0.7713785394845297	1.4533858803664503	3.482628894154797	0.48635397600203695	2.895671004482311	0.859810564801295	0.3608699038142859	0.3201958212661251	0.37784561029696545	0.8463930208523603	1.3743996367614404	1.7367780316190609	2.147534646127732	0.5507036962478875	0.8530375232554801	1.3257893458286791	0.7198405550642678	0.16182320294534797	0.6094713114114506	1.4380266471239422	1.4678533137177068	1.292251682255787	0.8618759839670793	1.196984663529218
U62317.1	1.2260152164029878	0.3759569021842266	0.4590118644763819	0.22700167458903736	0.08311122693130706	0.3701642805402099	0.0	0.2708279155536642	0.16336991447477647	0.542604750260758	0.0	0.267835392097615	0.3406192351293957	0.04166353172936154	0.11276684542842838	0.0	0.05199846779700238	0.14234808214468114	0.11143200536198733	0.0710761620109589	0.6924271980897078	0.3006509076426647	0.1502997081016821	0.1721034284401398	0.1505596765753814	1.3795655153699125	0.279768421593595	0.07942931500291514	0.0	0.0	0.16979675618324852	0.03280614508324147	0.3465314620280193	0.0	0.2766753165031801	0.09895848008816878	0.49015934028371966	0.2450088004037965	0.15432396466047715	0.0	0.0	0.07368315361643984	0.0	1.1267086021969683	0.20000206602186754	0.06267436276339249	0.0	0.300416627836874	0.12393100831963119
ORAOV1P1	0.0866479127551883	0.0	0.0	0.08093048767298393	0.23964244187899666	0.9800253002387339	0.0	0.0	0.0	0.0	0.0	0.1690270451348169	0.0	0.12340133597191391	0.1685136761974936	0.7711249531283667	0.0	0.10969486482592983	0.0	0.0	0.0	0.0	0.1159654315868068	0.0	0.15289728719897244	0.0	0.0	0.0	0.0	0.0	0.0	0.0497701518163845	0.0	0.0	0.0	0.05116325258211458	0.0	0.24865627000440324	0.0	0.0	0.11049688191740234	0.0	0.43456151187260766	0.0	0.07956584981027477	0.0	1.8961943345670338	0.13855237515264857	0.1257833316273236
RPL18AP8	0.18751439819281623	0.35929625889219735	0.16607267594670566	0.030830430153274507	0.0	0.04306447866493742	0.12167855658825247	0.0663992289113826	0.3095254660278272	0.06129233847829409	0.09855430722072946	0.0	0.0	0.0	0.12789736448606356	0.5265696604977834	0.2740528840782579	0.08283881472489178	0.0	0.2990101494989229	0.05241589415113854	0.06212171190779749	0.04446406651324603	0.0	0.059078342201253034	0.09112433366116474	0.16607267594670566	0.2553194407057884	0.0	0.4301782044378311	0.0504668703506619	0.03731193064196659	0.0	0.0	0.31150311546826975	0.03843618165610792	0.08610437124329079	0.0	0.0	0.0	0.0	0.0	0.09180136921767434	0.05616730630042658	0.17261552181347775	0.07121348960526455	0.6372856438972467	0.1048733767260183	0.048375704538976265
AC114477.1	0.0	0.0	0.0	0.0	0.08270258933024935	0.0	0.0	0.0	0.0	0.0	0.0	0.0	0.0	0.0	0.11223305759849703	0.7587295684578627	0.0	0.0	0.0	0.03576465360097467	0.04586229790868796	0.0	0.03885755002036211	0.0	0.0	0.0	0.0	0.0	0.058662839378559886	0.0	0.0	0.0326651122818301	0.0	0.0	0.0	0.0	0.03815520102596883	0.0	0.1535459518566739	0.0	0.0	0.0	0.0	0.04907309665430561	0.05241589415113854	0.0	0.5701714480387099	0.0	0.0
RF00181	0.0	0.0	0.0	0.0	0.0	0.0	1.1632410851635433	0.0	0.3111543154405668	0.0	0.0	0.0	0.0	0.7699409604144871	0.0	0.0	0.0	0.0	0.0	0.0	0.0	0.0	0.0	0.0	0.0	0.0	0.0	0.0	0.0	0.0	0.0	0.0	0.0	0.0	0.0	0.0	0.0	0.0	0.0	0.0	0.0	0.0	0.0	0.0	0.0	0.0	0.0	0.0	0.0
RF00012	0.0	0.0	0.0	0.0	0.0	0.0	0.0	0.0	0.0	0.0	0.0	0.2993618976515587	0.0	0.0	0.0	0.9058129809517658	0.0	0.0	0.10527578341568687	0.0	0.0	0.0	0.0	0.16272565284620308	0.0	0.0	0.0	0.0	0.0	0.0	0.0	0.0	0.0	0.0	0.0	0.0	0.0	0.0	0.9685700343550078	0.0	0.0	0.0	0.0	0.0	0.0	0.0	0.0	0.0	0.0
AC000095.1	0.0	0.0	0.0	0.0	0.0	0.0	0.0	0.0	0.0	0.0	0.0	0.0	0.0	0.0	0.0	0.0	0.0	0.0	0.0	0.0	0.0	0.0	0.0	0.0	0.0	0.0	0.0	0.0	0.0	0.0	0.0	0.0	0.0	0.0	0.0	0.0	0.0	0.0	0.0	0.0	0.0	0.0	0.0	0.0	0.0	0.0	0.0	0.0	0.0
RNU4-92P	0.0	0.0	0.0	0.0	0.0	0.0	0.0	0.0	0.0	0.0	0.0	0.0	0.0	0.0	0.0	0.0	0.0	0.0	0.0	0.0	0.0	0.0	0.0	0.0	0.0	0.0	0.0	0.0	0.0	0.0	0.0	0.0	0.0	0.0	0.0	0.0	0.0	0.0	0.0	0.0	0.0	0.0	0.0	0.0	0.0	0.0	0.0	0.0	0.0
AC015743.1	0.20626812452098273	0.0	0.0	0.06073915785767854	0.0	0.028710585954140094	0.0	0.08759861792362102	0.0	0.0	0.0	0.3185771537960793	0.0	0.06267436276339249	0.0	0.4952858293709642	0.15198866642250583	0.10902617649836698	0.028993411879548688	0.10634831950514673	0.19824268160761352	0.0	0.16954023145979727	0.0	0.18751439819281623	0.11982095212187473	0.0	0.0	0.32504095549520085	0.1870075669770331	0.033792988849303096	0.07340895518534003	0.12617994882319306	0.0	0.0	0.09990111000794269	0.11330043583336066	0.0	0.0	0.0	0.0	0.11009592910342045	0.12075005333492556	0.30707873853981527	0.22515151184127313	0.0	1.3776790590058154	0.0	0.29431196073111726
AL034347.1	0.0	0.050745463581398975	0.0	0.11356715704707816	0.0	0.0	0.0	0.0	0.0	0.0	0.0	0.0	0.0	0.05963215988209959	0.0	0.6895675439504672	0.0	0.0	0.0	0.02602097071437015	0.0	0.03955955725570583	0.0	0.0	0.03759307554023308	0.0	0.03660882860510138	0.0	0.0	0.061983516108957325	0.06350294230615795	0.047119548568550634	0.0	0.0	0.0	0.024461530140995814	0.08174865123416789	0.0	0.0	0.0	0.026870864724745192	0.0	0.05880135361618623	0.0	0.0	0.08949815083910265	0.43424123325193636	0.0	0.0
TMED1	4.546215384779364	3.3306014221042606	3.118907859217949	3.3658604779509833	3.762944057034527	3.4038403231700696	3.5245025374491616	4.042810657953167	3.5878930023029967	3.0126580570439216	2.694791066028243	3.2608837891864897	2.9375892151819145	3.2699308100998086	2.8884218025494928	3.2174013474786944	3.635986503745623	2.8666113002710123	3.6709083004414964	3.901446184197185	3.005417953945053	1.981743077353319	3.6353829336358796	1.94103116862287	3.2174013474786944	3.089447303078356	3.315537248608788	3.395775742551171	3.8885387004177967	3.606169772308282	3.637645020714771	3.1050242923883227	2.59191872937568	4.422818303899414	3.7803730974513194	3.142086629617527	2.587821012131199	3.738648958153815	1.902729639233376	2.8658792338984043	2.200818194305922	3.478441209745529	2.4940827408452897	3.39635132406325	2.9337048163064443	3.0295942329388104	3.0644690173684426	2.839858837111273	3.718821899843832
STAG3L5P-PVRIG2P-PILRB	0.4281423909783303	0.5780208913023093	0.24561735275638444	0.4095810199025518	0.1654296204241852	0.12723706192481446	0.8797841714909099	0.46915663199964297	0.3334237337251918	0.10835717809041853	0.7094671013881719	0.9505430665545215	0.4403144018031179	0.5201456268808256	0.3144065075548196	0.4103411046140874	0.13540353059765128	0.4776773275653072	0.4196467525314335	0.2714256760929345	0.4466797112284494	0.4684269188234786	0.14821827215414507	0.18878069779214166	0.8275751682275984	0.28273632027634205	0.617580599005267	0.35230655290633583	0.3294106712185684	0.5087328795124011	0.40610123821185984	0.8693186948289048	0.6514995031169475	0.4091465059196305	0.2828549093225548	0.34766565630097057	0.3473254916338021	0.3140584088582608	1.108825509547506	0.8865891649181815	0.45501809696972506	0.49855724809901675	0.5584635725377551	0.398788147633769	1.1113652309276465	0.4912887318974425	0.4689481801800506	0.6966170652124264	0.39077772675120004
NHS-AS1	0.0	0.0	0.0	0.08719124956262302	0.0	0.0	0.0	0.0	0.0	0.0	0.0	0.0	0.0	0.0	0.0	0.4660266878137304	0.0	0.0	0.0	0.0	0.0	0.17248751551013405	0.0	0.0	0.0	0.0	0.0	0.0	0.0	0.0	0.0	0.0	0.0	0.0	0.0	0.0	0.0	0.0	0.0	0.0	0.0	0.0	0.0	0.0	0.0	0.0	0.0	0.0	0.0
RPS29P33	0.0	0.0	0.2877086862454172	0.0	0.0	0.0	0.0	0.0	0.0	0.0	0.0	0.0	0.0	0.0	0.0	0.7112305718936354	0.20326381272108052	0.0	0.0	0.14287084509664236	0.0	0.0	0.0	0.0	0.0	0.0	0.0	0.0	0.0	0.0	0.0	0.0	0.0	0.0	0.5217543189880067	0.0	0.0	0.0	1.2606279081266987	0.0	0.0	0.0	0.0	0.0	0.0	0.0	2.668232611022057	0.0	0.0
MIR548D2	0.6430249580134367	0.0	0.0	0.17759892932773344	0.8644139857930704	0.0	0.0	0.0	0.0	0.0	0.0	0.0	0.0	0.49087814632629295	0.0	0.0	0.0	0.0	0.0	0.0	0.0	0.0	0.0	0.0	0.5920622977874772	0.0	0.0	0.0	0.0	0.0	0.0	0.0	0.0	0.0	0.0	0.0	0.0	0.0	0.0	0.0	0.0	0.0	0.4842928355116014	0.5673507388181744	0.0	0.0	3.7398481026993275	0.0	0.0
AC007684.1	0.20626812452098273	0.17018145776525037	0.18281940161220564	0.6538854887166459	0.4585919881518557	0.4882064880796598	0.5726956795752051	0.14313215555576805	0.0	0.3104564622952819	0.3927570342823946	0.3304436682290092	0.7416611304271578	0.1028596579220564	0.140909506541662	1.3002994736656384	0.8746789492074556	0.47788452202794807	0.26627682332247754	0.6540688627290807	0.6903723947612379	0.37005265571591434	0.23057194190465208	0.0	0.6371928869588478	0.10057404021319742	0.06350294230615795	0.44052703187585196	1.1786190425333183	0.2994791279803835	0.25954367314869103	0.19547359238726494	0.10581215112923141	0.22576849642959676	0.0	0.0	0.8615584195720287	0.0	1.1902355695997704	0.08651204657428184	0.2605074778047547	0.8423754882062879	0.4476320899895545	0.6108890078544884	0.1293489672108409	0.47705556557857287	1.2836847598147418	0.7737431985132979	0.5756995793921882
SEC62-AS1	0.7707022101239387	0.0	0.12842538902883727	0.8666310806940011	1.1622744984595286	0.0	0.3433509662005084	0.3645724322958561	0.33445386232368096	0.17938365435629777	0.7198405550642678	0.4381863756913618	0.36681177312712687	0.976803526489566	0.0	0.9568744435476334	0.2527789515281839	0.444561060372784	0.7643461550774537	0.0	0.2934882023755077	0.0	0.36356359379718917	0.19786539135373798	1.2651368034758086	0.13684760419288092	0.3199646942164657	0.373397649194212	0.5927320948670738	0.39845982712238304	0.0	0.8158213218338048	0.21101219348551165	0.15924165973010634	0.7953513651665591	0.365468585778131	0.19004588689443871	1.6039289454223624	1.1231364268560595	0.11796095273241665	0.3480057407815983	0.0	0.9281239304130051	0.6277002134276269	0.17542879082225651	0.0	0.0	0.1571730940334645	0.5539502410629381
RPS27AP17	0.07546417426251252	0.0	0.09868904409132834	0.07052672087668244	0.0	0.049909522443058	0.0	0.0	0.2125070852944786	0.0	0.0	0.0	0.0	0.0	0.2810750492774744	0.6901041610445797	0.06832686143450555	0.09572192227332567	0.0	0.09328973000147671	0.060600829554117094	0.0	0.0	0.0	0.0	0.0	0.06653700239579126	0.0	0.0	0.1118325870779828	0.05838577100035305	0.0852886748169873	0.05644480101966812	0.0	0.0	0.0	0.0	0.0	0.0	0.0	0.0	0.0	0.0	0.0	0.0692897127155347	0.0	0.0	0.0	0.05588975819628299
GBP1	3.548831154004822	3.013908845490639	1.7876414144833261	3.207299413463279	2.537420324878343	2.3812279896733624	1.5219050419469173	4.146256047338318	1.8157803425822394	4.2135105964562785	1.2252132221751744	1.7277026728372382	2.572647178287917	5.031059893055367	0.6036916171155731	1.1388799849006077	3.5319677773976816	4.037584290591423	3.746431015271137	1.0988237683796915	3.8699700823544134	3.815534442625808	1.4071895718791096	3.18308946064076	1.2453131086672566	6.605852829604753	1.44397788552057	0.31695666818183055	3.2166100687424417	2.0514765149539502	3.8942551237786764	3.0812032604173942	3.1628062012854925	3.3389377887953016	4.32755084772832	4.119538785107876	3.0134086602335284	2.0702519218204443	2.398760790444761	4.478227622414639	2.488874866614148	1.6825732973475784	2.7018373453630438	3.523449045070282	0.7875996269109937	0.8921189769575114	1.2806594324551985	0.8779012694355401	1.4182439299120924
AL022342.1	0.5105568954002415	0.09653174269362867	0.10393399105623309	0.4814022827632457	0.45659590512621256	0.22268093149457158	0.07573798239407815	0.15743182700418823	0.1159654315868068	0.14561224716647592	0.061015774681628034	0.39286691623079983	0.6172984828408463	0.4731115047370027	0.22663183180789062	1.055195654242125	0.23780842954562034	0.10084312443311183	0.45775186872739343	0.2554403048654443	0.18358179111782255	0.0	0.08065766334522519	0.7463987665471432	0.17363916357057899	0.2624331576313475	0.1691553588308937	0.7063758316370209	0.23216954294797806	0.22650852980867975	0.09139518601170002	0.13264264253961866	0.11663091203630645	0.06598582949858534	0.37284068858779307	0.28060004884816453	0.20226098356200267	0.17517326566379737	0.7727302477671809	0.18472462050188018	0.3691593460645315	0.28581647180462016	1.7366048753142485	0.03463831799900894	0.3908877595500094	0.12802938874064107	0.4220176569941802	0.06502076994841134	0.14313215555576805
TENT2	2.3525608046545097	2.931928842616435	2.33230693041033	3.5538273989146822	1.6913108202263027	2.6217588567097327	2.02871058595414	2.276913483245923	2.3634234215284033	2.704628544451791	2.4008657775662527	2.6565650142039	2.299098094577489	2.6414766670816503	2.476900083203746	2.5582186452769444	2.2319545842884296	2.7664043444763005	2.2692725780450136	2.2200512958801166	2.729857264976184	2.61527503430528	2.549743090013334	2.102893242945067	2.717736733997482	3.021799501214369	2.6736016488311662	1.768163147446584	1.9667995846272035	1.6436715129899246	2.731118058094811	1.6800542482450642	2.4030768048816062	2.632919608117811	2.3603642765434705	3.115965431586807	2.9477783516588114	2.231309516072501	2.3280034579409388	2.8702463397490154	2.4055295342056113	3.0956375398317832	3.098891125806269	2.011602978225617	2.8959617668544038	2.0212309654405467	3.258865612268179	2.684863610729099	2.6536333113862547
AC092040.1	0.010779838753242761	0.0	0.021337582965694914	0.015069321717648203	0.00791308164326493	0.0036022366801955253	0.010206942869257081	0.016496319896195974	0.0	0.005040616700530137	0.0647449200353551	0.06915220186942299	0.0	0.01948842959136016	0.010779838753242761	0.3222743001542053	0.014640946881753174	0.006908369342177494	0.010636636108736996	0.0	0.004321605950093468	0.010206942869257081	0.007339046008161996	0.011209361420303354	0.038576651452323155	0.015212085068503288	0.0	0.007482576331206196	0.03308816933218776	0.0	0.0	0.018349309878891815	0.0	0.0	0.0822938359514309	0.012640180778770334	0.010779838753242761	0.024461530140995814	0.07340895518534003	0.051302488700631074	0.02076886509457185	0.0	0.007626092376177947	0.0	0.00992040959306388	0.0	0.3791773288908076	0.04348449760357947	0.011924948479708557
CCDC83	0.04418425754400383	0.0	0.3484590620864717	0.05464013053834541	0.04306447866493742	0.0	0.055750964118453226	0.04488367823976479	0.04348449760357947	0.05491791912895794	0.022616379067348556	0.014926544238102822	0.024319679195412894	0.0	0.029558897449116415	0.6704778041442883	0.06598582949858534	0.12776532814854508	0.02927618237063207	0.009203827329839744	0.011924948479708557	0.055750964118453226	0.01006368334469748	0.06087747289933463	0.10420244938244293	0.041523362184350425	0.161307263720935	0.11995371750556837	0.06018576504656303	0.0	0.05644480101966812	0.033511102361323694	0.07573798239407815	0.5733745264459443	0.03843618165610792	0.051441711382610174	0.029417546835091738	0.04474382122439775	0.5749249780093444	0.10420244938244293	0.02856915219677092	0.038014690186715924	0.0	0.06267436276339249	0.0668125098999018	0.0	1.1386834279792717	0.047957107396655034	0.09585692391483051
LINC01846	0.0	0.0	0.0	0.0	0.0	0.0	0.0	0.0	0.0	0.0	0.0	0.0	0.0	0.0	0.10460504322931082	0.716420286200244	0.09477655689559732	0.0	0.0	0.0	0.04264433740849372	0.0	0.0	0.0553345017510994	0.0	0.0	0.0	0.0	0.0	0.0	0.0	0.0	0.0	0.0	0.0	0.0	0.0	0.0	0.0	0.0	0.0	0.0	0.0	0.13303737874734975	0.0	0.0	2.0542928195660406	0.04348449760357947	0.039278795351367586
CCR4	0.2597846846829784	0.20714320494174887	0.0874628412503394	0.26159098896412525	0.016496319896195974	0.27130614379733703	0.04264433740849372	0.12220886170022928	0.4939546936413707	0.271664710977234	0.10070858859668395	0.01135250722990522	0.3022898018932747	0.11822681379294767	0.1307991108381943	0.4601658946764309	0.48511764510507527	0.13868342797927172	0.07327183642451936	0.04879418026080491	0.20326381272108052	0.28427721805512784	0.10406822646371666	0.03506079690511428	0.21909105824619673	1.0714881055841823	0.07792657868506907	0.03139519627553432	0.10165007609443479	0.08311122693130706	0.02602097071437015	0.15872479629747943	0.1676148407551113	0.17696099208944205	0.2195867445733165	0.06488285158485439	0.3658044998719817	0.051024003024466885	1.0837239663930085	0.013640910669386311	0.04334450487716922	0.029134804053022847	0.31811434360977353	0.038576651452323155	0.08106688049188852	0.036890110540265926	0.984844510747831	0.08120326041739433	0.6235859723997119
AC010331.1	1.1212806997927292	1.5855875331582918	1.4991698141152492	0.45628048151072514	0.38592795659482426	1.0513721017210256	0.9697491282886593	0.8574237087323069	1.0817486512341679	0.21088754922081027	1.1493244088954495	1.2836847598147418	1.4259426286868666	1.2032638127210804	0.41835188778552096	2.5741984113028114	0.4642500339114041	0.9350070665838507	0.0	0.5559142942433986	0.5878450092542777	0.9097347085531164	0.4230940541499022	0.17772648293206822	1.2187191817031173	0.0	0.4531224465958125	0.8163949091691214	0.38084025031926977	1.2550172359997487	0.294194309759318	0.2798872548411305	0.28498784693784274	0.27285929168710965	0.5232608404527148	0.47695191252389657	1.3574957032252344	1.226693478855903	1.263515224048839	0.6386762828002387	0.2168583597749604	0.7223785857583223	1.0928839656784843	2.6783198470158935	0.7588148316026462	0.973501071816599	2.4241427687072252	0.5646220524369807	0.6093767487633066
BRI3	4.235137302803339	3.867214481197576	2.7070167102319553	3.7729941055217964	3.4116567331005685	2.452173686533268	3.215010671438311	3.0245324503838953	4.466496612552074	3.61638122412124	2.934195657335297	4.099008993736075	4.801536356784198	3.6805381569588835	2.757364672385491	3.4960404472423985	2.9659135443470035	3.5939393361139196	3.578878348021268	3.9018902151115875	3.0739572999433245	4.3871143494701474	2.6376566120250016	3.2753646961504366	3.3432372472834206	3.726536981848097	3.905533824487706	4.039770092833006	3.575602776960449	4.287745618860276	4.167269603321556	3.7433749356045167	3.8179097217013527	3.873419503434857	4.122291704268449	3.184708754069383	4.325746180014344	3.6413263712944235	3.808271772508429	2.8394356086738886	3.739912892937921	2.5728654212413455	3.3252136954176867	3.2642962120348296	3.127979881061004	2.7926679772026843	2.5105822127240915	3.1501697062957024	3.7583031771319013
HMGN3P1	1.3328511220721542	0.6951029856404789	0.5857317329659271	0.3059121701566207	0.636821799556406	0.9352334249495599	0.3113868581620388	0.1747898930478148	0.8059527657173425	0.0	1.348572370159641	0.17274351676018718	0.6032168433458986	1.0677763720484927	1.3342250084144307	1.8683706967392322	0.8489583827923953	1.197928279915065	0.2228045610452611	1.2257684964295967	0.6841005768559767	0.16401388852505705	0.8244012785484163	0.0	1.6658475212555506	0.777198757149517	1.079019633034838	1.556699167457392	0.3337671916582242	1.872277180234583	1.299479127980384	1.6562675347942892	0.2487776936497124	0.0	0.9919707406609004	0.7351755422538107	1.1229377130923945	0.0	1.0399104328176387	0.38438142271223613	0.0	0.5753123306874368	0.0	0.625644559524164	1.0310422433585715	0.9770967124969541	1.59741198755465	1.1622744984595286	0.5520819106531075
ZNF653	1.3402774047662542	0.8737344679685582	1.2486562700044033	1.1224739411756446	1.087259152277948	1.284040263954096	1.6379811309063717	1.5163682109761374	1.6423781131483992	1.1056780778945372	0.8409264333031481	1.1359944626968452	1.223669671388246	1.3254439831456808	1.1283593965287277	1.6836515448124847	1.1050075247609739	0.8205670334844551	1.163434324816591	1.606157925235646	0.9692333932635709	1.263815654078639	1.4181359639594966	0.5929234083590513	1.277568239129251	1.144242197281314	1.3965979315748998	1.0375930755402332	1.5963150079510613	1.9677957299249798	1.3501577494849932	0.911346444103572	1.4591168144666722	1.942908553580417	1.1592416597301063	0.9505430665545215	1.2433644256936602	1.6601528148763753	1.1865639435561015	1.9931671104878266	0.6955484681330995	1.0558897581962827	1.7097317594206913	1.178427826242744	0.9117299254170361	1.4580669708452538	1.6056839625384929	1.0606008295541172	1.9184244004769817
AC007546.1	0.061707084791597165	0.14652489147744252	0.0	0.5941663280509961	0.08936255282773455	0.0	0.4142437987186875	0.2362170641022201	0.1753010339002435	0.26891341575755523	0.4859419834124194	0.1215459498469588	0.050745463581398975	0.17146305600258122	0.3363976562135388	0.9989897598460581	0.6715651261710531	0.1527675192617688	0.2651968269844145	0.28392177230761756	0.23216954294797806	0.36860074651409497	0.23560453276329896	1.064537997981948	0.2599051753533527	0.4538599399690289	0.15730246631897368	0.3147545222811215	0.6220869709885231	0.33628338786443235	0.18218376912146836	0.16838530541475208	0.09085343045111348	1.1791925393880245	0.1554901977475622	0.17312743348065618	0.3350258383216934	0.18002052146631287	1.3673710656485294	0.0	0.4792305612063362	0.35828372285281845	0.8032270364349277	0.8970080264483179	0.2632748349720702	0.1315894843281353	2.7216132708812752	0.3617683594191533	0.33055840003080245
C2orf16	0.5431989001933327	0.15159908226939658	0.19597745864258795	0.2635152240488388	0.03280614508324147	0.558267634055736	0.17312743348065618	0.42330923724238684	0.061707084791597165	0.27572225616074836	0.5374451751516318	0.2937236099049341	0.3428960367396197	1.2574331030035804	0.3959402178453004	0.7509494524905951	0.2710670494910409	0.43562859405209065	0.27572225616074836	0.18256518222108284	0.491699200650731	0.33193447043881363	0.19067806561753306	0.3078947755125013	0.377512488485005	0.13750352374993502	0.06832686143450555	0.2671162618804045	0.35106289894038534	0.3406192351293957	0.12961273813046964	1.2429378002005647	0.17491769523958806	0.4994759996155081	0.1676148407551113	0.3119680510317164	0.13343200698073496	0.2959580677208221	0.0769694763151108	0.05380644369579382	0.19168897573396904	0.24257202076715229	0.6205864104518777	0.3529844580206443	0.6838311744013226	0.40860317934337126	0.8000819252384513	0.6844597018913462	0.5185351389821803
CALM2P4	0.9817796035901938	0.8807247017839409	0.6129657791939085	0.21474652268239544	0.6659384540998585	0.6448714897398413	1.0643310462459836	0.4331731240442756	1.0122110839508744	0.403376806687082	0.6092821799165693	0.5470549218559626	0.0	0.2209490044667792	0.42717705468210015	0.7270055503105601	0.39077772675120004	0.3708338481764034	0.3389092728089213	0.4402080750137498	0.6320820492897068	0.21871918170311724	0.828631581688019	0.4415897124195461	0.8710550750866294	0.0	0.6364506166789771	0.4004286303646994	0.30544527855355263	0.9614751620096356	0.2877086862454172	1.0738202332916713	0.328606717427416	0.0668125098999018	0.5340616024211182	0.7390703927965137	0.6524176569319944	0.12061736121794181	2.0108514347454602	0.2720231890610485	0.0	0.6021717907533792	0.9837506483549252	0.3731748907531164	1.2098900072340393	0.39330636035265304	3.137847762176059	0.4083857914064138	0.8500792958057976
HNRNPA1P24	0.0	0.0	0.0	0.031112840850249287	0.048375704538976265	0.0	0.06267436276339249	0.0	0.024745190197137796	0.0	0.0	0.06626144226872127	0.0	0.04781754802136954	0.0	0.8483975995281934	0.0	0.04236417524800773	0.0	0.06156884926800281	0.026729250487489024	0.0	0.022616379067348556	0.0	0.030124161455128837	0.0	0.0	0.0	0.03421571533791299	0.0	0.0	0.05616730630042658	0.0	0.0	0.0	0.05783147456057329	0.04404433270602121	0.0	0.09085343045111348	0.0	0.0	0.0	0.0	0.0	0.0	0.0	0.12895322038600612	0.0	0.04879418026080491
SURF2	5.203451765609096	3.677169938818245	4.406033190089774	2.51455153224184	3.0947934438536158	4.018945680032894	3.917574967511482	3.3576786747191654	3.992578112965912	4.036318699159079	3.38389779068833	4.136683577697236	3.819606877872068	4.432003973424682	3.7731418447882112	3.8918371578758295	3.6990407356388313	3.792168191101158	2.8801761336311995	4.58737099215127	3.9252494018690105	2.942495738452419	3.4380798919447075	3.3406192351293957	2.37364821133469	3.487460623458667	2.6661203025958313	6.045801153623519	3.630650093796575	5.5812126357235075	4.240947754747269	3.7722657408788356	2.750370681024061	3.8301538937854644	3.8648794623448324	2.7067294550325998	3.2290648894411467	4.69957384132753	3.8826234872625607	2.864770534484847	2.4702244751079507	3.524439851097465	2.5914161273938277	4.15366754401754	3.1104801777747455	3.9681091889247764	5.001518538749649	3.9688464709691034	3.5453877157389293
RPS29P29	0.0	0.0	1.0911920515161322	0.48522071315590604	0.7015934127574626	0.0	0.6263924089756998	1.2952528232676928	0.2763179926522169	0.18142064028014168	0.7264824872650494	1.3671473746579443	0.43456151187260766	0.2704691403105779	0.6529682688746447	1.9972201355675174	0.8279003009217208	0.9357614563944351	0.8105664937251598	0.6166399971719165	0.6514076555892457	0.0	0.36737106564852945	0.5320675522890307	0.718438348620861	0.4883093357033632	0.0	0.2620722883984103	0.6667565918848034	0.0	0.0	0.4903647499859089	0.14561224716647592	0.0	0.0	0.4151096322275795	0.36165608306274905	0.7239516723411241	4.787630967703715	0.2293418130435539	0.7956838408356894	0.0	0.0	0.45175181503647205	0.47778092851618925	0.0	1.0998337997207215	0.4323180669495235	0.27560307933684935
NNT-AS1	1.8901353560455583	2.043589483234429	1.3461910297990696	1.9502817662372045	1.3452828175935083	1.2709474874770585	2.811265503776744	2.360167595848547	3.0281624528928224	2.77801928912142	1.6260652725402844	2.196197844804838	1.9887755623377459	2.865582344376591	1.2257684964295967	3.670749711487494	3.0281270823171393	2.5329153603814283	2.258096757817156	1.6449637543157618	1.3528714959534143	1.5415643987276453	2.9056012120282046	1.8356815841217107	1.9149088923472504	2.3410748829944983	1.3743996367614404	1.489080459267015	3.8625208215234674	0.9985565831303312	1.406971970816723	2.918882314107685	2.2779550007035954	1.386479888596234	1.7271798625249797	2.6268596180995374	3.200520047111064	2.342014202471482	3.0038180851269822	2.7021034066293876	1.8349538690793512	2.053841190267751	2.1536756497972376	1.4785576985995041	1.9813046903632738	1.1006413159734691	2.9111163063782195	1.6182386555954547	2.4867915892537056
RNA5SP197	0.0	0.0	0.0	0.0	0.0	0.0	0.47570749464263895	0.0	0.0	0.0	0.3934162004715447	0.0	0.0	0.3743996367614405	0.49702469417753037	0.0	0.45554422477574164	0.3361691104640091	0.0	0.0	0.0	0.0	0.0	0.0	0.0	0.0	0.0	0.0	0.0	0.0	0.0	0.0	0.0	0.0	0.0	0.0	0.0	0.0	3.566522933017212	0.0	0.0	0.3390233333727542	0.0	0.23401073310840068	0.0	0.0	0.0	0.22317538614456242	0.0
UBE2C	6.8726921155644085	4.82209277437953	4.976821852360685	2.756980562590804	4.415974946418097	5.895920579081019	5.248481705608143	5.310067408023666	4.750220591252932	4.906852123227794	5.693336407553185	6.496161916623992	5.359594961885738	6.348722843687411	5.041282413955418	5.141216141511457	4.639701020835988	5.550241946159912	4.405903889814556	5.949735682436901	5.45325746241232	6.4737934043767185	4.822021371002066	3.3040144823627355	5.367514349464922	4.624925557513641	5.827112743979316	6.779869033144007	4.098529042656545	7.634572940473868	5.757730015269702	4.987575543708326	5.774262587452721	3.841228439788238	5.842885832769139	5.875202574659047	4.265489405832288	5.100275466172536	6.776359333027728	5.4557611966108785	4.51083536152995	4.805395648980169	6.6580757773310095	6.346721147219525	6.557886396225323	5.986879621224256	6.008923815683431	5.811355425333982	7.186687736133856
AL354919.1	0.11982095212187473	0.12776532814854508	0.0604624879861069	0.014498126999352837	0.08854869701023803	0.0	0.1681285295769489	0.01578299724092746	0.011495638837829439	0.014498126999352837	0.046979908144409395	0.0912597661926783	0.025454096427749123	0.0553345017510994	0.0	0.518837242436512	0.06887714085030783	0.1333004762297765	0.040682058803007765	0.00963381939726868	0.012354130407874092	0.08651204657428184	0.061983516108957325	0.18294649451110198	0.014069582501655862	0.02190607673362222	0.08011185986159819	0.06391705369231143	0.031818625826357146	0.04614178164472064	0.04725917547801282	0.0	0.04572253573460056	0.0	0.0	0.009060468156383597	0.02062665058995782	0.06956469509335926	1.253807783742229	0.0	0.029841557136715127	0.02005765234125348	0.043764442310170244	0.06543444594863314	0.0422240737629849	0.09895848008816878	1.3060288694522062	0.025170575734906053	0.0
DSCAM-IT1	0.0	0.0	0.05519565424212463	0.019773069040027156	0.0	0.0	0.0	0.0	0.0	0.0	0.0	0.08338358771008252	0.0	0.14626419486652553	0.0	0.41997028720837626	0.3111543154405668	0.0	0.02786177535450958	0.0	0.0	0.0	0.02856915219677092	0.043764442310170244	0.0	0.0	0.0	0.0	0.0	0.0	0.0	0.0	0.0	0.0	0.0	0.0	0.05561215668669252	0.0	1.6117861622446639	0.0	0.0	0.0	0.11636475669178463	0.23584957650756347	0.0	0.0	3.4360285464755425	0.0	0.0
CRKL	4.386873011367427	4.055308468861026	4.228980263292552	3.725981040496762	4.771489469500598	4.192423021070351	5.1141629341398	4.92270688908667	4.887608125847781	4.638380884171523	4.228687880215351	4.760769172877356	4.394068203997667	5.240791332161957	4.460067575806886	5.417167282956431	4.349464360389547	3.980052727640392	4.02705671231812	3.240558574484484	4.878681206694329	3.8753869045864557	4.051520018237468	4.178842096178365	4.284166150666038	4.548270150279154	3.7262971902842597	3.175700236723227	4.6873574855926465	3.676662334857966	3.5126693631439827	4.641019950614983	4.185692143062087	3.478816529049415	4.423154577638744	4.912793552466755	3.805086046695447	4.134220939760634	5.055451643943579	3.812713843354388	4.0462378416757465	3.8392340276760772	4.77831898250818	3.5801696095567976	4.576298400050551	5.246202842056818	4.059848437183862	4.838770284463385	4.791428606555865
AC044787.1	3.353789056834416	1.5474991849552253	2.74312715259193	1.2946648560912417	1.619835544497311	2.77833475411992	1.8874862784568005	1.251870548701935	1.651912744645783	1.3407901199434407	2.30955456875698	1.4684790534351346	0.9149471504795769	1.6078155695403011	2.8806267584821232	2.4956695826979893	3.409065019976549	1.4090378569727182	1.480471945227477	3.774544613762666	2.161726478394282	1.2327221467624505	2.287383638459726	2.9525572226821852	1.666256673927092	1.430766983099973	2.6586228064587023	3.9174126593664256	1.7150586936534806	4.1919731666224855	1.988339307408238	2.2819355891424693	1.1770247985086333	0.8808813972376508	2.599460627720509	2.126014704908906	1.4770037399821276	2.3581711749695544	2.3062622397278507	0.8918857513003866	1.2571916982691307	2.06484836993376	1.097206245974366	1.866314561377047	2.1062478031117653	3.3223031468433515	3.853376931587947	2.5050016711022143	2.1912783789268286
RNU6-932P	0.0	0.0	0.0	0.0	0.0	0.0	0.0	0.0	0.0	0.0	0.0	0.0	0.0	0.0	0.0	0.9089665821155859	0.0	0.0	0.0	0.0	0.0	0.0	0.0	0.0	0.0	0.0	0.0	0.0	0.0	0.0	0.0	0.0	0.0	0.0	0.0	0.0	0.0	0.0	0.0	0.0	0.0	0.0	0.0	0.0	0.0	0.0	0.0	0.0	0.0
RPS15AP40	1.781065898435963	0.0	0.4109922872208952	0.267835392097615	0.12604775520593936	0.7620511028271236	0.0	0.2519311266885868	0.1273691466162218	0.08215755908542595	0.8183597648230392	0.7577060174813433	0.0	0.39572091328595277	0.17018145776525037	1.2070807167970334	0.4211559606622235	0.0	0.36569253719753264	0.9507670005931379	0.2012574568432411	0.0	0.7812338000993344	0.25713134077342537	0.5927320948670738	0.33822471998901293	0.9097347085531164	1.3110961739030538	0.0	1.0880737356756143	0.4185677792997119	0.09868904409132834	0.06543444594863314	0.0	0.0	0.1963552428827484	0.41381068702498464	0.3617683594191533	0.2311866132278648	0.8102374305907254	0.1644001350244117	0.5691994125344207	0.0	0.1469158480872752	0.4258889340243043	0.751035176667862	0.0	0.5443864664896848	0.45227913513477624
AC013356.2	0.34266851820249955	0.0	0.0	0.1293489672108409	0.06901467791518046	0.03139519627553432	0.0	0.14051691865564683	0.06970216663006741	0.04460395064976797	0.3863695190868745	0.6531517595001242	0.11436702495200024	0.4465738525468971	0.0	0.7671462698426244	0.0	0.0	0.06239806379847849	0.0	0.11143200536198733	0.0	0.2125070852944786	0.04949137016510372	0.5098478298928157	0.191183609220039	0.08256635107141173	0.06584800336608129	0.1419558855836444	0.13829023377991154	0.03674947642786828	0.2508403335616453	0.0	0.0	0.0	0.1086248146816487	0.031818625826357146	0.0	0.0	0.057138304393541776	0.17568427073099724	0.061015774681628034	0.6075788797885047	0.0	0.16710096896307505	0.19723635491870659	0.0	0.07669590183038302	0.40152125010860007
AC091951.1	0.0	0.0	0.0	0.03294716409912902	0.0	0.0	0.0	0.0	0.08215755908542595	0.02658762234808418	0.021621857851518895	0.15003969277415322	0.0	0.09004041547277068	0.0	0.481608942990055	0.038295698181544525	0.08854869701023803	0.0093471722592526	0.0	0.04502352169849773	0.0	0.028710585954140094	0.0	0.0	0.0	0.0	0.039278795351367586	0.31556623031894865	0.0	0.0	0.0	0.0	0.0	0.0	0.008343458529334968	0.07409435357387338	0.0	0.7795539034948898	1.134352386623363	0.0	0.0	0.1721034284401398	0.024319679195412894	0.0	0.030971642412075527	1.4567535910767353	0.011638756246893662	0.01049341924845273
FOXR2	0.0	0.0	0.0	0.0	0.0	0.0	0.0	0.1585955515008968	0.039980597690881255	0.0994972011701899	0.0	0.0	0.0	0.039138393906958314	0.0	0.7658741640897254	0.0	0.0	0.0	0.04488367823976479	0.0	0.01735184178777496	0.012354130407874092	0.0	0.0	0.0	0.0	0.0	0.0	0.3838286871624349	0.0	0.010350188169567268	0.0	0.0	0.0	0.010636636108736996	0.0	0.0	0.0	0.0	0.0	0.0	0.0	0.04628150321191026	0.0	0.0	0.3263072348862718	0.0	0.0
DHRS7C	0.06846445096690573	0.08324741374793612	0.0	0.0	0.0	0.0	0.06515867512854683	0.0	0.14756720709463242	0.0	0.0	0.0	0.0	1.0610849206013082	0.0	0.5932103310370939	0.09207209450292905	0.0	0.0	0.0	0.0	0.0	0.8780582718343118	0.0	0.03125402547050081	2.2733070045645394	0.0	0.0	0.03562390973072122	0.05172011644732763	0.0	0.019773069040027156	0.0	0.028710585954140094	0.0	0.0	0.06818925877896807	0.24439999124554931	0.18281940161220564	0.0	0.02233230009805639	0.0	0.09626185305840348	0.0	0.20876694742141266	0.0	0.0	0.0	0.0
U40455.1	0.7707022101239387	0.6020767484238287	0.20037879798402627	0.21175983301211862	0.49845512847123463	1.2778657572348797	0.5691994125344207	0.7322257768753456	0.8084262405046605	0.3389092728089213	1.1426094872986647	0.4827450453825729	0.09693648250295739	0.33913738491958556	0.15471281378215795	1.0534589319415206	0.3571578487197545	0.324925784055321	0.17683337078449007	0.6915341649192002	0.2667565623046648	0.18192943769006684	0.7222036924327488	0.3046278544929762	0.7777879042735475	0.11049688191740234	0.34834574511348076	0.3951725059957788	0.33491146126206306	0.982144815105419	0.2577348021286451	0.3289513239120089	0.37172612190620735	0.2751262735683554	0.10232219119668604	0.4636224568518933	0.5365502955359103	0.28060004884816453	0.39418484723678526	0.3084773765949609	0.10124665668343902	0.36904764345591323	0.05672224237454022	0.3408470770504139	0.7420924680812482	0.5182329722534833	0.8408458875620732	0.3518544391323791	0.5019231470664377
TTTY21	0.0	0.0	0.0	0.0	0.0	0.0	0.0	0.0	0.0	0.0	0.0	0.0	0.0	0.0	0.0	0.0	0.0	0.0	0.0	0.0	0.0	0.0	0.0	0.0	0.0	0.0	0.0	0.0	0.0	0.0	0.0	0.0	0.0	0.0	0.0	0.0	0.0	0.0	0.0	0.0	0.0	0.0	0.0	0.0	0.0	0.0	0.0	0.0	0.0
CATSPERG	0.2526578641941174	0.09085343045111348	0.06915220186942299	0.19232043503449905	0.06571016406526571	0.32883646422954	0.21013945740166848	0.2697513220483746	0.06915220186942299	0.042504263128963445	0.07423139418579203	0.09693648250295739	0.16336991447477647	0.3145225217916148	0.06018576504656303	0.8759372964663755	0.2332745389909343	0.14886904353100072	0.11889125217842653	0.08569658067924632	0.11196608960349229	0.3398215049233425	0.07093882134343751	0.10017031975697704	0.15743182700418823	0.14886904353100072	0.07231164002242664	0.2721426619641758	0.269033146455237	0.0675010485665715	0.03506079690511428	0.0844725169369015	0.058662839378559886	0.11862551354424568	0.5012098244111693	0.06557231159362208	0.15458320905306852	0.20614306969137305	1.3393084453360722	0.06336487875842937	0.10929368902294002	0.18548600412807803	0.5050779147516145	0.11995371750556837	0.16568687702987556	0.0775164697020952	1.3878587955129826	0.06115406320710068	0.06087747289933463
AP005403.1	1.1891603710363756	0.4763298377571377	0.9890663256865185	0.0	0.39154778016734165	0.5052812114532669	0.0	0.14873891273752515	0.3953918939282104	0.263154625411455	0.859731066521022	0.5149049545357289	0.0	0.4697818068068644	0.5133896775968414	0.8579809951275721	0.744333347381359	0.0	0.1899194179010736	1.0440443327060216	0.3284918303048477	0.0	0.5191392826429724	0.28924428515664247	0.6583714559064962	0.5372463609790731	1.0876665014686702	0.8023173144035928	0.28605313437747515	2.17769459558823	0.0	1.1824380557249097	0.0	0.3386811246245463	1.078063255776819	0.5829413125017994	0.8882269517177801	0.0	0.0	0.47092725747512687	0.0	0.3508366648108816	0.3819478006891023	0.24245007367770144	0.257493447876156	0.0	1.4369613378336026	0.23130951607250091	0.39429462049465747
AC007938.2	0.07819991992137154	0.06405506441044337	0.10218779322361488	0.0	0.038576651452323155	0.0	0.14522093708562958	0.09234276899544701	0.11396714643300218	0.02488699931317951	0.0600473836699389	0.0912597661926783	0.14600345113892463	0.9637700310707628	0.02658762234808418	0.5796628970160074	0.11623166060415031	0.2789363146792305	0.04348449760357947	0.057138304393541776	0.11303366529989149	0.025170575734906053	0.018064389360361564	0.0	0.0475383887633606	0.07354606091515468	0.0	0.036890110540265926	0.0802483300921203	0.019915367707685927	0.040682058803007765	0.022616379067348556	0.0775164697020952	0.02190607673362222	0.06805164299778978	0.030830430153274507	0.13566619696904395	0.20801775489589241	2.921683868116027	0.031959741397545004	0.06736336711961023	0.0	0.018918982163051733	0.0	0.04823618565284763	0.028993411879548688	0.9469553866431188	0.03238300531165298	0.009777121611529915
RPSAP46	0.41402725912490174	0.22564512061895256	0.2859348079438727	0.2710670494910409	0.1653009749168648	2.036714315757628	0.07409435357387338	0.22552173425660335	0.5764737651048308	0.3625540493507537	0.5511960668341791	0.3543393133785274	0.0	0.3782896530954508	0.15185881672700494	0.882682172764669	0.8289564764176633	0.5461659850279204	0.10178452416693216	0.8559099881982147	0.23511432037635724	0.03759307554023308	0.8070251254986439	0.9211316111851653	0.4063189706361923	0.20939097746742802	0.9450083284154229	0.6593765954759114	0.45438649022885746	1.1949695500934179	0.17363916357057899	0.3765126612884794	0.19421315631120697	0.09585692391483051	0.8996396936510471	0.5223571163676215	0.3307878362655241	0.1715911532316011	0.5481406568950474	0.13776580809587857	0.6997292933866706	0.5505067009528606	0.3057954614204903	0.1309308698264487	0.7527485914071338	0.34766565630097057	0.91586504142251	0.39626911219093747	0.613908778796663
CRIP2	6.074203558865008	4.757860662892789	5.427498905222395	4.256595557317056	4.710045977788286	5.190942708192021	4.209484558698018	4.881184946256268	4.94627702281466	3.756681739809004	4.169395916255773	4.515743985653534	5.835330406370325	3.2255680053791265	4.07334039743396	4.3421137914019665	3.715267408153777	3.764048854186276	4.7303682363490065	5.876025732722702	3.4602707607525	5.660321130890824	5.126460820047849	4.120501245603331	3.9809301292925463	4.259747029284669	4.715816512600181	3.836358433837679	3.486418339217627	5.702868059565426	4.445091014844044	4.674748755024746	5.274563589088214	3.339522242338161	5.643284769389828	3.583470945075698	2.9667995846272035	5.842322683635892	5.2039528536325035	5.4047941531476935	4.819683509495513	4.7420223844872975	4.470803644649931	4.613655408213869	5.302585921190905	6.9471588336079595	7.527379259182695	5.057112304032363	2.7262644883464144
BNC2-AS1	1.1366507701601194	0.9313804942650327	0.5377433450485056	1.5444853862360906	0.875072300640186	0.9240998856407416	0.4068631579765398	1.7824924401078213	0.7072597276583523	1.9398283588687506	0.0	0.22909566135537973	1.0865120465742815	0.49763791112111616	2.070973157736068	1.5097465063656548	0.7845877363788885	0.6631168673661028	0.2938412992667393	0.8329305102992796	0.7122876204505505	0.8596515638598337	0.3006509076426647	1.7553576372700501	0.07258604706859655	0.2152437037128657	0.6799642008062254	0.48336436071334954	0.6661203025958311	2.3301281087194985	0.6108890078544884	2.1363554687486106	0.11756206925697886	0.6901041610445797	2.1436546345260377	1.1797658083581497	0.0	1.405447843707535	2.9682198052542876	0.2708279155536642	2.8130526065782115	1.4296962976518262	0.11249997620071796	1.0546401305383455	0.4499574836280035	0.0	2.416731670820911	1.1738949605643145	1.6907746518503874
MIR4295	0.0	0.0	0.0	0.1815478564559564	0.0	0.0	0.6293799361746863	0.0	0.2778657572348795	0.0	0.5250665920782109	0.36614033577050437	0.0	0.0	0.0	1.0666058842044364	0.0	0.0	0.2504765525029693	0.0	0.0	0.0	0.2564068537942453	0.0	0.0	0.0	0.0	0.0	0.0	0.0	0.0	0.0	0.0	0.0	0.0	0.2236696713882459	0.0	0.0	0.0	0.0	0.0	0.0	0.0	0.0	0.3371972813408009	0.0	0.0	0.3036930880937789	0.0
RN7SL714P	0.0	0.0	0.0	0.0	0.0	0.0	0.0	0.0	0.0	0.0	0.0	0.0	0.0	0.0829750272577682	0.0	0.5541467667465125	0.0	0.0	0.0	0.0	0.0	0.0	0.0	0.0	0.0	0.0	0.0	0.0	0.0	0.0	0.0	0.06557231159362208	0.0	0.0	0.2791741084890468	0.0	0.0765590951316044	0.0	0.5420103555366091	0.0	0.07423139418579203	0.0	0.1589832511603865	0.0	0.0	0.0	0.0	0.09328973000147671	0.0
PPP4R4	0.0070519425164900255	0.0172092900322231	0.018634174139050975	0.003314388506677012	0.040822310107341116	0.4165155043474935	0.026729250487489024	0.014355292977070055	0.06653700239579126	0.05213762333517526	0.04264433740849372	0.028144767713378684	0.01735184178777496	0.8172139242583266	0.028144767713378684	0.6075788797885047	0.0	0.08787013294105718	0.013926706042921726	0.004465436770300531	0.09315448790708296	0.013355058669067579	0.051859298835249854	0.0	0.06267436276339249	0.07778988864366765	0.0	0.0	0.057138304393541776	0.0	0.03238300531165298	0.04739878887541106	0.0053281206952817016	1.9449333890579072	0.1571730940334645	0.02460336714065703	0.03717133764464354	0.021337582965694914	0.42384705459843397	0.0	0.013640910669386311	0.04502352169849773	1.0084868889654912	0.03604610015685955	0.24974871508356886	0.15406467367471652	1.5489297694764	0.02290040211007883	0.041102771819128116
RNU1-100P	0.0	0.24000896473507025	0.0	0.271664710977234	0.28261772148134834	0.0	0.0	0.0	0.0	0.18751439819281623	0.0	0.0	0.1653009749168648	0.27941186311069377	0.6719273848147366	1.702834822211592	0.0	0.0	0.0	0.2439127588731744	0.161307263720935	0.0	0.0	0.0	0.18116617426997692	0.2734562113203052	0.0	0.0	0.0	0.0	0.0	0.11623166060415031	0.0	0.0	2.030194803885839	0.0	0.0	0.0	0.0	0.0	0.0	0.252173413202027	0.8808030516381917	0.0	0.0	0.4045761904579163	0.0	0.0	0.0
AP003027.1	0.0	0.0	0.107553970289646	0.0	0.09572192227332567	0.0	0.031818625826357146	0.0	0.0	0.01578299724092746	0.0	0.05018822331147819	0.0	0.024319679195412894	0.0	0.6612935558553067	0.015212085068503288	0.04264433740849372	0.01106620140620535	0.0	0.0	0.031959741397545004	0.022758397578157615	0.0	0.0	0.0	0.0	0.0	0.0	0.0	0.0	0.0	0.0	0.561497221019815	0.08569658067924632	0.048654701840346405	0.02233230009805639	0.0	0.0	0.0	0.021621857851518895	0.02176397429165667	0.0	0.0	0.09017594979020692	0.0	0.19029879162659466	0.0	0.0
FGF22	0.11249997620071796	0.07942931500291514	0.08556062487262552	0.11236652307256316	0.11716307546575941	0.010923027184791876	0.15081959821213325	0.24926328606119336	0.11849262586940462	0.01564029037688224	0.07450543636362976	0.23216954294797806	0.3828332292038235	0.04739878887541106	0.0	0.31324585178756137	0.11609855223657987	0.14221736180382347	0.05408439284237917	0.24768451276238293	0.07792657868506907	0.22057760659089906	0.09828479572342244	0.0	0.1159654315868068	0.06901467791518046	0.014640946881753174	0.23584957650756347	0.20751807698254554	0.02488699931317951	0.012783184698289594	0.028144767713378684	0.02460336714065703	0.040822310107341116	0.04292444517384095	0.20839239979067614	0.1172960856572415	0.07423139418579203	0.6595592729108992	0.03969991772095141	0.021337582965694914	0.042504263128963445	0.2197106395487792	0.1624678676153039	0.26483664846777927	0.0	0.7212413999767472	0.040261223064434574	0.2166100687424417
AC124784.1	0.0604624879861069	0.07354606091515468	0.0	0.0	0.4595365380977914	0.0	0.11290026153254981	0.12048465689545584	0.130667339815507	0.21474652268239544	0.1772162008360635	0.0	0.0	0.24525225214937738	0.22823379956006803	0.6510402069935914	0.0	0.07683269555739859	0.22564512061895256	0.0	0.04851520993393957	0.05755424645808902	0.041102771819128116	0.0	0.2073931304583356	0.16427139768074095	0.0	0.0	0.17874650598181627	0.0	0.0	0.06832686143450555	0.2519311266885868	0.31915545782470267	0.0	0.0	0.26195197859215374	0.0	0.5615949745206071	0.0	0.11450029316519267	0.0	0.08515268056313831	0.0	0.21013945740166848	0.06598582949858534	0.0	0.14352403252161328	0.17133494739876848
MCM9	0.29490007171757004	0.9940727912342884	0.6315234064788974	0.8724741970512123	0.7823246848703196	0.7174735405203514	0.906274914369733	0.5977933502428048	0.5610083541380781	0.6972400481829175	0.9341012777982405	0.5457707261101359	0.9911000299524475	0.9335726382610241	0.9116532373085322	1.3517979149471742	0.42728434617368183	0.7735744227713075	0.7179121696444287	0.4122937713334167	0.8224446394046169	0.558267634055736	0.6201171650286842	0.9453829668243653	0.6642097492118548	1.145807862412653	0.834792104764455	0.7684172548960985	0.5678374616192177	0.451013242943973	0.7382057786984255	1.3906676855596674	0.6357079643025552	0.6615671995271455	0.5985557733235107	1.1056780778945372	0.8028962947918264	0.6014112767447879	1.0465609057577412	0.4716557073976412	0.918386234446348	0.6646648724185343	1.1208827332486524	0.4406333351615272	0.9004900886305113	0.876251711862823	1.0563060603318766	1.1132337478244325	0.9237957281440394
HSPE1P22	0.20088095428595948	0.12604775520593936	0.0	0.0	0.1495195214900292	0.0	0.0	0.0	0.0775164697020952	0.0	0.0	0.10447085776291738	0.0	0.0	0.2012574568432411	0.8902521151570686	0.0	0.0	0.0	0.06557231159362208	0.08365589708063247	0.0	0.0	0.0	0.0	0.0	0.0	0.0	0.0	0.0	0.08065766334522519	0.0597705810902546	0.0	0.0	0.0	0.0	0.0	0.2953703879534841	0.0	0.0	1.7053144410863783	0.0	0.0	0.0	0.09545188108566054	0.0	1.7619660307369442	0.0	0.0
RPS2P1	0.5024324474003494	0.36848900064510354	0.35015774948499295	0.23927582588255789	0.5639390736742693	0.5149049545357289	0.22638521727038605	0.16504364948304445	0.2605074778047547	0.07833657112117903	0.669752467255762	0.4424392936238634	0.2572520532397878	0.42610370068504905	0.3084773765949609	0.9309265310640279	0.7651952487638368	0.4649818622749518	0.4572265455446278	0.7527485914071338	0.5611061407677892	0.15471281378215795	0.3807294485035485	0.9007991989302397	1.1613717662153409	0.32388882714704365	0.8143453349632198	1.8202402437348528	0.544782104786663	1.4555968270050108	0.3759569021842266	0.4902620487905718	0.09274868553952377	0.03506079690511428	0.6959047551117303	0.41120928279036334	0.3748447412897344	0.44562077471519296	2.576570509114315	0.587268968104325	0.15704371014558005	0.4687396982373628	0.3739543948658029	0.17325538302097232	0.7956838408356894	1.1183597259530575	2.2660968800680017	0.36860074651409497	0.9081980464907159
KRTAP13-4	0.0	0.0	0.0	0.0	0.0	0.0	0.0	0.0	0.0	0.0	0.0	0.0	0.0	0.0	0.0	0.08188496672922738	0.0	0.0	0.0	0.0	0.0	0.0	0.0	0.0	0.0	0.0	0.0	0.0	0.0	0.0	0.0	0.0	0.0	0.0	0.0	0.0	0.0	0.0	0.0	0.05241589415113854	0.0	0.0	0.0	0.0	0.0	0.0	0.0	0.0	0.0
AC010409.1	0.07217441692431663	0.0	0.09450633868149234	0.0	0.0	0.04767797514447561	0.0	0.0	0.0	0.0	0.21013945740166848	0.0	0.0	0.0	0.1411711724607413	0.3709454125766362	0.40588347292225563	0.0	0.0	0.36446037396026115	0.11370049916472832	0.0687395906723051	0.04921253463256028	0.0	0.3008851494098441	0.10084312443311183	0.2934882023755077	0.28060004884816453	0.3968171028690377	0.0	0.05588975819628299	0.041383179019406156	0.0	0.0599089890186851	0.0	0.08392815506235927	0.09518178934268523	0.0	0.0	0.16838530541475208	0.0	0.17938365435629777	0.0	0.06212171190779749	0.3046278544929762	0.07874644707664835	1.5101011075818653	0.17056605679206857	0.05352844098929936
TUBA1A	7.935803289909166	5.777559112312934	5.591601631844748	5.7787211047589055	6.515567388069366	6.3694437995880975	5.161859472980192	6.745191608407995	6.687911716967215	5.915057136958999	5.335697620481062	7.074438001125173	6.469669490673053	6.458250748636576	5.2007946586095155	5.207561024851142	6.613952966783065	5.774831854916127	5.840631916098155	5.4817897464077925	5.453748023276508	6.984581375873198	6.930555215382559	5.356939608961239	5.696266519035513	6.239317838691723	5.995396326359692	6.187150131254081	7.488382449476973	7.944210141313352	6.464457531889065	6.529405565436473	7.71713488244681	7.3717749022145584	7.443287545880007	6.184363615984263	5.81326814176608	6.243093990243128	5.63678410565217	6.271365911183094	5.935049511482796	6.71143295753682	6.390354710040928	4.715953756062566	5.8351712113192935	5.737962512592972	5.648166288639718	5.475509714840045	6.975694377995906
AC007906.2	0.030265442857669595	0.24074173121533982	0.0	0.30754510189958634	0.0	0.019915367707685927	0.0	0.030830430153274507	0.21013945740166848	0.4416959374345698	0.0	0.14626419486652553	0.7916890668980926	0.6894780883596222	0.0	0.6836515448124845	0.15730246631897368	0.21747890047053098	0.05935527761642124	0.144829520838809	0.024319679195412894	0.028852005847493426	0.298423711931038	0.0	0.08065766334522519	0.0	0.07860983469636647	0.04208395867125249	0.06156884926800281	0.0	0.2778657572348795	0.0172092900322231	0.13053555675618825	0.025028794491522448	0.3520805137298626	0.052555009434105286	0.11716307546575941	0.1333004762297765	0.08270258933024935	0.0	0.0	0.11396714643300218	0.20263712618983767	0.2633950345173086	0.13382652729882785	0.06543444594863314	0.0	0.07299755979995012	0.02233230009805639
LAIR2	0.21238257012235723	0.07778988864366765	0.12393100831963119	0.13106261678246817	0.046979908144409395	0.0211954245144897	0.0	0.03294716409912902	0.18142064028014168	0.25241565903265056	0.04907309665430561	0.09531684153476971	0.07833657112117903	0.2974849157105747	0.06405506441044337	0.5175276703372659	0.057970068637329945	0.3006509076426647	0.042504263128963445	0.02019992294349774	0.2836847598147419	0.2027624852758868	0.22490464410609018	1.5984604924701333	0.14064779315484202	0.6554434253898864	0.1628545281905104	0.04488367823976479	0.06571016406526571	0.2680750225343238	0.02488699931317951	0.0	0.0	0.2015084039722246	0.0	0.0	4.815483208192363	0.4992718831690883	0.7598375964880797	0.0	0.10165007609443479	0.041523362184350425	0.0	1.3859831592978056	0.058662839378559886	0.0	0.4464679860973256	0.05227676545235779	0.18078439107869881
ELMO1-AS1	0.0	0.0	0.0	0.20301317077449998	0.09437121059251717	0.0	0.0	0.0663992289113826	0.0	0.0	0.09855430722072946	0.24610400988391656	0.3398215049233425	0.13776580809587857	0.0	1.3206002045264749	0.0	0.0	0.0	0.0	0.24464354573939845	0.17900139909924412	0.04446406651324603	0.0	0.059078342201253034	0.0	0.0	0.0	0.06708796480114695	0.0	0.0	0.0	0.04879418026080491	0.0	0.31150311546826975	0.0	0.0	0.0	0.47092725747512687	0.07833657112117903	0.0	0.0	0.0	0.0	0.22589186169034053	0.0	0.0	0.0	0.0
AC013439.1	0.0	0.0	0.0	0.05213762333517526	0.0	0.0	0.10433665981473553	0.263875732577862	0.08174865123416789	0.02644598030380087	0.042784398089239506	0.0	0.11223305759849703	0.11822681379294767	0.0	0.7448499794516567	0.3819478006891023	0.07093882134343751	0.018634174139050975	0.017636903049498446	0.0	0.0	0.056583528366367514	0.057970068637329945	0.07505336460450727	0.07806325577681912	0.07313470463021537	0.0	2.31408742029116	0.04208395867125249	0.043204498565167566	0.0	0.04166353172936154	1.9579145986329853	0.0	0.016496319896195974	0.10915993896111069	0.04264433740849372	1.4329059731369165	0.13106261678246817	0.0	0.07162539397376963	0.15315678806142052	0.20439116292978055	0.10057404021319742	0.0	1.3662522636995642	0.23486915170538078	0.0
C1RL	0.7503492405841502	1.7273105828658375	1.5370475194046573	3.142707502021517	2.4443225173343306	1.1208163948170558	1.4557546221861903	2.6488795544134676	2.440527031875852	3.3027284754746593	1.2846325762508295	2.064675949315089	2.461449979171603	1.6927396291484014	1.998737089235151	0.9399787649407061	0.6492015588878607	1.4851691800509057	2.86896326854108	1.1731274334806563	1.206580714178542	1.8904077792747087	2.1009440180778327	2.3539442786487528	0.4446670668419076	3.1469647102150513	2.0343918148243554	0.22638521727038605	1.800910251058352	0.9091970629916876	1.8802545132819337	0.8596515638598337	1.2834477083779796	2.5028906640282726	2.662000362552403	2.2944296021093282	1.3084191270727612	2.5380166133291713	2.3559183715122782	0.29771967204351296	2.26849428004786	1.5384388352507576	2.2980130637515357	1.3342250084144307	0.8648893644697498	0.5804349594016225	1.344942090560028	0.5814958710013767	1.2167962910227885
MCFD2P1	0.4067543369287121	0.0	0.14717642698094646	0.05380644369579382	0.3080113145521776	0.14626419486652553	0.20789285164133287	0.6601071664705784	0.16388511670894185	0.384491944414584	0.8042188066670799	0.5763770146074676	0.18091166336856906	0.4357352588734685	0.21797514092288733	1.0603241331511037	0.6682099144690924	0.0	0.07546417426251252	0.0	0.17645043911909952	0.0	0.22070141650652012	0.0	0.10245657665073399	0.4269624477585524	0.0	0.1552311162992788	0.7395889126442742	0.0	0.08773438181972543	0.4038130616165897	0.0	0.18218376912146836	0.0	0.7356088230453932	0.40577457794987587	0.16838530541475208	0.0	0.7548875021634686	0.3946238901619293	0.0	1.6240540911101005	0.35546738837609904	0.29136780428530784	0.6987518877846766	2.3884926504012665	0.09274868553952377	0.08406426478847455
RNA5SP308	0.0	0.0	0.0	0.0	0.0	0.0	0.0	0.0	0.0	0.0	0.0	0.0	0.0	0.0	0.0	0.0	0.0	0.0	0.0	0.0	0.0	0.0	0.0	0.0	0.0	0.0	0.0	0.0	0.0	0.0	0.0	0.0	0.0	0.0	0.0	0.0	0.0	0.0	0.0	0.0	0.0	0.0	0.0	0.0	0.0	0.0	0.0	0.0	0.0
VN1R33P	0.0	0.0	0.0	0.0	0.0	0.0	0.0	0.0	0.0	0.0	0.0	0.0	0.0	0.0	0.0	0.07368315361643984	0.0	0.0	0.0	0.0	0.0	0.0	0.0	0.0	0.0	0.0	0.0	0.0	0.0	0.0	0.0	0.0	0.0	0.0	0.0	0.0	0.0	0.0	0.0	0.0	0.0	0.0	0.0	0.0	0.0	0.0	0.0	0.0	0.0
AC011337.1	0.31394235729234626	0.11236652307256316	0.0	0.36188062703843793	0.1614362658259871	0.047957107396655034	0.09774562163851885	0.11436702495200024	0.31602985851957693	0.11490002395719036	0.12432813500220176	0.21772704203304308	0.0597705810902546	0.11063050809643417	0.08270258933024935	0.9134160332853055	0.29442960210932806	0.10473921621623744	0.13382652729882785	0.2088917750261532	0.09044698023265138	0.23290630100683055	0.10393399105623309	0.01106620140620535	0.40718957187911003	0.12882128065013393	0.1506896432473209	0.02927618237063207	0.13540353059765128	0.07765318565016138	0.10259094958809113	0.05893985455623296	0.03125402547050081	0.0769694763151108	0.10661632898778425	0.18586654531133384	0.46142378478668494	0.04767797514447561	1.1023221911966863	0.146133828893375	0.09909317921910914	0.06695024392462703	0.07354606091515468	0.12220886170022928	0.34460128303667725	0.06805164299778978	0.33936546096794434	0.16362753858990578	0.10554399219892611
AL445531.1	0.0	0.0	0.0	0.0	0.0	0.013355058669067579	0.0	0.0	0.0	0.0	0.0	0.0	0.0	0.08569658067924632	0.0	0.6464391856143303	0.018349309878891815	0.0	0.0	0.0	0.0	0.0	0.0	0.0	0.0	0.05644480101966812	0.0	0.0	0.0	0.11756206925697886	0.0	0.0	0.0	0.0	0.0	0.0	0.013497991748977313	0.0	0.05561215668669252	0.0	0.0	0.0	0.0	0.0	0.0184917490398792	0.0	0.0	0.0	0.0
PINX1	1.7534333879268804	1.7046949357990488	2.7224223057771413	1.2050796657498406	1.1771524028816946	2.682753061230546	1.7608596368219072	1.1707583178643683	1.1821837691214683	1.467748997373418	1.7977600796318334	1.4423862094534632	1.3187506693463382	2.3635635937971893	3.0038360710399123	1.718526026462262	1.829565456900129	1.3114449879862058	1.3455099242513389	1.6692989464444798	2.2681349239248902	1.3698852022840176	2.2249663650002742	0.7488905426459147	1.732876979077496	1.9728029194750052	1.3794546156050114	2.8747772971205428	1.212631589720954	3.017227109771984	1.4209943352863736	1.25906152925887	1.1196881745191958	1.734655433479005	1.8249307452924932	1.368433124464656	1.755314904045098	1.540473701393924	1.7026575433909108	2.96794324852639	1.4514353304370038	2.4593791560455758	1.7562547427239061	2.571337026806121	2.4521209593421034	2.2695418910946525	1.9747495544568137	1.1099622533988183	2.5241389186885335
MFSD6	1.3351973869107563	1.2579157913242183	1.8379028862205706	1.9051198033836163	1.1955995754499036	1.7617533285617777	0.4541758931858021	0.8837771975162064	0.9357614563944351	1.127699305447992	1.8423754882062877	1.474721568670381	1.8203219481121018	1.967721964967356	1.1539998436461307	1.435415240747814	1.2492632860611934	1.4619999514198545	0.9017261326501211	0.7488046909370681	1.7715053159494882	1.3325647309960993	1.6857607812694317	1.1439810878211398	1.166329817920631	1.8427375246332878	1.6605179501349638	0.6667565918848034	0.74743036833646	0.4680097740928324	1.0492125346325603	1.544386466489685	1.1104968819174024	0.7395889126442742	1.2392758258825578	2.0515113176857085	1.6546646673512233	1.020484422065084	1.3209467285571774	1.9013786022931818	1.1201528426754306	2.053667449038825	1.5972689505526105	1.981889176752506	1.6149453669368707	1.1547776117808164	2.236308921376569	1.6291467582651602	1.0545706750324277
AC114781.5	0.0	0.0	0.0	0.0	0.0	0.0	0.0	0.0	0.0	0.0	0.0	0.0	0.0	0.0	0.0	0.0	0.0	0.0	0.0	0.0	0.0	0.0	0.0	0.0	0.0	0.0	0.0	0.0	0.0	0.0	0.0	0.0	0.0	0.0	0.0	0.0	0.0	0.0	0.0	0.0	0.0	0.0	0.0	0.0	0.0	0.0	0.0	0.0	0.0
RNU6-766P	0.0	0.0	0.0	0.14600345113892463	0.0	0.0	0.0	0.0	0.0	0.0	0.0	0.29807173493399536	0.0	0.0	0.0	1.2042659452895603	0.0	0.0	0.0	0.0	0.24171817459670142	0.0	0.0	0.0	0.2705887419720672	0.0	0.0	0.0	0.0	0.0	0.0	0.0	0.22613856056934262	0.0	1.4770037399821276	0.0	0.0	0.0	2.061707084791597	0.0	0.0	0.0	1.3905576359741312	0.0	0.0	0.0	0.0	0.24622564851987147	0.0
AC009533.2	0.2732174731034955	0.07176266930009127	1.070114502661328	0.08174865123416789	0.0	0.25241565903265056	0.561692721398309	0.0599089890186851	0.1676148407551113	0.0	0.398788147633769	0.17082239919517525	0.5305702039025285	0.08433644572332372	0.32250505751888286	0.5619859223018462	0.1048733767260183	0.0	0.0	0.07299755979995012	0.37817865520804167	0.6371928869588478	0.0	0.0	0.05338941954463493	0.3046278544929762	0.0	0.3017046962191602	0.11862551354424568	0.0	0.0	0.09882376837969153	0.12829340100981756	0.0	0.0	0.3694944020074091	0.07778988864366765	0.6512239429898775	0.3008851494098441	0.07080146760021111	0.0	0.0756010848240282	0.9171643880545437	0.0	0.29760229865200793	0.24159615530954034	0.5854433189362012	0.22638521727038605	0.31695666818183055
AC016999.1	0.2168583597749604	0.09234276899544701	0.19232043503449905	0.29501766515129796	0.10969486482592983	0.9147941118626	0.1411711724607413	0.22032995487955556	0.26267368698183613	0.13933851360142888	0.11436702495200024	0.14886904353100072	0.3402774047662543	0.15962918582122781	0.28273632027634205	0.9457575079726278	0.2576141300495409	0.0	0.0	0.0	0.17568427073099724	0.269870983230452	0.0	0.0	0.0	0.10594621190532462	0.19219416528334513	0.2940766491923655	0.07806325577681912	0.0	0.1696684995230859	0.12684073527769343	0.05686094304675097	0.0	0.35783347862949033	0.17133494739876848	0.05088474002509346	0.2195867445733165	0.3791773288908076	0.09112433366116474	0.1432627930386199	0.18840092460321003	0.0	0.18789440479079594	0.0	0.0	1.8461121574391215	0.0	0.05630606033187654
STK25	3.8031753630510545	3.67072705449947	4.038971649442969	3.319603484057273	2.3099328508219266	4.495023539209803	3.9736571912445875	4.103833306303475	3.1820884000888183	3.1452209370856297	4.160645946825776	4.7547271938082964	3.717627075883758	4.187142211386047	2.9979426933873885	4.010153222214603	2.9221788153547124	2.9802264224098813	2.8034543773390483	4.538395376934389	3.3106164167920595	3.6335125848961476	3.441470199927999	2.989011812022182	3.3289226098486786	3.333752882543376	3.837034966154126	4.683387673298619	2.8304581635410773	3.9718194214462055	3.489915378270679	3.2108096410864517	3.3133764721858014	2.9104832382748294	3.6007098225694363	2.6309412567664165	2.8702266088322035	3.9997384878235818	4.150640907117386	3.7433749356045167	3.158950946834522	3.5192147828152107	3.863888906474349	3.8979470762280988	3.2240711534902187	4.359036161212978	4.829971301124953	3.715432161433261	3.439809279747026
PADI3	0.06488285158485439	0.039980597690881255	0.014498126999352837	0.010206942869257081	0.016068368627653675	0.11809388938681974	0.10151561549124424	0.02233230009805639	2.6168752051286286	0.0	0.0	0.281668579972845	0.009060468156383597	1.9684225798331205	0.0	0.5950261840658537	0.039419183133397186	0.933950257695424	0.03604610015685955	0.013640910669386311	0.026304324351908496	0.6223681524169051	0.07286040193124495	0.21337839072506246	0.1151664496349353	0.015497569395325591	0.01934608880481197	0.01535483429346404	0.03365205248999707	0.171847313573341	0.07464243793449277	0.01249716268290215	0.15561972102644722	0.04502352169849773	0.05644480101966812	0.08759861792362102	0.6695710760389657	0.0	1.0610849206013082	0.02644598030380087	0.0	0.014212444812104711	0.19093085956261455	0.04670058674162228	0.059493725391671554	0.012068023309090343	0.3163774819197303	0.017921907997262315	0.05588975819628299
AC017091.1	0.0	0.0	0.025454096427749123	0.0	0.0	0.0	0.036468167069291735	0.019630756335508422	0.014355292977070055	0.018064389360361564	0.0	0.01934608880481197	0.0	0.19648114898230806	0.0	0.44275775763477115	0.051859298835249854	0.09612688930500614	0.0	0.0	0.0	0.0	0.0	0.0	0.03463831799900894	0.0	0.0	0.0	0.0	0.028852005847493426	0.0	0.0	0.0	0.0	0.0	0.0	0.01292617444427005	0.0	0.8967755898793733	0.0	0.02488699931317951	0.0	0.0272956240509075	0.0	0.017636903049498446	0.0	1.4464679860973255	0.0	0.0
AL008627.1	0.9672424007881045	0.6910874409518938	0.33936546096794434	0.21921499579542364	0.2873540850292068	0.7583884654793522	0.819831652426537	0.5961718621414596	1.247502235387478	0.35929625889219735	0.8832297890327316	0.26555691560250466	0.11436702495200024	0.6930519925614536	0.8524783236423867	1.0375930755402332	0.4474205045904968	0.6581886279958613	0.17963843493813236	0.7818213020875123	0.6802343262632583	0.13185284596466235	0.38526535935068074	1.3014120543712857	0.3982409052644684	0.5811101752255496	0.4366948875528766	1.6337101896734194	0.07272323102162045	1.4913913600348425	0.2551985664196895	0.8460720296304579	0.0	0.0	1.3622173774871693	0.5550308011822083	0.7668919384112229	0.29783703588664373	0.6408059957084407	0.570462931026041	0.25604447382644485	0.25652762689220926	0.28000607830130464	0.4731115047370027	0.8340639408049653	1.463779376712196	0.26435627052581034	0.6540688627290807	0.8298495598446904
LINC02494	0.0	0.0	0.0	0.0	0.0	0.0	0.0	0.0	0.0	0.0	0.0	0.0	0.0	0.0	0.0	0.14912926990993297	0.14208662961752688	0.10178452416693216	0.0	0.0	0.0	0.07642227545860236	0.0	0.0	0.0	0.0	0.0	0.0	0.0	0.0	0.12181115114198661	0.0	0.0	0.0	0.0	0.0	0.0	0.0	0.0	0.0	0.0	0.0	0.0	0.0	0.0	0.0	0.5438917659941854	0.0	0.0
AC010163.1	0.12961273813046964	0.0	0.08678376614206666	0.06184530707106949	0.0	0.0	0.12353377229099427	0.0	0.0	0.0	0.0	0.0	0.0	0.9376457069050639	0.0	0.5333639983398146	0.11769504266975458	0.0	0.0	0.0820212693455023	0.0	0.1815478564559564	0.0	0.0	0.0	0.09247808720038501	0.0	0.0	0.06805164299778978	0.0	0.0	0.0	0.0	0.0	0.0	0.03899797879750991	0.0	0.0	0.1772162008360635	0.0	0.04306447866493742	0.0	0.18078439107869881	0.0	0.0	0.0	1.9335348708807973	0.0	0.0
ROR1-AS1	0.1419558855836444	0.04781754802136954	0.1844707366400919	0.43007112795127966	1.2930761467476692	0.0	0.21088754922081027	0.300416627836874	0.7107899063106593	0.7583884654793522	0.059493725391671554	0.27250102132206605	0.06377902977057126	1.1626612108566494	0.0775164697020952	0.4093637792695726	0.47144761637739163	0.15639661659766543	0.9737214708048145	0.09572192227332567	0.01578299724092746	0.1525079483649029	0.10379974315766799	0.2811937749526341	1.0720371807728803	0.35817117496955436	0.04306447866493742	0.0	0.6149453669368705	0.08691960673732627	0.052555009434105286	0.0	0.08610437124329079	0.41196851036013304	0.48016169934816477	0.26435627052581034	0.5576796588916856	0.4618428378840729	2.543718580737193	2.4189724888319906	0.2027624852758868	0.2031384971908485	0.24622564851987147	0.04208395867125249	0.02701246506258167	0.0	1.1819294376900666	0.039980597690881255	0.028993411879548688
AP001999.2	0.0	0.0	0.0	0.0	0.0	0.0	0.0	0.0	0.0	0.0	0.0	0.0	0.0	0.0	0.0	0.3094090492401192	0.0	0.11143200536198733	0.0	0.0	0.0	0.0	0.0	0.0	0.0	0.0	0.0	0.0	0.09031147137603658	0.0	0.0	0.0	0.0	0.0	0.0	0.0	0.0	0.0	0.0	0.0	0.0	0.0	0.0	0.0	0.0	0.0	0.0	0.0	0.0
OR2W4P	0.0	0.0	0.0	0.0	0.0	0.0	0.0	0.0	0.0	0.035201595718566084	0.0	0.037733627446514914	0.0	0.0	0.0	0.7683325573858215	0.0	0.0	0.0	0.0	0.0	0.0	0.0	0.0	0.0	0.0	0.0	0.0	0.0	0.0	0.0	0.0	0.0	0.0	0.09585692391483051	0.0	0.025028794491522448	0.0	0.37128005402265385	0.0	0.0	0.0	0.0	0.0	0.0	0.0	0.6114556965848732	0.0	0.0
AC117522.1	0.17453425469490197	0.0	0.0	0.04264433740849372	0.0	0.0	0.0	0.0	0.0	0.0	0.0	0.0	0.07409435357387338	0.0	0.0	0.7945198406242954	0.0	0.11396714643300218	0.1174290835868945	0.0	0.0	0.0	0.061430600497748115	0.0	0.0	0.0	0.0	0.0	0.0	0.0	0.0	0.0	0.0	0.0	0.0	0.0	0.0	0.0	0.0	0.0	0.0	0.0	0.0	0.0	0.0	0.0	0.0	0.0	0.0
MIR5681A	0.0	0.0	0.0	0.0	0.0	0.0	0.0	0.0	0.0	0.0	0.0	0.0	0.0	0.0	0.0	2.0360109223398823	0.0	0.0	0.0	0.0	0.0	0.0	0.0	0.0	0.0	0.0	0.0	0.0	0.0	0.0	0.0	0.0	0.0	0.0	0.0	0.0	0.0	0.0	0.0	0.0	0.0	0.0	0.0	0.0	0.0	0.0	1.2037649660186562	0.0	0.0
RNA5SP499	0.0	0.0	0.0	0.1319845087565303	0.0	0.0	0.0	0.0	0.0	0.0	0.0	0.0	0.0	0.0	0.0	2.0451633516032244	0.0	0.0	0.0	0.0	0.0	0.0	0.0	0.0	0.0	0.0	0.0	0.0	0.0	0.0	0.0	0.0	0.0	0.0	0.0	0.0	0.0	0.0	0.0	0.0	0.0	0.0	0.0	0.0	0.0	0.0	0.0	0.0	0.0
AC027644.2	0.384491944414584	0.6979516994692129	0.8523984202865528	2.5467339800701416	1.0294175468350917	1.5196928588405652	0.9770234215806899	1.6192721384601239	0.6796039548362185	0.0	0.6976848713729766	1.220391871792974	1.2745896786507942	0.8543946777531007	1.3957757425511714	1.3508366648108816	1.1944653316379963	0.8322824357009758	1.5592960143324286	0.3257317911225544	0.8585380663365361	1.112499976200718	1.1182268137929476	0.27727065965564235	1.6813593049083133	0.1934563657495855	0.9885574513628216	0.9954483379839293	0.7928553523624889	0.5445842992004357	0.7698563523130706	1.0676387168753634	0.5400272692575072	1.0070519425164903	0.8441445810593433	1.3470986706222683	0.9103489153809297	2.0340043675765824	3.4473014741654064	0.0	0.4785059269367176	0.8383467365212307	1.7901047413464544	0.0	1.5646220524369807	1.001009533233199	1.3946787611343	0.8046318431269681	0.6778915569605323
PPP1R26	2.6996626731266375	3.0720543360057486	2.2309715080529404	2.5656459147282655	2.173639163570579	2.4749551383521857	1.2041407167802256	2.226785944489063	2.128821280650134	2.6496844308827843	1.9892116853884942	3.083179321946584	2.0980152338689595	2.3457653765153625	2.073648881662408	2.4973313352302746	1.2341333956124827	2.327083720061229	2.211448363626663	2.0705954124629775	2.430526148144013	2.475058934962903	1.858100385639003	1.8333354091374707	0.9256197120029354	2.2270016745890375	1.1459382578430466	1.5321174371472122	2.443924857933742	1.9735378073195835	2.006728882779425	0.8313908575131135	1.9589540043270006	1.9440338130095005	1.91586504142251	1.9994588878948045	0.8456706901444943	3.521440262239783	2.504467852705359	1.49021069545115	1.3972005725333947	1.8969692896206574	1.8991369518107997	1.900219562778572	1.5899551945184318	2.559344966541886	3.878833220828309	2.77055422080242	1.9906281754786128
AC111188.1	0.019061365093430198	0.09112433366116474	0.049909522443058	0.20839239979067614	0.10822334117387104	0.0	0.036186802847846276	0.09464145411506232	0.3951725059957788	0.1538053360790355	0.0	0.751206609742853	0.13540353059765128	0.013783815433099691	0.0	0.5921580021253599	0.01735184178777496	0.048375704538976265	0.17874650598181627	0.0	0.0	0.018206856653311863	0.0	0.07792657868506907	0.16401388852505705	0.10460504322931082	0.0497701518163845	0.0	0.09558690799772399	0.3336527147654136	0.0	0.0	0.0422240737629849	0.2609891387860716	0.09680158184916869	0.02233230009805639	0.11063050809643417	0.0	0.10312831621722547	0.11156554495951765	0.8602079905058245	0.2076430126865326	0.1552311162992788	0.0	0.11835972595305722	0.020911065581689963	1.0840642647884746	0.04628150321191026	0.09585692391483051
AC027308.1	0.0	0.0	0.0	0.14221736180382347	0.0	0.0	0.0	0.0	0.4094724036750667	0.0	0.0	0.2906603118113554	0.0	0.2144978679005165	0.0	1.4284104253573435	0.0	0.0	0.0	0.0	0.0	0.27655621838606215	0.0	1.108089491840297	0.263875732577862	0.0	0.0	0.0	0.0	0.0	0.0	0.17107869605868292	0.0	0.0	0.6584628611741092	0.0	0.0	0.0	0.0	0.0	0.0	0.0	0.0	0.0	0.0	0.0	0.0	0.0	0.0
AL353705.1	0.0	0.0	0.0	0.1309308698264487	0.0	0.09315448790708296	0.1333004762297765	0.20839239979067614	0.3371972813408009	0.06722567253197158	0.3024067945577259	0.07203718077288009	0.0	0.05199846779700238	0.3850444259596075	0.9047345607738104	0.2987756030765418	0.17645043911909952	0.0	0.43114153536118577	0.05755424645808902	0.0	0.09612688930500614	0.0	0.06488285158485439	0.0	0.06308871201928423	0.6487415304917277	0.2741721890227864	1.0496307677246008	0.0	0.26531686651028885	0.0	0.0	0.0	0.1997508567158369	0.047957107396655034	0.2076430126865326	0.5105568954002415	0.08596845386216505	0.0465609057577412	0.4095810199025518	0.0	0.12075005333492556	0.24671210053186107	0.07806325577681912	1.0131406324940007	0.11503324294624007	0.20163386116965043
AL135790.1	0.20864210901516606	0.0	0.8646516947115083	0.0	0.0	0.0	0.37417703298983873	0.0	0.0	0.0	0.0	0.0	0.0	0.29231058820442585	0.0	0.3743996367614405	0.0	0.0	0.0	0.0	0.0	0.0	0.0	0.0	0.7680784350164552	0.0	0.0	0.5200450240398176	0.0	0.0	0.0	0.0	0.0	0.0	0.0	0.0	0.0	0.0	2.7280511078204293	0.0	0.48625098888410845	0.0	0.0	0.0	0.0	0.0	0.0	0.0	0.0
SERPINF2	0.9688648981935262	1.552573811179844	0.36535659703048007	1.9480774953104745	0.46477280633473833	1.2737545785459234	0.3970362408721763	1.2681349239248902	1.7452803648970754	0.8401207734615321	0.5931146964846151	0.957023083053317	1.267835392097615	0.08420036167465528	1.3696619008029558	1.2669963719862158	0.6370073551889305	1.3980219501811995	0.8936728518892335	1.9754100787144666	0.7063758316370209	1.1554901977475622	1.427284346173682	0.7409707218282838	1.5587574303737621	1.4337606819653452	0.9300938940121494	0.3996633038880176	0.7058452339698084	1.888655588814935	1.0903114713760367	0.28475100953422644	1.498353001614512	0.5333639983398146	1.5208496504080753	1.0819531196470609	1.5265696604977834	1.107553970289646	2.4247071455641507	0.20238637533478931	0.9395274996755664	0.8946819738550794	0.7098199679769164	1.9235675679325586	1.0209821605695517	0.6702965041074943	0.806860198943347	1.089430353426515	0.9234915065095337
FBXW5	5.15422268466554	5.195056194896139	4.781994359730722	5.335554714301805	4.199821513754441	4.786695674435439	5.317094190756152	4.410286826127244	5.217378080768182	4.92140300523236	4.049447805665416	5.275766944931708	5.746474012448489	3.9704211490387986	4.435121828426727	4.766558060351087	4.380459333420968	4.459143050771371	4.245427207719655	5.604210722088087	4.604871939597904	5.219017465288411	4.746565377195735	4.586860799752194	4.36853090636029	4.647395104784211	4.380112958034948	4.950039087844329	4.715272900232894	5.484441078243293	5.27210159426967	4.915712100148022	5.317470501307332	4.29545855518118	5.175332974191397	4.419619788033018	3.7304334537126884	5.821643894431355	5.789147570508283	3.434534824703083	4.682831700886429	4.20608053821136	4.698368519597991	4.445508217018006	4.651447839602118	4.7877511011023115	5.400633559608206	4.284839828116893	4.832647013483539
OR52A5	0.0	0.0	0.0	0.0	0.0	0.0	0.0	0.0	0.0	0.0	0.0	0.0	0.0	0.02644598030380087	0.0	0.6663021281730949	0.0	0.0	0.0	0.0	0.0	0.0	0.02488699931317951	0.0	0.0	0.0	0.0	0.0	0.03759307554023308	0.0	0.0	0.0	0.0	0.0	0.0	0.0	0.0	0.0	0.28012489197572954	0.0	0.0	0.0	0.0	0.0	0.0	0.0	0.5983652053236446	0.0	0.0
LIN28A	0.02616265448967566	0.07340895518534003	0.10070858859668395	0.016353683577834812	0.038014690186715924	0.005759269288684953	0.1126334169852453	0.03534238079219708	0.025737561413608275	0.024461530140995814	0.02658762234808418	0.06901467791518046	0.02856915219677092	0.09815002109201156	0.0	0.5154096933859562	0.11463354906893945	0.17938365435629777	0.011495638837829439	0.005471851210059493	0.02786177535450958	0.08922694207039553	0.041102771819128116	0.0	0.02361021518264534	0.06073915785767854	0.030547964162966627	0.036327491817765054	0.15419432499278973	0.02616265448967566	0.033511102361323694	0.014926544238102822	0.02587927302325896	0.0	0.0	0.025454096427749123	0.028993411879548688	0.07806325577681912	1.1727435167601872	0.021053252054075176	0.039138393906958314	0.01135250722990522	0.11982095212187473	0.022474346574899225	0.0	0.0	1.2862897581340969	0.02842770457266734	0.0
DUOX1	0.2766753165031801	0.19257294138692257	0.16954023145979727	0.3073119390641877	0.10191895971107164	0.3872522388335038	0.16568687702987556	0.34357837714689493	0.33456827566613295	0.1397314222437436	0.14561224716647592	0.5527705244390646	0.33090254070135383	0.17951105027151046	0.16684396441249089	0.7556567344082397	0.1644001350244117	0.10379974315766799	0.21586493915323998	0.09193673821058518	0.12287146908839318	0.38625914113334614	0.15924165973010634	0.4207249194158474	0.16427139768074095	0.3499313733601147	0.188147686926434	0.08161232285788984	0.1963552428827484	0.25350526218669706	0.2490205102859652	0.33170521649889234	0.28581647180462016	0.2958405509170355	0.7615405950224731	0.4978422588609606	0.05491791912895794	0.9582859009232576	0.5346592804138778	0.16877038350082046	0.5139959793670126	0.10956115195305141	2.32036914225717	0.2721426619641758	0.11649784050174836	0.06018576504656303	0.8755441808365722	0.22650852980867975	0.3887956999750993
OR5B19P	0.0	0.0	0.0	0.0	0.05450121618256057	0.0	0.0	0.0	0.02786177535450958	0.035201595718566084	0.0	0.0	0.0	0.05380644369579382	0.0	0.9652486568442346	0.0	0.0	0.0	0.0	0.0	0.0	0.0	0.0	0.0	0.052555009434105286	0.0	0.0	0.0	0.0	0.0	0.0	0.0	0.0	0.0	0.0	0.0	0.0	0.0	0.0	0.0	0.0	0.0	0.0	0.0	0.0	1.4806787387547984	0.0	0.0
AL158068.2	0.17657809430131693	0.0	0.0	0.2164859072000536	0.08868437153339145	0.0	0.11450029316519267	0.12207630369573588	0.0	0.05755424645808902	0.0	0.12061736121794181	0.0	0.08759861792362102	0.0	0.8020691088045481	0.21026416631309064	0.15172895534333666	0.0802483300921203	0.0	0.0	0.0	0.0	0.0	0.0	0.16645837172253314	0.0	0.0	0.23682933548639973	0.0	0.04739878887541106	0.0	0.0	0.0	0.0	0.10554399219892611	0.04096254777849784	0.0	0.1644001350244117	0.0	0.0	0.0	0.0862402758207441	0.10353120987799298	0.05616730630042658	0.0	0.43007112795127966	0.0	0.0
AC010338.1	0.0	0.0	0.0	0.022758397578157615	0.0	0.0	0.0	0.0	0.0	0.0	0.0	0.0	0.11609855223657987	0.03506079690511428	0.0	0.17606740578593494	0.127501219215837	0.061430600497748115	0.0	0.0	0.0	0.0	0.03294716409912902	0.0	0.043764442310170244	0.0	0.0	0.0	0.0	0.0	0.0	0.0	0.0	0.0	0.0	0.0	0.0	0.0	0.7340484028274128	0.0	0.061983516108957325	0.0	0.0	0.0	0.0	0.0	1.155166338666828	0.0	0.0
TMEM14EP	0.2556820028122131	0.0	0.0	0.4455148383021127	0.0	0.0	0.16735792773851413	0.09193673821058518	0.1315894843281353	0.08488065359129648	0.0	0.0	0.4553337966772226	0.0	0.0	0.988775562337746	0.0	0.0	0.0	0.05686094304675097	0.0	0.0	0.0	0.09396575036944746	0.23290630100683055	0.2414741257014415	0.0	0.0	0.0	0.0	0.0	0.10205338272918787	0.3105727945971543	0.0	0.8808813972376508	0.24914190328034752	0.0	0.0	0.0	0.0	0.0	0.0	0.5450787623237903	0.0	0.0	0.0	0.0	0.07409435357387338	0.0
PAIP1	3.926027892519459	4.053667449038826	3.439995397923236	3.8302147528705333	3.6758159311722696	3.46828353892636	4.839763117734497	4.293613267408235	5.560467352087835	4.416414165162348	3.468296574051303	4.361227949276946	3.8386190316151616	5.132132615036202	3.908207655713263	5.334225008414431	4.163313553066657	3.9755109655175564	3.5106201878768526	4.288572661742377	3.477806827591505	3.7963589462452982	4.096700398080231	3.583916167474862	4.22336076295701	3.7989629304507626	4.060012786251722	3.4094180924946476	3.7431379266513596	3.2615007274418453	4.025250321561575	4.546320353635171	4.406346184878888	3.45699008769159	3.8606450323678003	4.43512849755131	4.232200248713516	4.348133251796456	3.893799030742919	3.1923677833420934	3.3529985776571642	3.7270709198590906	3.691947261471765	3.239061923519736	3.958916895586959	3.496308944824728	5.063144812666838	4.438831765203082	4.555871359172826
ZNF264	2.0092038273298396	1.9106175486636887	2.644410078330628	2.4259426286868666	1.8124571515804573	1.8076434322157278	2.646116563928257	2.2371047728578204	1.8141402173058205	2.226385217270386	2.6346397313059686	2.269332429734163	2.7163324802879876	1.9247460074871015	2.1845659483240656	2.991372183503359	2.1154661197230915	1.6643918157240714	2.2968978577000776	1.4076790543020665	1.9817065501916473	1.866631080694001	1.7561693281392987	2.581254823225359	1.974198886470095	2.52534227187771	1.8158213218338048	1.3867557754348714	2.6135787990443307	1.0828388147248917	2.022332300098056	2.0053640546664377	1.8489984304000229	2.0112093614203035	2.016460662138661	1.940166750482817	1.7195777451462646	2.605541743360766	2.101213033306618	1.0689459110217292	2.266306811682974	2.094168494724983	2.9436775758068183	1.4945180163487668	2.531518704975704	1.5448809974104043	2.9258475479270087	2.2761095128614675	1.9341390303539714
OR10G6	0.0	0.0	0.0	0.016353683577834812	0.0	0.02290040211007883	0.0	0.03548315212868861	0.0	0.0	0.0	0.0	0.0	0.05004887960722227	0.0	0.5049762556569815	0.03153635326805325	0.0	0.0	0.0	0.0	0.033229160785111	0.0	0.0	0.03153635326805325	0.0	0.0	0.0	0.0	0.0	0.0	0.019915367707685927	0.0	0.0	0.0	0.0	0.023326331860027503	0.0	0.0	0.0	0.0	0.0	0.0	0.0	0.031959741397545004	0.0	0.0	0.0	0.051024003024466885
AC015909.3	0.01948842959136016	0.02375213589899498	0.0	0.045163351603224475	0.0	0.0	0.24049751707326048	0.019915367707685927	0.08460857531780949	0.10648233046998125	0.14274017211608214	0.5102530528547915	0.16722945407166856	0.4474205045904968	0.03885755002036211	0.3619928859219628	0.0862402758207441	0.18802105141694836	0.14769744361387158	0.1506896432473209	0.14899916258776436	0.036890110540265926	0.039278795351367586	0.5535571093646436	0.11915694187363209	0.027437182706851134	0.0	0.05380644369579382	0.3080113145521776	0.11343380260404853	0.05921681655379864	0.022048165180173156	0.08501667348871388	0.9005673724146941	0.14587306160104482	0.022758397578157615	0.02587927302325896	0.9804640761061334	0.0	0.0	0.1443074672630423	0.0	0.2315552903560406	0.0	0.13724119171159266	0.16233895772459678	0.6775307930074423	0.03167749645076025	0.028710585954140094
AC022809.1	0.36221737748716937	0.0	0.0	0.03787416566112011	0.0	0.0	0.0	0.0	0.0	0.0	0.0	0.0	0.0	0.9917531122445143	0.0	0.40718957187911003	0.2076430126865326	0.0	0.0	0.0	0.0	0.0	0.0	0.0	0.5999842315156152	0.11169907219742027	0.0	0.0	0.0	0.0	0.0	0.0	0.0	0.0	0.0	0.0	0.0	0.0	1.757492686261044	0.0	0.0	0.10245657665073399	0.0	0.4251369988383591	0.14352403252161328	0.08732705179747538	0.0	0.12842538902883727	0.0
AC062016.1	0.0	0.0	0.0	0.0	0.0	0.0	0.0	0.0	0.0	0.0	0.0	0.0	0.0	0.0	0.0	0.6629346398755374	0.0	0.0	0.0	0.0	0.0	0.0	0.0	0.0	0.0	0.0	0.0	0.0	0.0	0.0	0.0	0.0	0.0	0.0	0.0	0.0	0.0	0.0	0.0	0.0	0.0	0.0	0.0	0.0	0.0	0.0	0.0	0.0	0.0
AC068338.1	0.0	0.0	0.0	0.0	0.0	0.0	0.0	0.0	0.140909506541662	0.0	0.0	0.0	0.1554901977475622	0.0	0.0	0.0	0.17056605679206857	0.0	0.0	0.0	0.0	0.0	0.1294808586988783	0.0	0.0	0.0	0.0	0.0	0.0	0.0	0.0	0.0	0.0	0.0	0.4451969823817089	0.0	0.0	0.2763179926522169	0.0	0.0	0.0	0.0	0.0	0.0	0.0	0.0	0.0	0.0	0.0
PHEX	0.21026416631309064	1.991063738933016	1.9790375663468935	0.474150461314303	2.113400462067183	4.806793192144305	0.16838530541475208	2.5367243433837388	0.16195215892674233	0.2599051753533527	5.41776139442685	0.36569253719753264	2.51455153224184	0.45712145795009623	2.5808449495531622	3.8443253887931643	2.470745087509497	3.4401549086803103	0.5968397544377849	3.010636636108737	5.270622378152966	1.3572704756795597	0.9597701552114671	0.14208662961752688	3.780782520061914	0.6963499901369874	0.5828449947769654	0.052972274813988696	1.0606008295541172	0.3643483069200925	1.7557421793453896	0.058247216854662685	2.0197019144425483	1.685940148445977	0.41023254559820493	2.659947385674962	2.6093531071327725	0.08161232285788984	0.8119641753101937	0.1575611760911883	0.3403913572200783	1.718526026462262	2.3971457973927808	3.243242545568481	3.626006847513006	1.9078136250967472	1.0825663510714116	2.3589025793152016	1.2904244038652994
AL450384.2	1.6076262208454872	0.4439248579337417	0.6344074020398196	0.6253640160053628	0.12525433903146602	0.9598443278569626	0.7973450708435132	1.084744620868468	0.28427721805512784	0.158854029516618	0.4882064880796598	1.2270016745890373	0.5565029891812006	0.46529538939579645	0.24659050290518097	0.9377963406865517	1.0565835283663676	0.7936046097363223	0.7792176893146477	0.39889757120247327	0.5197431734181728	0.9484513376698228	0.7046064133237404	0.15445359267987244	0.9759969576164432	1.035342380792197	1.1462641948665255	1.2666966036553247	0.6544355408453992	0.9323635914348555	0.4792305612063362	0.3071953435138847	0.2993618976515587	0.4425454561053042	0.40392210473979556	0.4457267033499842	1.6809094187125482	0.5804349594016225	1.8604861233723609	0.24744147114440776	0.6501211758497031	0.6233050282475362	1.1453513855726198	0.5775375925671309	0.7379462933940499	1.0833835877100826	2.561521660015977	0.8852619743867944	1.1222088617002293
AC007547.1	0.07025192182044421	0.0	0.0	0.06557231159362208	0.10151561549124424	0.0	0.0	0.0	0.10259094958809113	0.06584800336608129	0.0	0.0	0.0	0.1939609368978218	0.0	0.6503969466697892	0.06364099264269589	0.08909131856468917	0.0	0.0	0.0	0.0	0.0	0.0	0.06350294230615795	0.0	0.28581647180462016	0.09693648250295739	0.0	0.0	0.0	0.07929276727285355	0.0	0.0	0.0	0.08161232285788984	0.0	0.0	2.3672592244886697	0.0	0.0	0.0	0.35985847200125276	0.17415071221201325	0.0	0.2184712107432615	0.8463930208523603	0.0	0.0
AL360219.1	0.41554235419869695	0.31591396543674244	0.0	1.3187506693463382	0.1342209397606334	0.23253796900851761	0.3265373481399519	1.1959144849835766	0.31799861786143496	0.4599561396541235	0.0	0.3430097825543898	0.07683269555739859	0.3112705914866413	0.18103892443166827	0.9181572170570442	0.7860108016075688	0.5962672942592975	0.2869993966338397	0.45817198959258987	0.07491640205246167	1.1418905091231875	0.23952024689811735	1.9699332746978555	0.5081243613841995	0.7300529775235762	0.0	0.12842538902883727	1.0689459110217292	0.0	0.5981746121480073	0.24987004682249817	0.0	0.41261895899193063	0.605494333852509	0.34777902670226174	0.6569081834733372	0.13946949503879594	1.0798388806666703	0.21536797220347947	0.17491769523958806	0.5166203466381661	0.5598343973030645	0.48625098888410845	0.3156821513379246	0.0	2.072140109110304	0.46550436962950564	0.2590615292588702
PHBP9	0.235972082773581	0.48357074009155554	0.15988747873050047	0.8488782842419547	0.8994850225127708	0.5127831209173626	0.3580586183054919	0.23976462651094677	0.20564274194545723	0.11543282612034657	0.8592539848232588	0.8024827610827752	1.2088293625738544	0.5559142942433986	0.43925078111140853	0.6961719126152048	0.7623062890028822	0.15510155812570256	0.23364268300880972	0.30975827142463525	0.5818814636913345	0.5368486504208305	0.5268700863568268	0.0862402758207441	0.9533769993114063	0.36982938015392897	0.10849100259224342	0.31938671454410283	0.7130798989198626	0.6982184782244139	0.2135028199839165	0.8116354308537433	0.1506896432473209	0.13474665536848754	0.4705108351772755	0.39066768555966747	0.35106289894038534	0.4438187969124928	0.41077525900824247	0.0994972011701899	0.4858389668790548	0.5061956922648138	1.255984068314644	0.2360945786378778	0.9829479551575268	0.6915341649192002	1.701061052957736	0.6370073551889305	0.384491944414584
RF01684	0.0	0.0	0.0	0.0	0.0	0.0	0.0	0.0	0.0	0.0	0.0	0.0	0.0	0.0	0.0	0.0	0.0	0.0	0.0	0.0	0.0	0.0	0.0	0.0	1.3347398786686413	0.0	0.0	0.0	0.0	0.7070829917717059	0.0	0.0	0.0	0.0	0.0	0.0	0.0	0.0	0.0	0.0	0.0	0.0	0.0	0.0	0.0	0.0	0.0	0.0	0.0
KRT18P17	0.1315894843281353	0.0	0.0	0.0	0.0	0.2481704732018035	0.0	0.02772025835592744	0.0	0.025595835882683472	0.08174865123416789	0.0	0.04446406651324603	0.22082521579787243	0.0	0.05158092063064492	0.04893364519792244	0.0	0.0	0.0506061736907874	0.06460697529739193	0.0	0.07272323102162045	0.02842770457266734	0.04893364519792244	0.0	0.11623166060415031	0.0	0.0	0.0	0.021053252054075176	0.04614178164472064	0.0	0.0	0.0	0.015925689990254212	0.018206856653311863	0.041242982231881345	0.0	0.0	0.10272531001108826	0.03506079690511428	0.0	0.0	0.025028794491522448	0.24841339205081805	0.6182386555954548	0.0	0.05963215988209959
ADAMTSL1	0.07299755979995012	0.9192256539749236	0.6257380619086481	2.0029185034693366	0.30544527855355263	0.4066455076720026	0.17708860210596758	0.3787335592653804	0.23315180343929373	2.9384551786178115	0.4993739450021675	0.6200232976262707	0.4776773275653072	0.41640740896356776	2.1911836092200394	0.6199294241160777	0.11835972595305722	0.555128993800309	0.19143631460532143	0.008343458529334968	0.9599926617087167	0.9393018140996836	0.23192387329376324	3.3530974112437115	0.35783347862949033	1.2224954673020565	0.26363540356832926	0.04404433270602121	0.39253724527513084	0.19861987321921495	0.724562965306671	0.6446869428843434	0.13290581201150653	0.29501766515129796	1.2429987544241574	0.6716556993600769	0.4720717994160677	0.8028135975322874	0.33101723601809663	0.12061736121794181	2.2985410185165307	0.46268057909416327	2.7141795643853097	0.3597460469054708	0.25338423580007446	0.16040392586001362	0.685805625154268	0.4481609177660448	0.10634831950514673
AC012065.5	1.5732290861473293	0.9579145986329853	1.5392332708660357	0.9253158747900209	0.43509515162009715	2.2111368269822753	0.45069659626437825	1.1859933700699659	0.9184625654979722	0.962586038356883	0.5276709162640891	1.0122826089522967	0.05588975819628299	0.8478365981997775	1.3473821913151116	1.455859809386185	2.048619830128154	0.636172166835885	1.0569996303855638	1.6997292933866706	0.8547138227695308	0.2429378002005646	0.8599695482210259	1.4881036331235766	1.2589409681055064	0.9131096147547874	1.041873760515291	2.00863030514344	2.267296078043111	1.87860764571753	0.6721084800313039	0.8847932625435265	0.0	1.185612862342351	0.8097436951167453	1.1432627930386199	1.2296494436054994	0.0	0.954568570752994	1.1880843705611528	0.16877038350082046	0.8041361851831706	0.1851053625425916	1.7818632573618491	1.347552276990064	1.0745739387753086	2.7206286976902	0.5180314926021693	1.0460020465445206
RANBP17	0.025454096427749123	0.13106261678246817	0.47788452202794807	0.2007554315955868	0.004609253252589672	0.9672424007881045	0.4607949768263212	0.2371965736303936	0.3176513849083635	0.5790835789620892	0.5033487351675041	0.5461659850279204	0.1662012526627029	0.8533569686021245	0.6133430530038224	1.023255352300303	0.10070858859668395	0.3828332292038235	0.25869981556990257	0.1094274266861541	0.5084286525318571	0.2867628892495578	0.39583056973269676	1.0159256899902538	0.07066410077878965	0.47674458407044085	0.17747136444495093	0.08256635107141173	0.045442970761167115	0.019061365093430198	0.8942939335501798	0.03759307554023308	0.12987646083313048	0.26110952890930156	0.5994130179509842	0.3026407514285684	0.21723071622066917	0.1655582544611737	1.0447438212243974	0.2770325518747934	0.4120769388326871	0.5894758779118472	0.49292990666768804	0.11875838897983476	0.0938305716351355	0.7317914787171276	1.9398659618567995	0.09841955776554452	0.9715159642997296
RSRP1	3.351910961103077	3.38364900250285	2.4897741182470687	3.410327535183824	1.8944103566009798	3.0909380931688335	3.4552154173824765	2.7286171352471937	2.851259316353225	1.442014565559888	2.992569049587121	2.9865565627325115	3.1596937633840008	2.707524790899608	2.1731594219295856	3.705557745399682	2.058489677877915	2.71699089440494	2.8051686138013405	2.3311605923425174	2.19437077105587	2.744548633227921	2.424975818869002	1.5863083881095272	3.6953925649074537	2.549472034110068	2.890096434241747	1.7107458323484797	2.1373395718160246	3.2646114912233286	2.17661000633204	3.098183715930239	2.153254088852183	1.8276564582707744	1.5718709358555567	2.8581003856390033	1.9148323730388157	2.3673710656485296	3.4469707825581746	2.2518402587547186	2.3607013810798327	2.800516855592796	3.0828388147248917	3.8225772039677466	3.4215868731627057	2.0275079568264602	3.3639840289072307	4.103522817407561	2.7916265607043047
AP003122.3	0.25290002870008066	0.0	0.0	0.0	0.0	0.0	0.0	0.1342209397606334	0.0	0.0	0.0	0.0	0.0	0.0	0.0	0.0	0.0	0.0	0.0	0.0	0.0	0.0	0.0	0.0	0.0	0.0	0.324925784055321	0.0	0.0	0.0	0.0	0.0	0.0	0.0	0.0	0.07847320937869356	0.0	0.0	0.34073316058773173	0.0	0.0	0.0	0.0	0.0	0.12141333091586493	0.0	0.8210570793590342	0.0	0.0
AC112236.2	0.36636418294564527	0.35918378997451117	0.0	0.1653009749168648	0.6315234064788974	0.25023398082675447	0.46999013822107316	0.4045761904579163	0.1740228420554138	0.11276684542842838	0.43637508224453886	0.3351402063142135	0.6928735074639985	0.6252704893746932	0.08120326041739433	0.6830226650636828	0.3048614514884491	0.24452177363205552	0.0802483300921203	0.10017031975697704	0.21623755205382328	0.350610395199237	0.13461524442510825	0.0	0.33479707513388535	0.26759572185187913	0.0714881055841824	0.1118325870779828	0.23670690199535252	0.2834477083779798	0.031818625826357146	0.592540756001954	0.6796039548362185	0.25241565903265056	0.6107000621347646	0.2659169143669151	0.15743182700418823	0.17874650598181627	0.21511942451729515	0.0	0.07833657112117903	0.05283319976294459	0.4538599399690289	0.2309407761239405	0.07450543636362976	0.36109457017632046	0.8558302746837658	0.33250744595803683	0.3764015265935981
SCN11A	0.009060468156383597	0.09207209450292905	0.18116617426997692	0.023326331860027503	0.052555009434105286	0.07874644707664835	0.0	0.09464145411506232	0.03674947642786828	0.012783184698289594	0.02076886509457185	0.009203827329839744	0.17312743348065618	0.07093882134343751	0.0272956240509075	0.6148511624221036	0.03674947642786828	0.07956584981027477	0.038717107572853585	0.016924144257821412	0.04670058674162228	0.12498976997866353	0.021479727410451396	0.03759307554023308	0.03674947642786828	0.031959741397545004	0.012068023309090343	0.0	0.023326331860027503	0.013640910669386311	0.014069582501655862	0.06087747289933463	0.010206942869257081	0.0	0.1685136761974936	0.013355058669067579	0.03899797879750991	0.07450543636362976	0.5002921767341655	0.0326651122818301	0.21063822838015023	0.03506079690511428	0.2878268672850812	0.01948842959136016	0.05352844098929936	0.06832686143450555	0.9459072972102527	0.135140816394815	0.02005765234125348
GAREM1	0.7741650515064171	0.3740657182225378	0.6667565918848034	1.4053389158475498	1.2407417312153397	0.6862539873547531	0.6797840890655559	0.3367404069672926	0.11569915343158636	1.0443241688122018	1.4228788389573066	0.02786177535450958	0.2677155619517021	1.4493236569907797	1.3332519740915716	1.532616190882695	0.26122990898704607	0.2998307618223704	1.5650609395389474	0.042784398089239506	1.1868174593571121	0.23278353412245326	0.2349917412488024	0.7297920215599651	0.6761771241492804	1.182501620373253	0.5087328795124011	0.3398215049233425	0.863700623947478	0.22613856056934262	0.20976526597410353	0.5159142557108589	0.6583714559064962	0.7373406461221955	0.8998716692711457	0.36737106564852945	0.1273691466162218	1.3839945300641472	0.8107309971507529	0.6384909417104554	0.28238049463860565	0.8173776714965579	1.8789999275920106	0.713431883073091	1.738076041880165	1.371781870695398	2.4949787531966403	0.6540688627290807	1.3733419628083752
RNU6-408P	0.0	0.0	0.4029404197990334	0.0	0.0	0.0	0.0	0.0	0.0	0.0	0.0	0.0	0.0	0.0	0.0	0.9488250831813271	0.0	0.0	0.0	0.0	0.0	0.0	0.0	0.0	0.0	0.0	0.0	0.0	0.0	0.0	0.0	0.0	0.0	0.0	0.0	0.0	0.0	0.0	0.0	0.0	0.0	0.0	0.0	0.0	0.0	0.0	0.0	0.0	0.0
SLX1A-SULT1A3	0.17274351676018718	0.3398215049233425	0.24086382278574986	0.12617994882319306	0.022190239634065988	0.014926544238102822	0.2406196293117598	0.133695032513075	0.1802751896118795	0.03534238079219708	0.057276965073247615	0.2005043534465213	0.18231091802569632	0.11649784050174836	0.07464243793449277	0.08474462086846798	0.07409435357387338	0.1918152897068979	0.03491998434915955	0.014212444812104711	0.0	0.03590538374212795	0.08052123183149242	0.06983962506863442	0.26999063448831767	0.010779838753242761	0.02005765234125348	0.08283881472489178	0.08392815506235927	0.1523781454010393	0.04628150321191026	0.04684025420297235	0.34232717310664745	0.11529964402554728	0.019773069040027156	0.0439043942956211	0.025170575734906053	0.22552173425660335	0.2705887419720672	0.08936255282773455	0.053111336459562536	0.1497796305759026	0.15432396466047715	0.24646889502877495	0.09477655689559732	0.04921253463256028	0.17274351676018718	0.04292444517384095	0.09788043405191311
SIAH3	0.0	0.0	0.0	0.0	0.007339046008161996	0.003314388506677012	0.2035144111307585	0.0	0.025595835882683472	0.04614178164472064	0.0	0.18358179111782255	0.0	0.42739162968671807	0.10608026022513196	0.3820585089760683	0.03125402547050081	0.012640180778770334	0.032524065692199365	0.003170442880128181	0.004033901284489715	0.014212444812104711	0.026729250487489024	0.0	0.02233230009805639	0.0	0.0	0.006908369342177494	0.005184375859723258	0.0	0.0	0.011209361420303354	0.0037461392328946375	0.2215677885384093	0.07601173856964127	0.011638756246893662	0.01321211142685117	0.0	0.9003355086409828	0.0	0.00647756407120479	0.0	0.014069582501655862	0.004321605950093468	0.018206856653311863	0.0	0.5014136668757809	0.0	0.0994972011701899
AF107885.1	0.10634831950514673	0.4584869999743257	0.2242872898920014	0.2798872548411305	0.05283319976294459	0.0	0.06832686143450555	0.17606740578593494	0.0	0.09990111000794269	0.43349363984688005	0.358396261956654	0.029841557136715127	0.10245657665073399	0.07189993156563308	0.42212533285652015	0.4771592111866411	0.6359865037456232	0.203389117367087	0.11009592910342045	0.05755424645808902	0.133695032513075	0.16452886088136873	0.14561224716647592	0.09639680418715713	0.19383481065383806	0.39374567066082494	0.09909317921910914	1.4068631579765398	0.0	0.028003278472752472	0.041102771819128116	0.027154051503726646	0.2759605802780639	0.09274868553952377	0.021337582965694914	0.5096451757218281	0.20801775489589241	2.3937182176853447	0.6356151058697428	0.11383382895927714	0.0	0.2401311183307479	0.31103803002230457	0.15937084666020285	0.0	1.2801248919757298	0.16954023145979727	0.05325038470225018
GRPEL2-AS1	0.0	0.8030616750913012	0.0	0.3924273382137217	0.0	0.0	0.0	0.1686420355588392	0.34494209056002806	0.0	0.4564907715833792	0.08569658067924632	0.722116237818659	0.3377681709216305	0.16607267594670566	0.5499155536219553	0.41196851036013304	0.5529672108798451	0.0	0.0	0.13395801010054917	0.4306064309298112	0.0	0.0	0.4701984395556667	0.3307878362655241	0.0	0.0	0.32250505751888286	0.1263121303287039	0.30392683648069474	0.1866273266829219	0.0	0.0	0.7089376396264442	0.146133828893375	0.057276965073247615	0.5491269801992671	0.0	0.0	0.35004456586269433	0.10915993896111069	0.5187365483139172	0.07354606091515468	0.6904617949187187	0.09301923313354474	1.1498446505205198	0.3199646942164657	0.06336487875842937
AC245052.2	0.0	0.0	0.0	0.27393356926688534	0.0	0.0	0.5124797469196325	0.0	0.0	0.0	0.2965455081951174	0.20188474283985725	0.0	0.07573798239407815	0.2012574568432411	0.0	0.09437121059251717	0.0	0.06942721045601417	0.0	0.0	0.0	0.0	0.0	0.34482849699744117	0.14443799836839158	0.0	0.0	0.29912740841237706	0.0	0.0	0.0597705810902546	0.0	0.0	0.0	0.06156884926800281	0.0	0.2953703879534841	0.27238157809304653	0.0	0.0	0.0	0.398788147633769	0.0	0.0	0.11330043583336066	0.0	0.0852886748169873	0.1506896432473209
AC105402.2	0.0	0.0	1.339080360273206	0.0	0.0	0.6196477669308752	0.0	0.18764107818068257	0.0	0.0	0.5027379413222721	1.0686708106650986	0.0	0.3175356220163544	0.0	0.6037865531232991	0.3182300600759185	0.23192387329376324	0.0	0.11756206925697886	0.34777902670226174	0.40555676334375684	0.18713429147453553	0.0	0.1677432801089365	0.0	0.16349873228287956	0.13119435170845012	0.9350825233186615	0.0	0.0	0.05477903151961949	0.0	0.0	0.0	0.05630606033187654	0.24049751707326048	0.0	2.701216344859291	0.0	0.0	0.12167855658825247	0.13343200698073496	0.23339726410188313	0.0874628412503394	0.20062989798307435	2.4962322363285843	0.07806325577681912	0.1381591452294703
AL121956.5	0.0	0.0	0.0	0.0	0.0	0.0	0.0	0.0	0.0	0.0	0.0	0.0	0.0	0.0	0.0	0.8811947370968157	0.0	0.0	0.0	0.0959919129246028	0.0	0.0	0.0	0.0	0.0	0.0	0.0	0.0	0.0	0.0	0.0	0.0	0.0	0.0	0.0	0.0	0.0	0.0	0.0	0.0	0.0	0.0	0.0	0.0	0.0	0.0	0.0	0.0	0.0
REEP4	5.374497015111994	3.9002388877360885	4.228395437870466	3.175716202538767	2.460899797187532	3.757364672385491	4.012515040720251	4.003062474234207	3.488116490394112	3.829098594857765	4.791340039326625	4.542388072216031	4.372847651922603	3.254382399989239	2.9194545018338394	3.130864991836488	3.550112629647245	4.001577085389535	3.6527044602076977	4.407563497039124	4.331819848022602	3.821751026198335	4.657542831508613	3.049909522443058	4.402858582560346	4.002828514444869	3.836550318514652	3.995041240395485	3.3440615064188135	4.912098929935454	3.9147558496716472	3.4716296976614727	4.54688211592004	3.170437868508108	4.16426335121532	3.8502093453884974	3.6138969951050406	3.522445003279175	4.174725987706133	3.319675733324421	3.9485634714900146	4.256361561275809	4.55737945417213	4.452298905889539	5.461263333800489	4.8127497765583955	5.462618419698312	3.5542695817055026	5.107332172689654
JKAMPP1	0.0	0.0	0.0	0.0	0.0	0.0	0.0	0.0	0.0	0.0	0.0	0.0	0.0	0.0	0.0	0.49046744387077185	0.0	0.04823618565284763	0.0	0.0	0.0	0.03604610015685955	0.0	0.0	0.0	0.0	0.0	0.0	0.0	0.0	0.0	0.0	0.0	0.0	0.0	0.0	0.0	0.0	0.37373172237872887	0.0	0.0	0.048654701840346405	0.10500752476097375	0.0	0.0	0.0	1.0452332614736564	0.0	0.0
AC073352.1	0.36826548293749267	0.5598343973030645	0.17363916357057899	0.18358179111782255	0.27798474729976524	0.0	1.1961663631284944	0.7576206887786192	1.4807304325054853	0.0	0.19924830684020234	0.2568898855358929	0.2128805663443848	0.5056877189343697	0.0	1.0755326311673574	0.17823658460480535	0.2458607018403533	0.08936255282773455	0.12498976997866353	0.301353518877764	0.12723706192481446	0.25918208033818735	0.07093882134343751	0.47943753273540346	0.0	0.5545397378189836	0.18294649451110198	0.13711000780235091	0.3687124837283308	0.0	0.35015774948499295	0.0	0.2633950345173086	0.0	0.040261223064434574	0.29337048420475265	0.0	0.7432995278882566	0.0	0.24768451276238293	0.17005323530230423	0.1861201836806385	0.8399595874895318	0.23584957650756347	0.07450543636362976	0.6616584025515393	0.48036853734721274	0.0994972011701899
RPS8	9.165371078090265	8.305248263331277	9.079816485549607	7.987649437327466	7.521816337112077	8.88241745779709	8.388369948876077	7.716418228310332	8.859843170250999	8.016170910183252	8.862102640014669	8.245744735912153	7.736151594399745	8.880702359053624	8.851214020879596	8.575660632319728	8.573534721055362	7.7634812906515345	8.130426414797396	9.598998039725714	8.091298912290252	7.213131444632637	8.04168214697263	8.0412128600503	8.374878640108353	8.162877180869984	7.849428871987284	10.269248379489243	7.792697256175632	9.71835957101575	8.323307012830096	8.351375679886734	6.874906368582954	7.567419194134985	8.247027921484886	8.204633741184479	7.747266543368011	9.383204445965006	8.025899200102034	8.074013514921424	7.919726807324249	9.926432399374379	7.551711337316364	8.866275609865736	8.797556480862582	9.919168585344917	8.85304438708265	8.342525856442991	8.418397008409093
CYP2B6	0.06708796480114695	0.0	0.025737561413608275	0.018206856653311863	0.014212444812104711	0.0	0.018634174139050975	0.00992040959306388	0.19004588689443871	0.0	0.029700234215419886	0.03899797879750991	0.016068368627653675	0.07587486697512764	0.0	0.989139007368233	0.0692897127155347	0.09707137054390326	0.00647756407120479	0.00604663011841478	0.0	0.0	0.01321211142685117	0.020342179517185827	0.06087747289933463	0.0	0.042504263128963445	0.0	0.0	0.11343380260404853	0.007482576331206196	0.0	0.0	0.0	0.025312343046069	0.005759269288684953	0.0	0.014783752627070351	1.5231102590792576	0.02346828050390537	0.0	0.0	0.08133962745193878	0.041523362184350425	0.0	0.0	1.6809094187125482	0.0	0.007195501404203767
RPS3AP41	0.04460395064976797	0.0	0.0	0.0	0.0	1.6025043896082858	0.08365589708063247	0.045442970761167115	0.24561735275638444	0.0	0.0	0.0	0.0	0.03238300531165298	0.17095055331836756	0.8296872221556603	0.26159098896412525	0.0	0.0585243118408003	0.3487989596121078	0.10473921621623744	0.0	0.08909131856468917	0.1772162008360635	0.07956584981027477	0.0	0.1147667926655143	0.23290630100683055	0.09031147137603658	0.0	0.10097764772482092	0.09922786577486105	0.0	0.0	0.2184712107432615	0.12644429972469104	0.08759861792362102	0.0	0.0	0.1552311162992788	0.028852005847493426	0.1654296204241852	0.0	0.07573798239407815	0.39659793157489975	0.048654701840346405	0.0	0.20614306969137305	0.03294716409912902
SIRPB2	0.8290376886691351	1.462628234517814	0.1655582544611737	1.6081941923921648	0.16427139768074095	0.4893374088893817	0.17542879082225651	0.2660368939953174	0.657457084573512	1.6522799711050857	0.4391443759012787	0.7084962730121507	1.3785671104574786	0.16684396441249089	0.20851725980554386	0.42427716417630523	0.20614306969137305	0.662661255475094	0.2573727556068014	0.12512206056982392	0.9285029785329147	1.2173548136824364	0.1947174628935997	0.3650205786195308	0.5593449665418861	0.8094967640008857	0.3040436964735405	0.09450633868149234	0.5887086399540509	0.22354611595281831	0.7256975369468612	0.2406196293117598	0.2035144111307585	0.028710585954140094	0.5781175316239378	0.37862259552722705	1.2687936751224789	0.44530294213651317	0.789770977310058	0.07409435357387338	0.5235619560570128	0.31521841136579	0.5203468115194012	0.6925164710108022	0.6250834179220336	0.35749570322523433	0.4115347149600704	0.8567068811928957	1.005759269288685
CRISPLD2	1.0941684947249828	2.379426889331727	2.410368243091734	1.5014646229920205	6.572334912210646	0.23486915170538078	2.162983392023466	3.5359409626618166	4.600917916591186	4.68943894979436	0.6734659700548262	2.4393837765889668	2.76627711895158	2.141073053302619	1.2299570085843625	1.6334312103556319	2.7541392440585817	3.171174795645122	4.616028276960805	0.4663399879794748	0.8051273308390701	2.0229713991348164	2.453148792137598	2.9292039551195828	0.4986593604988816	4.2509161097378545	1.8519189071952042	0.39209756678307595	3.4316630711586655	0.36244183412564446	2.5592225829037236	1.5403249060307438	3.5784436449247305	2.886940275785587	2.6247559844996595	1.7811918265153772	1.8935563693054323	5.010609784030361	2.638954249797834	3.66043808469339	2.4101782630268174	2.315334360334379	2.135666196969044	0.5618881952880314	0.8485578455620013	0.4207249194158474	1.2175409398625243	0.19534759832221926	0.6058735663028463
MMD	2.1842802944193824	3.241901184179503	2.394870793104582	2.6905511895366416	3.010135314885185	3.3439620518525954	2.8662552062734274	2.1594354357874668	1.9794034725680112	3.281624073639733	2.5456224760929587	3.164947140611131	3.2162220284375422	3.796639281805275	2.4426781482222877	2.265076777469813	2.3112996590339328	3.369536278529471	1.834508973561331	2.5825319177539012	2.934856141273441	3.7885186740218355	2.3100783175170383	2.7017042963275153	2.2421146660220934	3.3662382731833094	2.9034432479710683	0.6193660547470357	1.958025999354317	2.34701360354828	2.788038336064713	3.2249046441060902	3.01574732184828	1.8782152571490358	1.7583031771319013	2.823484434353429	3.860347063641643	1.963326147664085	4.360771601278183	2.3237447463886287	2.3462477740827756	2.2600557745414482	3.334711279585652	2.212413699922893	3.0178862854577013	2.012354130407874	3.073066133844733	2.582363309673199	3.451580394496632
ANGPT4	0.06626144226872127	2.2023236808106983	1.0626052929828462	0.17836408184680327	0.0326651122818301	1.2526578641941173	0.08351974882017292	0.11076412189980746	0.45890690685086627	0.2223099792643156	0.4083857914064138	0.6815841954078862	1.289303314024345	0.09477655689559732	1.7597097905223782	0.49354486619996984	2.798506794739972	5.050553936514494	0.0585243118408003	0.05519565424212463	0.34153038699730015	2.670998914874494	0.23044897620750635	0.038717107572853585	0.3597460469054708	0.34766565630097057	0.144829520838809	0.03125402547050081	0.04572253573460056	0.0	0.2152437037128657	0.19547359238726494	0.1589832511603865	0.10218779322361488	0.07642227545860236	0.7002621447467036	4.4890933078350805	0.01135250722990522	0.1585955515008968	0.9171643880545437	0.0	1.7394593001526795	0.5752155022675953	0.15315678806142052	0.8963881123595494	0.040682058803007765	0.4607949768263212	0.1950955771772184	0.027437182706851134
TMEM14DP	1.2727995861377854	1.4031586297428644	0.7256975369468612	0.8685287396863026	1.16459321950297	1.6692082251716382	0.3442603949854187	0.5892841066712498	1.173639163570579	1.2991274084123772	1.8462325341687431	0.7755141527534264	0.6066317322749104	1.556699167457392	0.9949417101769709	0.9588797858923885	1.4817122620033039	0.24000896473507025	0.8802545132819337	1.4658177832317134	1.6808644223759865	0.799999066493295	1.9178899841462573	1.21816118709516	1.6075315371780063	1.2001904442999818	1.3886304080990888	1.47383885289503	0.6621143312096613	2.5055606976503455	1.1369132095698	2.254654506772002	0.5070080777531	0.5541467667465125	1.4112092827903633	1.2408027782920816	1.0905824763624423	1.3261346258560684	3.465099442930083	1.1346152444251083	0.4486895517688408	0.7133438950853292	0.7690946560311588	1.0658480033660813	1.3903925458542683	0.6246156331376462	2.854733766989128	1.4188915560074606	1.7652376903330358
AC010723.1	0.0	0.0	0.0	0.0	0.0	0.0	0.0	0.0	0.0	0.1174290835868945	0.0	0.0	0.0	0.04628150321191026	0.0	0.0	0.0	0.08106688049188852	0.0	0.0	0.0	0.0	0.0	0.0	0.0	0.0	0.0	0.0	0.0	0.0	0.0	0.036468167069291735	0.0	0.0	0.0	0.0	0.0	0.0	0.0	0.0	0.0	0.0	0.3300994180684838	0.0	0.0	0.0	0.0	0.0	0.0
RN7SL30P	0.0	0.0	0.0	0.20037879798402627	0.0	0.0	0.0	0.40610123821185984	0.0	0.0	0.0	0.0	0.09153059312061654	0.08079408195824242	0.0	0.6853571235680124	0.0	0.0	0.0	0.0	0.0	0.0	0.0	0.0	0.0	0.0	0.18953994438850338	0.1522483307574201	0.11383382895927714	0.0	0.0	0.0	0.0	0.0	0.0	0.06571016406526571	0.14548182226552472	0.6842801505481289	0.0	0.0	0.0	0.14143279092929553	0.0	0.0	0.0	0.12075005333492556	0.39999135066418146	0.09098888841477235	0.2343786893376148
AP001001.2	0.0	0.0	0.0	0.0	0.0	0.0	0.0	0.0	0.0	0.0	0.0	0.0	0.2582173895360179	0.11928976837475146	0.16311224434712443	0.540919995427696	0.0	0.0	0.0	0.0	0.0	0.0	0.0	0.0	0.0	0.0	0.0	0.0	0.0	0.0	0.0	0.0	0.0	0.0	0.0	0.0	0.0	0.0	0.0	0.0	0.0	0.0	0.0	0.0	0.0	0.0	1.4185138094498695	0.0	0.0
RIBC1	0.3897870537356576	0.37784561029696545	0.1753010339002435	0.20926619305002614	0.30859386858427595	1.4332265482899031	0.7646009356592885	0.21151066288353917	0.573859221575949	0.28012489197572954	0.34970496170853754	0.24938465863022038	0.11143200536198733	0.3257317911225544	0.2386645921146175	0.8668684246183481	0.331475926123189	0.2733368471502221	0.300416627836874	0.4115347149600704	0.1685136761974936	1.0723116400224266	0.5820742213963295	0.11756206925697886	0.1891603710363757	0.7376002403722686	0.2811937749526341	0.3354832559034862	0.2747685657998658	0.5150059164337295	0.1947174628935997	0.5021268887757001	0.375512140703744	0.191183609220039	0.20012765427360202	0.24573903242928485	1.342156470267794	0.30544527855355263	0.21275608340363808	0.23535944739094555	0.13040376165803888	0.14443799836839158	0.5611061407677892	0.3081278441787414	0.29195711642980726	0.3822799000669483	0.6065369833147811	0.10191895971107164	0.7427823402000189
AL731534.1	0.0	0.0	0.0	0.0	0.0	0.0	0.0	0.0	0.0	0.0	0.0	0.0	0.0	0.0	0.0	1.0268000593437152	0.0	0.0	0.0	0.0	0.0	0.0	0.0	0.0	0.11383382895927714	0.0	0.0	0.0	0.0	0.0	0.0	0.0	0.0	0.0	0.0	0.0	0.0	0.0	0.0	0.0	0.0	0.15988747873050047	0.0	0.0	0.0	0.0	2.321206566969903	0.19924830684020234	0.0
AC024267.2	0.0	0.0	0.0	0.18472462050188018	0.0	0.0	0.0	0.08351974882017292	0.0	0.0	0.0	0.0	0.0	0.2766753165031801	0.0	0.5322670813732142	0.0	0.2012574568432411	0.0	0.0	0.06598582949858534	0.07819991992137154	0.0	0.08542465625267767	0.0	0.0	0.44413695658759167	0.11330043583336066	0.0	0.0	0.06364099264269589	0.0	0.0	0.0	0.0	0.0	0.0	0.12313642685605963	3.7940102950664647	0.0	0.1048733767260183	0.0	0.4145685471817107	0.8908746708777768	0.0	0.0	1.2669963719862158	0.1315894843281353	0.0
TOMM20P3	0.0	0.0	0.0	0.0	0.0	0.0	0.0	0.08936255282773455	0.0	0.0	0.0	0.0	0.0	0.0	0.0	0.6761771241492804	0.0	0.0	0.0	0.0553345017510994	0.0	0.0	0.0	0.0	0.0	0.0	0.0	0.12114805647531052	0.0	0.0	0.0	0.0	0.0	0.0	0.0	0.0	0.0	0.0	0.0	0.0	0.0	0.0	0.0	0.07573798239407815	0.0	0.0	0.0	0.0	0.0
AC139530.1	0.9911000299524475	0.7150147499108935	0.31521841136579	0.45111877639494635	0.21151066288353917	0.0	0.160274831408593	0.21051355180046855	0.22786427254650743	0.5490283782075744	0.5338623213874581	0.4236319517143485	0.9815604322960559	0.2090165918312567	0.1682569232085816	1.0817486512341679	0.257493447876156	0.35174138854728904	1.2597846846829783	1.1313260746065912	0.9900835361724769	0.8304175979478314	3.300724112280507	1.1613717662153409	0.2572520532397878	0.47674458407044085	0.14860877020522015	0.5592470604619132	0.7906052426666134	0.6803243568440164	0.45227913513477624	1.7676971675135977	0.4018488747360757	0.08922694207039553	0.7852575889926121	1.0692897127155347	0.5776342652673305	0.21946283895715482	2.3801753117420255	0.07833657112117903	0.8598900587011353	0.35479064923107084	1.2910141014173027	1.6649833732567347	0.2260152164029879	0.18269229751619032	1.632082049289707	1.452015499178249	0.4595365380977914
INO80	2.6691628623958112	2.258609372975704	1.945832404535442	2.5019231470664374	3.0651586751285467	2.2724413009436706	2.7268530098443438	2.4460709177080457	2.9677035231386224	2.320253597243422	2.393855477339029	2.931853220751109	2.3543393133785275	2.4299104983189936	2.2384811714747554	2.54628948123509	2.173639163570579	2.162306728452066	1.9598072420108905	2.0794975840217798	2.63886160008256	2.29490007171757	2.2505371890498265	2.2626436230059896	1.933459333154151	2.4843701814459926	2.1319515941850247	2.142348082144681	2.501286268710612	1.9760703006957345	2.118725171268244	3.3485865330430884	2.1449273848567247	2.2264160463930973	2.213253950733534	2.352956218333031	2.0274017943450198	2.574561740395056	2.322072357178457	1.8412888334995359	1.9634371313200836	2.175939705406043	2.625457536573307	3.016674595465269	2.500266678187149	2.411778740922068	2.430365569168495	2.6945905106597556	2.939771952548927
SEC14L3	0.07505336460450727	0.0	0.025170575734906053	0.013355058669067579	0.06860202737867153	0.0	0.036186802847846276	0.0	0.0	0.0	0.014640946881753174	0.05686094304675097	0.054223347337154434	0.03435659664664159	0.019203733973092663	0.7092906357233578	0.17976580835814965	0.07189993156563308	0.0	0.005902956858236406	0.0	0.0	0.01292617444427005	0.0	0.12485746725576016	0.013497991748977313	0.1215459498469588	0.0	0.019630756335508422	0.0	0.0	0.005471851210059493	0.0	0.039278795351367586	0.0	0.005615567406909804	0.03787416566112011	0.028993411879548688	2.391602768258019	0.0	0.03674947642786828	0.0	0.02701246506258167	0.008200013832136128	0.02616265448967566	0.5524754444910331	0.3713915839242124	0.038717107572853585	0.03506079690511428
SRP14	7.979567528504329	6.279222405567751	6.005947856289048	6.199542790893449	6.261237432408402	7.527786624452777	5.588297880098453	5.5943813401044835	6.583135433374937	6.000207372507585	5.800850731000333	6.795140930815669	5.905719132650607	6.146005488381952	5.6645084400101275	6.509907987370265	6.478716237760666	5.626734070514075	5.10404725300459	6.965046590386459	6.258059058336359	6.671934459273293	6.585943500306192	5.311989841210333	5.924187794221474	6.229124509428888	6.6602155790760635	7.244819526327295	5.1907412682566205	7.764425778842763	6.643967273016223	6.639753106718919	6.033927306002895	5.604439069116684	6.332904814070283	5.715816512600181	6.056017697159229	5.751011067257841	5.616160642264908	6.008493611917323	6.098966899152311	6.181786356554182	6.2594626993008085	6.956010173086351	6.05314827245616	6.093530598582651	6.240257078394562	5.772170709679056	7.07242098033496
MT-TC	8.623824073631042	4.50590362945435	5.195182214411614	4.218099174370145	5.797752299315175	4.046176713305136	4.999549087340949	5.576485858460805	4.188353445924611	4.113758832466028	6.441767302973992	5.241622847910462	3.3373828452348886	2.244795746421147	7.071165211862862	5.82474494495971	3.778061355106987	5.112070379856366	6.053806443695794	5.6519787375396335	4.9058899801267035	2.8047144362308054	4.306138266469243	6.0798324820972685	4.350320435387008	7.785846723681276	7.7201354748092506	7.195466702371244	3.340918270272116	5.9703383140810695	5.052859277356254	4.485201388457245	2.2785795504584234	3.1628062012854925	5.340594312736117	5.638175227847617	7.738540202630648	6.668764459253117	2.619882485070316	5.439905665371484	6.628773595201645	1.9506550379186889	4.354501528454511	4.076901087557264	5.608980700339863	7.743011326371176	5.596845716369399	5.1081062236861285	4.528827580757514
TMEM262	1.1677432801089365	0.714487320570061	0.47695191252389657	0.6907299621565595	0.4499574836280035	0.7576206887786192	0.6767187441184332	0.6000794117921392	0.6804143818068167	0.4325318787381165	0.9180808698477078	0.6161694661867307	0.3849339465751764	0.6866125768155912	0.5754091526089449	0.8468743738149157	0.45280626256250056	0.4720717994160677	0.7185260264622619	0.6989296471541583	0.5374451751516318	0.42018593669172105	0.38239058287346944	0.5406224814123666	1.0188477854279772	0.4186757129428916	0.7449360668127759	0.3518544391323791	0.41716390662397596	0.5321673202805568	0.49825086752782555	0.6118333654459014	0.27238157809304653	0.5386374851706431	0.2778657572348795	0.6072000953975163	0.5843853072584106	0.8024000401148393	0.27572225616074836	0.28427721805512784	0.5173260921560117	0.7710404144367785	0.42147915710330686	0.8515991432351456	0.7646858525221334	0.5317682069116959	1.067294521468532	0.7352622088228382	0.3693827253389406
AC007790.1	0.12921706366415378	0.34175808507872124	0.11423374442708778	0.17772648293206822	0.06433104624598393	0.47394272984657354	0.5613016941453693	0.0889556823082184	0.18713429147453553	0.5254675634651413	0.36322715746913287	0.49385224769487696	0.036468167069291735	0.3196179342001613	0.0	1.1307332268312922	0.9289577048576152	0.6031218698399965	0.11423374442708778	0.10795563008739331	0.1696684995230859	0.37540092890635723	0.3260770849231309	0.33353822878821676	0.5654022038908377	0.23413339561248242	0.039138393906958314	0.3350258383216934	1.19194159262148	0.1293489672108409	0.10043947928031166	0.09868904409132834	0.3281471140336312	0.17517326566379737	0.573471478500071	0.05172011644732763	0.6228366663822764	0.513490745588118	0.6053046802383422	0.5001901798419822	0.19004588689443871	0.21561647707721232	1.0149265442381028	0.1469158480872752	0.0802483300921203	0.18472462050188018	2.3220146539930684	0.26747587179649235	0.12697285625776553
TAF1B	1.7495342676692616	2.033440622132633	2.3456234641751283	2.503017920601218	2.3854586483176425	2.77909158879384	2.4400485701351973	2.023432794652275	1.667438019138701	2.2929289554971324	2.756254742723906	1.959139533710995	2.2258918616903407	2.9256576871556965	3.2092973901662445	2.6314535609151894	1.8817429181475813	1.9591766367248944	2.051128441452722	2.0238940426557015	2.110496881917402	1.8351560489696561	1.8095379221220178	2.5136675975376286	1.1052757834156866	2.287265421105085	1.934176781921816	2.5431989001933326	1.8486780184077252	1.4119142930677726	2.0437644423101706	2.359605503214515	2.4651908879259823	1.8009930574891904	1.5563558379656828	2.4911347760014255	2.7943742745421956	1.9178518039750063	2.1354363665095	1.9418199678890067	1.9136458044812186	2.7708079074887513	2.739653714523662	1.699684880221802	2.3464179935438767	1.7592410717572784	2.4963345134171115	2.2339800658527555	3.1151164985679785
LINC02062	0.7350021934953096	1.8325660041600922	0.4189994654312657	0.7169470094776863	0.10393399105623309	0.9291092484544866	0.8302553241676829	0.5020250215176953	0.24950602098914693	0.8211387374907037	1.1692195113995898	0.6462548391994503	0.6275134567877688	1.4891318528527173	0.14064779315484202	0.980537192445043	0.5930190555922146	0.8868232483240153	0.4191073667843611	0.5312691598829941	0.6142858061190464	0.47404659931930554	0.698129557453891	0.8028962947918264	1.6854916886845515	0.36535659703048007	0.6220869709885231	0.5136928603321989	0.5061956922648138	1.4673838307577307	0.05561215668669252	0.399006986472397	0.2509615735332188	0.0	1.2208871114600175	0.23744134713639117	0.718438348620861	0.8912636318250762	0.5123786080755457	0.7467427157777362	0.5787938326767527	0.6111723800440048	0.7875160481350303	0.33685463912546515	0.7674005564460656	0.5876530210923216	2.7498131260039944	0.5024324474003494	0.5377433450485056
AL158166.2	0.0	0.16324108516354305	0.0	0.24220614857087494	0.13145778547908782	0.20138293586405415	0.08691960673732627	0.0	0.0	0.12684073527769343	0.20113196690788698	0.4095810199025518	0.1812934128854749	0.09855430722072946	0.0	0.32054244242845936	0.4687396982373628	0.2734562113203052	0.0	0.057415612427243023	0.1432627930386199	0.1690270451348169	0.06239806379847849	0.0	0.08270258933024935	0.2439127588731744	0.0	0.0	0.4177040193332491	0.0	0.1048733767260183	0.02644598030380087	0.0	0.0	0.5112656125825507	0.2046415656104211	0.23106369991227274	0.0	0.5401264883381067	0.055750964118453226	0.2242872898920014	0.17171923908784797	0.06543444594863314	0.5619859223018462	0.20113196690788698	0.0	0.0	0.03787416566112011	0.03435659664664159
AC007274.3	0.0	0.0	0.0	0.0	0.0	0.0	0.0	0.0	0.0	0.0	0.0	0.0	0.0	0.0	0.0	0.3122004626376783	0.0	0.0	0.0	0.0	0.0	0.0	0.060600829554117094	0.0	0.0	0.12366619645381971	0.0	0.0	0.0	0.0	0.0	0.0	0.0	0.0	0.0	0.15198866642250583	0.0	0.0	0.0	0.0	0.0	0.0	0.0	0.0	0.0	0.0	0.0	0.0	0.0
AC090260.1	0.07121348960526455	0.022190239634065988	0.0	0.07464243793449277	0.05241589415113854	0.10379974315766799	0.9189204670171217	0.2072681731120283	0.09139518601170002	0.017066724189833377	0.13303737874734975	0.1230039540548198	0.029700234215419886	0.2750070474998698	0.0	0.470302578945822	0.18561286234235091	0.19597745864258795	0.05893985455623296	0.01135250722990522	0.0710761620109589	0.10057404021319742	0.08392815506235927	0.07409435357387338	0.2970152884144715	0.0506061736907874	0.07806325577681912	0.07436842178155338	0.037030730944967026	0.07997537672059589	0.0	0.06073915785767854	0.0	0.015069321717648203	0.04670058674162228	0.041943829970167254	0.18205660901025042	0.027437182706851134	0.09815002109201156	0.08542465625267767	0.034779158048019	0.023326331860027503	0.05088474002509346	0.030971642412075527	0.06543444594863314	0.019773069040027156	1.2429987544241574	0.0439043942956211	0.0
PLSCR2	0.0	0.08188496672922738	0.2649567179648224	0.025454096427749123	0.0	0.0	0.0	0.0	0.010206942869257081	0.01292617444427005	0.0	0.05436228844968911	0.04446406651324603	0.09612688930500614	0.0	0.5226584206342785	0.061015774681628034	0.034779158048019	0.009060468156383597	0.008486888965491166	0.010923027184791876	0.02602097071437015	0.0093471722592526	0.0	0.012354130407874092	0.01934608880481197	0.02403593545550941	0.0	0.014069582501655862	0.0	0.03153635326805325	0.0	0.0	0.0	0.03548315212868861	0.0	0.05394542496278525	0.06156884926800281	0.8024000401148393	0.016496319896195974	0.07778988864366765	0.0	0.0	0.02346828050390537	0.0	0.014926544238102822	1.9078905175706302	0.055056793368935104	0.01006368334469748
AC078880.1	0.0	0.0	0.0	0.0	0.0	0.0	0.0	0.0	0.0	0.0	0.0	0.0	0.0	0.045303167956572146	0.12234140752611965	0.8131963002812241	0.05644480101966812	0.0	0.0	0.0	0.0	0.0	0.0	0.0	0.16311224434712443	0.08719124956262302	0.0	0.0	0.0	0.0	0.0	0.0	0.0	0.0	0.0	0.0	0.0	0.0	0.4527008524838442	0.0	0.0	0.0	0.0	0.0	0.0	0.0	0.0	0.10030490579568548	0.0
OFD1P11Y	0.0	0.0	0.0	0.0	0.0	0.0	0.0	0.0	0.0	0.0	0.0	0.0	0.0	0.0	0.0	0.0	0.0	0.0	0.0	0.0	0.0	0.0	0.0	0.0	0.0	0.0	0.0	0.0	0.0	0.0	0.0	0.0	0.0	0.0	0.0	0.0	0.0	0.0	0.0	0.0	0.0	0.0	0.0	0.0	0.0	0.0	0.0	0.0	0.0
AC000403.1	0.23535944739094555	0.6551686176095917	0.08800587129002016	0.7349155113045849	0.22564512061895256	0.34244096377917466	0.10808949184029738	0.22218630732211234	0.4139189771388196	1.0740943535738734	0.9380222618731112	0.13211615953372519	0.4232016497080599	0.28261772148134834	0.28498784693784274	0.942082805167012	0.9581373914742728	0.3934162004715447	0.8408458875620732	0.5438917659941854	0.4827450453825729	0.5654022038908377	0.2938412992667393	0.8028962947918264	0.8184415757641648	0.7988385441040987	0.11623166060415031	0.11835972595305722	0.8746789492074556	0.3403913572200783	0.5475485390780391	1.4448790564155591	0.6529682688746447	0.4619475821423603	0.21375164631100604	1.8795097346166711	0.8529576508656527	0.2961930726147916	0.2732174731034955	0.08065766334522519	0.3220435058742555	0.4900566244643114	0.6869710771692751	0.33021417724930174	1.1158322986525653	0.299713560064242	0.03885755002036211	1.1116323101232792	0.6202110263241138
DUXAP7	0.09882376837969153	0.11995371750556837	0.0	0.0	0.07286040193124495	0.0	0.0	0.0	0.03731193064196659	0.047119548568550634	0.0	0.19232043503449905	0.041383179019406156	0.10675031506086766	0.0	0.490672809713238	0.0	0.0	0.09788043405191311	0.0	0.11769504266975458	0.0	0.03421571533791299	0.0	0.08963373610689557	0.0	0.04432416881220143	0.0	0.10151561549124424	0.0	0.0	0.028710585954140094	0.0	0.1215459498469588	0.0	0.029558897449116415	0.03365205248999707	0.3443740332857326	0.9899382642922929	0.0	0.06446901736844254	0.0	0.07093882134343751	0.0	0.09085343045111348	0.10768786931437331	0.8885387004177968	0.08106688049188852	0.0
ZFP36L1	4.115183099606266	7.26869918526231	6.4435270888934895	6.3617911644863945	6.999968440700799	4.951778935515305	6.4491602034009965	5.86670525486489	6.719880246150967	6.988015439144018	5.714597217584891	6.378617393892587	7.700201792562062	6.741209435607089	5.954952363677778	5.578552332979024	6.413277578131211	6.413543310997761	6.230418233145529	4.458985625785849	5.253883404220224	6.381672723012706	5.19504044168269	7.4954561325081475	6.646802048794971	6.895913310528357	5.501056923659514	4.581224689421348	6.907952989688181	5.0890701262401805	5.301924138656252	5.1513555387394945	5.9652047819617335	7.394107657913414	6.139805080702874	5.741437323207506	7.505497976766977	5.958905298909945	7.6340472177217364	5.391613078291697	7.6159510582580525	6.364337800188749	7.229167780457594	5.262286565391894	5.647605206912271	4.765651430213692	5.749019310630847	5.307523244484484	6.124160610513691
RN7SL697P	0.2183472092784992	0.0	0.14769744361387158	0.05394542496278525	0.0	0.0	0.20851725980554386	0.3213509014246168	0.1644001350244117	0.0	0.0	0.0	0.09356017616233783	0.2349917412488024	0.0	0.9511401467662056	0.0	0.2735755656153798	0.0	0.0	0.0	0.10795563008739331	0.0	0.11769504266975458	0.45322782587644733	0.0	0.0	0.2961930726147916	0.2240402742179301	0.0	0.0	0.0	0.0	0.0	0.0	0.06722567253197158	0.0	0.16889872002546932	2.2817872568158264	0.0	0.0	0.14456851766471157	0.0	0.0	0.0	0.12340133597191391	2.8503793925405954	0.0	0.08433644572332372
SALL2	2.1028596579220564	0.7363018017634372	0.3304436682290092	0.5988415781332853	0.09261339271428384	1.5108606739676154	0.4465738525468971	0.6951920931443452	1.0658480033660813	0.7309224899901625	1.238053099272466	3.089955700058041	0.9629561404704258	4.038427401839709	1.107553970289646	2.0305479641629662	0.20401547739988798	0.3930866550235312	0.37784561029696545	0.10982856530708653	1.099160524068737	0.8644139857930704	0.17900139909924412	1.4001006830154812	0.6843699290130068	1.070801467600211	0.9303210245063167	1.2963105607080923	0.2240402742179301	0.5494227457466635	0.2661568636466181	0.3508366648108816	1.8911858480244972	0.24804899843720607	1.0034583197724112	0.17938365435629777	0.1644001350244117	1.5177796034630069	1.1034640687475146	0.09180136921767434	0.2223099792643156	0.7122876204505505	3.0486023939559685	0.8402819414269446	1.789645795886599	3.0511632525821146	1.7490193106308467	0.9885574513628216	1.20407809844905
ZNF184	1.7397617111881254	1.9161708753397906	1.9519234397223157	1.7953929288156274	2.2618918199264697	2.2549567874613747	2.49710136055116	2.836105915110136	2.489080459267015	2.661498793474981	2.8219550647013536	2.888012585402829	1.9253158747900208	3.3399212453251166	1.6827081223596752	2.871350840634026	1.7284429966138446	1.480265122054463	1.9092738817686759	1.6132015868865093	2.970651221191783	2.0760117385696413	1.3481757529637717	1.8857695737676905	1.3415303869973	2.430419097479606	1.6248495444893738	1.2936059109417126	2.1462967845192344	1.6446869428843431	2.094404993801335	3.293179171688531	2.128821280650134	1.923909794719999	2.097880434051913	2.2403448622389903	1.365076587123173	1.6405283852959442	1.6170163114983773	3.8659188145522125	2.6380970128185197	1.8336997209579278	4.041190404923948	1.7865963618908067	2.105778633988642	1.5226584206342784	2.9391325267460124	2.1289862034346902	2.7602848282274057
AC098799.2	0.0	0.0	0.0	0.018776585179183593	0.0	0.0	0.0	0.0	0.0	0.03759307554023308	0.0	0.0	0.0	0.0	0.0	0.619084287543076	0.10608026022513196	0.10017031975697704	0.0	0.0	0.0	0.0	0.0	0.0	0.0	0.0	0.0	0.0	0.0	0.0	0.0	0.0	0.0	0.0	0.0	0.0	0.0	0.0	0.0	0.0	0.0	0.0	0.0	0.0	0.0	0.0	1.650672664786422	0.0	0.0
IGKV1-8	0.0	0.0	0.0	0.042784398089239506	0.0	0.0	0.0	0.0	0.0	0.0	0.0	0.0	0.03759307554023308	0.033229160785111	0.0	0.38603835988861357	0.041383179019406156	0.0	0.0600473836699389	0.0	2.4609522045123424	0.0	0.0	0.0	0.041383179019406156	0.39835037034596477	0.0	0.0	0.0	0.0	0.2907782513201796	0.0	0.0	0.0	1.3755677433877695	0.0	0.030547964162966627	0.0	0.0	0.055056793368935104	0.0	0.0	0.0	0.0	0.0	0.0	0.0	0.0	0.0
LINC00901	0.0	0.0	0.0	0.0	0.0	0.0	0.0	0.024461530140995814	0.0	0.0	0.0	0.0	0.019773069040027156	0.0	0.0	0.32918101584704096	0.0	0.0	0.0	0.0	0.0	0.0	0.0	0.0	0.043204498565167566	0.0	0.0	0.0	0.0	0.0	0.0	0.0	0.0	0.0	0.0	0.0	0.016068368627653675	0.0	0.0	0.0	0.0	0.0	0.0	0.0	0.0	0.0	0.0	0.0	0.0
RN7SL192P	0.0	0.13737236369339767	0.0	0.2046415656104211	0.16272565284620308	0.34209956483278436	1.062328980788391	0.41435205632883015	0.0	0.0	0.4588019415890142	0.4963089448247282	0.6192721384601237	0.08270258933024935	0.0	0.39077772675120004	0.0	0.1432627930386199	0.14769744361387158	0.0714881055841824	0.40751591194630105	0.39066768555966747	0.28818135232905856	0.11769504266975458	0.7975940904421102	0.428249610705695	0.0	0.0	0.32423456227053127	0.6901935778248551	0.08800587129002016	0.12776532814854508	0.0	0.0	0.27834165862164245	0.4660266878137304	0.3465314620280193	0.0	0.2953703879534841	0.13553486976118947	0.27548389266728773	0.14456851766471157	0.1584662951247956	0.5063988315274542	0.2012574568432411	0.4406333351615272	0.7258720072628182	0.6161694661867307	0.2393980415665554
RN7SL273P	0.2183472092784992	0.0	0.2815498933666418	0.0	0.30894328812521354	0.0	0.0	0.0	0.0	0.10648233046998125	0.0	0.21946283895715482	0.0	0.0	0.0	0.0	0.0	0.1432627930386199	0.0	0.0	0.0	0.0	0.22132030675705128	0.0	0.10272531001108826	0.0	0.44265161077522364	0.0	0.0	0.0	0.0	0.12776532814854508	0.0	0.0	0.27834165862164245	0.06722567253197158	0.0	0.0	1.9832763836294707	0.0	0.0	0.14456851766471157	0.3012364407652316	0.0	0.0	0.0	0.0	0.0	0.0
M6PR	3.7088824761834465	4.289694319281883	3.37855323885661	4.837191432185502	3.6860410326836943	4.941824661831762	3.405965138757886	2.5342857606856546	4.459175845481304	4.654257942770851	4.376220914453403	3.792855352362489	4.445249963231897	3.9360725273068176	4.497414372633725	3.638502526226167	3.8117176239909765	4.7462482629697424	3.131704710959792	4.138789899635839	4.510993556979618	4.3403130158749486	4.797417705999918	3.7819576522683223	3.8712719757499157	4.660044397554138	4.206776048326471	3.284040263954096	4.177008847168394	3.386838531199723	4.549244061312244	3.7700361385979178	3.2854614051370366	4.211977821578422	3.734742131297059	5.225645120618952	4.155619721026447	3.178634976080258	3.95737604051504	3.2459519471653686	3.01292617444427	4.513503378589207	4.088065252801995	3.3683213656110182	4.370268920969705	4.030547964162967	3.281282812797583	4.0508499221746765	4.288173968112302
DEFB108F	0.0	0.0	0.0	0.14104034543359303	0.0	0.0	0.0	0.0	0.0	0.0	0.0	0.0	0.0	0.0	0.0	0.5049762556569815	0.0	0.0	0.0	0.0	0.0	0.1436546345260377	0.0	0.2974849157105747	0.0	0.0	0.0	0.0	0.0	0.0	0.0	0.0	0.0	0.0	0.0	0.0	0.0	0.0	0.3851548968843438	0.0	0.0	0.0	0.0	0.0	0.0	0.0	1.2147465226823952	0.0	0.0
LAGE3	5.656153103301793	5.052854931123436	4.216159932301999	3.8988951866282786	3.9490306019494383	4.241169006515632	5.8753426675517195	4.42211187381321	4.847556015708479	4.012094848260036	4.909528314755774	4.860436460721507	5.861821407561149	4.395398749263558	3.8995526931761724	5.063891175212805	3.846433139733938	4.556723687866338	4.502477002626524	4.530950927275417	4.188543351264669	5.060933659597399	4.1571973522207095	4.531612273258327	5.585166868042939	4.6660407466992595	4.291132012008753	6.229355273252885	4.824625307424106	6.754389151980217	4.478991213355858	4.904912748267508	3.6416963019943713	4.884456281822876	5.164291513647953	3.7087059389903523	4.580615851772292	4.833709839417612	4.950706355223068	5.313844431521801	4.321661171613634	4.737427182729059	3.5682510469323785	4.520422248526446	3.4151772535916898	4.489947480892635	5.905004241401773	3.853017555572582	4.451316630810672
MTATP6P15	0.0	0.0	0.0	0.07669590183038302	0.0	0.0	0.0	0.0	0.030830430153274507	0.0	0.0	0.0	0.10030490579568548	0.05963215988209959	0.08215755908542595	0.47508488294878287	0.0	0.0	0.0	0.0	0.0	0.0	0.02828624307910998	0.0	0.21238257012235723	0.0	0.0	0.0	0.0	0.0	0.0	0.0	0.0	0.0	0.2046415656104211	0.07203718077288009	0.0	0.0	0.0	0.0	0.0	0.0	0.0	0.4074071401257731	0.0	0.0	0.0	0.0	0.030830430153274507
AL139287.1	3.778387324913861	3.4156775532017747	1.5865005552814249	2.638166537498227	2.627373373440915	2.203952853632504	4.525962358887401	3.579119793156493	2.2310022393273106	2.7562760955799313	2.366364182945645	3.4494689335255155	4.112650096215513	2.7362801512161923	1.8728287595348856	3.706088448791184	3.4613975899261584	2.6823485609905715	3.6024212470827823	3.289967222416462	2.51151864151157	2.1867857723181388	3.2315399306899057	2.1240303002391157	3.318736210514204	3.1016332692043562	2.401548555002772	2.654412626193267	3.9182526453874176	2.450696596264378	2.441749047009237	3.733625498408233	2.3484873899390677	1.790355013710841	0.5795663601602126	2.8337401943708684	2.2332438560819083	1.8472753786374905	3.157124576435273	1.613955912600705	2.4441634667269865	1.885496273216524	4.033440622132633	3.122556768524281	3.4325986884241484	3.129019185729329	1.8206895605592148	3.533002606467132	2.604379761674715
LINC01799	0.0	0.19534759832221926	0.0	0.0	0.0	0.0	0.0	0.0	0.0	0.0	0.0	0.0	0.0	0.030547964162966627	0.0	1.2356657976014458	0.0	0.0	0.0	0.07765318565016138	0.033792988849303096	0.0	0.0	0.0	0.0	0.0	0.0	0.0	0.0	0.0	0.0	0.0	0.0	0.0	0.0	0.0	0.0	0.0	0.0	0.0	0.0	0.0	0.0	0.0	0.0	0.0	1.1285573649737575	0.0	0.0
SLC28A1	0.22675512326982	0.04921253463256028	0.039980597690881255	0.06983962506863442	0.0	0.03308816933218776	0.11236652307256316	0.010350188169567268	0.022474346574899225	0.009490502947452436	0.04614178164472064	0.0504668703506619	0.09734110879670181	0.07203718077288009	0.0	0.6969730884213128	0.12406339602707796	0.10097764772482092	0.03337013846059218	0.006333933722050485	0.03238300531165298	0.07587486697512764	0.13224779829843977	0.0	0.16568687702987556	0.07038932789139801	0.052972274813988696	0.24841339205081805	0.130667339815507	0.045303167956572146	0.00791308164326493	0.011495638837829439	0.022616379067348556	0.24804899843720607	0.07778988864366765	0.029558897449116415	0.09855430722072946	0.015497569395325591	0.9462817022783724	0.024461530140995814	0.17363916357057899	0.02616265448967566	0.2281106344051814	0.05172011644732763	0.018634174139050975	0.033229160785111	1.2226191127461579	0.08106688049188852	0.022474346574899225
TBC1D15	2.2525973167157374	2.2368293354863997	2.49988414589191	2.327198719367074	3.7715898274040778	2.021550794381274	2.867916226803059	2.769433237361248	3.0366615731454925	2.2489598099581602	3.0884469327440183	2.234869151705381	1.7947693483136535	2.9586199912994626	2.5698313101045893	2.3959402178453004	2.531593560087278	2.5008020530571575	2.211417212989355	2.167261573560964	2.723187191714745	2.087191249562623	2.19348790661689	2.1753010339002437	2.5386871433770293	3.059043721536267	2.0183849209875855	2.4781693658360258	2.1965440979118243	1.9294880378180954	2.6875086607207277	2.2785795504584234	2.4462297581780637	2.782219827940412	1.905042763090917	2.632826570034337	2.747151049013644	2.2499003781629083	2.5127831209173626	1.5457213111303951	1.3257893458286791	2.801820860496117	2.5129853348136764	2.145188323120806	2.286496772089708	2.5150816332207917	3.1579329901294555	2.569904203555989	2.7270927090504076
AP006623.1	1.1278973644860635	1.1859933700699659	0.7946861838783582	1.3017046962191605	0.774080690775411	0.0	1.8723953935531243	1.2555007331483865	0.5926364286065773	0.9429835981871018	0.6592852480835428	1.0840642647884746	1.001009533233199	0.4518572944765399	0.36165608306274905	1.4169478049098378	0.5254675634651413	0.6833820584867007	0.8708973086650288	0.3227357779800957	0.8744428868587508	1.1711427631608933	0.41012397841292675	3.174805868940942	0.5569933848624884	0.6179566680959305	0.4375473552877847	0.8559896973084807	0.7294440068336633	0.7143993969304026	0.32826202860941295	0.28095631383105635	0.7547165059512393	0.2223099792643156	0.318345767261359	0.6158870739160568	0.23057194190465208	1.3707222751481676	1.3313612672682993	0.6259250484996542	1.00539998774259	0.43488171940713466	1.8248900239793984	0.3499313733601147	0.6457938700799937	0.4465738525468971	0.962437970922988	0.32331241775790276	0.5911049050647788
DPF2	3.627840265043983	2.9119983016993505	2.5745859590814795	2.6272799769858497	1.868410209099136	3.691824461338211	3.096885896235981	2.6342679865193235	3.5739076821339184	2.8142222678683684	3.4915837681172937	2.774122871757532	3.3884237666192982	3.7504564395974995	3.110613805500896	3.434267925852858	2.5604948655627284	2.756681739809004	2.452015499178249	2.510632846038977	3.250961573533219	3.0903622886888433	2.4698078498789164	2.2529605634757486	3.7155200221565345	2.7737642940928313	2.701682120295283	3.165976235889122	2.8874862784568003	3.0628124924050213	2.546091882229026	3.496270591086483	3.2642061196102277	2.612942196304665	2.97315203787724	3.131968051564644	3.0382430133515905	3.1985098691857403	3.206924484592936	3.2258456009537637	2.2917508845602703	2.7405390486133436	3.641071988902969	3.1399278364448895	2.9448771819851083	3.580398778205586	3.6776886383375293	3.317477737086827	3.7094891580786773
FRMD1	0.18281940161220564	0.22687840419626906	0.49200697559395473	0.005615567406909804	0.008917094736053047	1.9462817022783725	0.023042392665863817	0.05477903151961949	0.026729250487489024	0.005759269288684953	0.9081980464907159	0.012211083950874365	1.869950347658999	0.06446901736844254	0.012211083950874365	2.310950809807201	0.0	0.20964051392760022	0.10460504322931082	0.23707417130215752	1.3942946204946574	1.1141004515881803	0.7358687290735795	0.03759307554023308	0.845590408847855	0.05893985455623296	0.27679440478925943	0.1681285295769489	0.04921253463256028	0.036186802847846276	0.018634174139050975	0.0034583197724110796	0.8200768210975132	0.0	0.01578299724092746	0.17069423368708325	0.6268596180995374	0.009203827329839744	0.5668638517557796	0.0504668703506619	0.0	0.17030966883317647	0.1863737774659441	0.4265331381166731	0.2596641839486516	0.16349873228287956	2.823790113829861	1.13796249006763	0.184978459693331
AC093722.1	0.07038932789139801	0.0	0.0	0.0	0.0	0.0	0.0	0.0	0.0	0.0	0.0	0.0	0.057970068637329945	0.6896569939948822	0.0	0.2513252323279575	0.0	0.1733833212147234	0.0	0.0	0.0	0.0	0.0	0.0	0.18320064672542766	0.0	0.0	0.0	0.0	0.0	0.0	0.0	0.0	0.0	0.0	0.267835392097615	0.0	0.0	1.688404188397458	0.0	0.0	0.0	0.0	0.0	0.1263121303287039	0.0	1.5845296272746257	2.330988563043746	0.0
RN7SL176P	0.0	0.0	0.0	0.0	0.0	0.0	0.0	0.0	0.0	0.0	0.0	0.0	0.0	0.0	0.0	0.0	0.0	0.0	0.0	0.0	0.0	0.0	0.0	0.0	0.0	0.0	0.0	0.0	0.0	0.0	0.0	0.0	0.0	0.0	0.0	0.0	0.0	0.0	0.0	0.0	0.0	0.0	0.0	0.0	0.0	0.0	0.0	0.0	0.0
LINC00208	0.0	0.0	0.0	0.0	0.0	0.0	0.0	0.0	0.0	0.01535483429346404	0.0	0.0	0.0	0.0	0.0	0.40544784370753517	0.0	0.0	0.0	0.0	0.0	0.0	0.0	0.0	0.0	0.0	0.0	0.0	0.0	0.0	0.0	0.0	0.0	0.0	0.0	0.009490502947452436	0.021621857851518895	0.0	0.088413009726725	0.019630756335508422	0.01049341924845273	0.0	0.023042392665863817	0.0	0.0	0.0	0.0	0.0	0.0
BIRC3	0.8605258522621947	1.281015682775773	0.7606893470387908	4.398582956070259	1.3222166050454858	0.583230227099919	0.06970216663006741	0.4957974777931404	0.25350526218669706	0.6644828403646825	1.0716253939737697	0.17299947259176227	1.1681927278210753	0.1750454861109138	2.166458371722533	0.694835630101976	0.8163949091691214	1.3286067174274159	0.3498181719758604	2.562352339656034	1.5819296555320983	1.1085579101883545	0.6542522134366908	1.4532278258764473	1.4266404775044605	2.933176031449231	3.8804504437809095	0.04502352169849773	0.3530974112437113	0.7842526934045798	1.895806700881836	0.6998181156148584	1.013855262507072	1.6400655825328927	1.5547852903940642	3.772878014055051	0.7745024451096594	0.490672809713238	0.9491987318951531	0.4063189706361923	0.3494785145191088	0.33811059626622364	1.4099611123147024	1.362946733917627	0.37261784412629206	1.021550794381274	1.5287713320474108	1.288949104584587	0.36692364897851804
PRDM14	0.04264433740849372	0.017494379459272503	0.056028538922751295	0.026729250487489024	0.0	0.05561215668669252	0.0	0.1662012526627029	0.04208395867125249	0.013497991748977313	0.06460697529739193	0.014498126999352837	0.03506079690511428	1.2189671100489565	0.0	0.561692721398309	0.07628544280891579	0.036468167069291735	0.018918982163051733	0.017779412561234692	0.07847320937869356	0.040541793862846835	0.01934608880481197	0.04432416881220143	0.02587927302325896	0.0	0.025170575734906053	0.0	0.058108649401173953	0.021479727410451396	0.01106620140620535	0.016211033155917154	0.021337582965694914	0.03534238079219708	0.07327183642451936	0.008343458529334968	0.0	0.0	0.6635723354175227	0.11689701828826239	0.009203827329839744	0.0184917490398792	0.20951575109266346	0.012354130407874092	0.02616265448967566	0.0	1.8800977497219742	0.011781859459914711	0.03153635326805325
AC009623.1	0.0	0.0	0.0	0.0	0.0	0.0	0.058108649401173953	0.0	0.2527789515281839	0.0	0.0	0.0	0.0	0.02233230009805639	0.0	0.5786972376487035	0.0553345017510994	0.0	0.0	0.0	0.0	0.0	0.041523362184350425	0.03210084316702408	0.0	0.0	0.0	0.042784398089239506	0.0	0.0	0.0	0.0	0.023042392665863817	0.0	0.0	0.0	0.0	0.0465609057577412	0.0	0.0	0.0	0.0	0.08596845386216505	0.0	0.0	0.0	1.3537749449322234	0.025170575734906053	0.0
AP000593.2	0.42330923724238684	0.0	0.0	0.022758397578157615	0.10393399105623309	0.031818625826357146	0.0	0.02488699931317951	0.2031384971908485	0.15302704346482315	0.07327183642451936	0.22823379956006803	0.13474665536848754	0.017636903049498446	0.04851520993393957	0.6035017263563797	0.1276332797258737	0.06156884926800281	0.0	0.030265442857669595	0.16684396441249089	0.04600204654452046	0.03294716409912902	0.025312343046069	0.2632748349720702	0.03421571533791299	0.0	0.0	0.4886178345906477	0.0	0.055750964118453226	0.15820774762573614	0.0	0.0	0.0	0.24974871508356886	0.49354486619996984	0.4738388528950299	0.30696212414045587	0.08637616759693734	0.0	0.0	0.06818925877896807	0.0	0.10849100259224342	0.07847320937869356	0.3481190844624429	0.03955955725570583	0.218099174370145
AC024145.1	0.4628899384097085	0.62246186738273	0.9983399459888642	0.6128714453238722	0.06502076994841134	0.05838577100035305	0.08406426478847455	0.6576400052078244	0.4812989415475651	0.5873649909364607	1.0420839586712523	0.3619928859219628	0.5255677889013475	0.1845976841557608	0.0	1.1377658080958786	1.5688590453234514	1.3164354110105	0.6428401747866854	0.3720605823321608	0.38095104362584714	0.44350056705769225	0.4004286303646994	0.5124797469196325	0.7269183863048007	1.1373723636933974	0.0	0.9101186184627474	0.9559079132977922	0.19156265070075562	0.133695032513075	0.23707417130215752	0.06612364246529363	1.3433509662005085	0.7283123788436093	0.2209490044667792	1.3388522391451838	0.517426884767286	1.2110121934855116	1.9310022015180535	0.1126334169852453	0.8907190571314401	0.44180215462886685	0.4911860964589267	0.4897484331203353	0.09612688930500614	0.8129499594557493	0.17440641852974909	0.3281471140336312
RANGRF	5.061504046806465	4.4817639187353535	3.001369909684724	1.9732438971011663	1.2097028912992893	4.5256993242207235	1.469156631999643	1.426103700685049	3.0153726769534965	3.0517201164473278	2.193014721188105	3.2458607018403534	2.3298985675339323	2.3701363751438147	2.996840647795369	2.9048308810708727	3.4522659544810774	2.7099743199741018	2.1181271216365394	2.659970212586363	2.154712813782158	3.6771361041100294	2.8468342672015976	1.1644001350244118	3.4895044016064696	2.9375138894432498	2.9345353725554117	2.3760680711336857	2.585106763012251	8.194487493377911	3.55229098887038	2.322879959533557	3.802668865920718	1.6442254724390277	3.5621325004112827	2.8315732706091903	2.491391360034842	1.8537960904929172	2.8049621871757844	3.9539915262347556	2.1767057381891144	2.458723212630611	1.948974554279771	3.82196526586905	2.6569539332090555	1.8911858480244972	2.0784048918675695	1.78114985171021	4.952524608296053
ZNF467	1.7052259566163646	3.419565857524213	2.425459304765355	2.794831718494194	0.7917724042773657	1.7304443229866808	1.1084910025922434	1.5500140949997396	2.034462248600715	2.1103298317868484	1.5747312626628445	3.352659668234754	3.658862691142193	3.5592592990852725	1.171847313573341	1.2394591455262813	1.3603642765434705	1.9380599119648676	0.9713688105826611	0.9137223867484495	1.9468805483580085	4.20124177119825	1.476848252021543	1.9042721338108612	1.722903138560449	2.0263043243519085	1.3129555418880228	1.0245324503838953	0.9942900700380157	1.5185854939512395	1.8670661813991725	1.2245960000211167	2.2078616241379843	0.28000607830130464	1.958063131016612	1.2134406066959582	1.4790753130715066	2.1716231757617814	1.0829069225988992	1.5236121358813997	2.95082297867214	2.225830180378593	3.205705292403569	2.382888550447034	1.7751348455234541	1.8275345214883085	2.586356432302245	1.3594649458308157	1.3745109257683912
AL161658.1	0.017779412561234692	0.02176397429165667	0.0	0.0	0.0	0.0	0.03365205248999707	0.0	0.0	0.0	0.0	0.0	0.0	0.05088474002509346	0.0	0.5353562586037837	0.0	0.0	0.0692897127155347	0.0	0.0	0.0	0.012068023309090343	0.0	0.016068368627653675	0.0	0.0	0.0	0.0	0.0	0.0	0.01006368334469748	0.0	0.0	0.0	0.010350188169567268	0.0	0.0	0.09639680418715713	0.0	0.045442970761167115	0.0	0.0	0.0	0.032524065692199365	0.01948842959136016	0.0	0.0	0.0
AP001527.1	0.017921907997262315	0.12644429972469104	0.0	0.025028794491522448	0.0	0.06915220186942299	0.0	0.018206856653311863	0.0	0.016781550233402012	0.0272956240509075	0.0	0.0	0.051024003024466885	0.07038932789139801	0.307661669187727	0.04809665327294402	0.045303167956572146	0.04670058674162228	0.022190239634065988	0.02842770457266734	0.0	0.02417781430116526	0.09085343045111348	0.0	0.0	0.4802651220544629	0.0	0.0	0.0	0.0	0.010206942869257081	0.0	0.0	0.0	0.020911065581689963	0.047119548568550634	0.10554399219892611	0.31382629639039783	0.0	0.0	0.0	0.12260646265104097	0.01535483429346404	0.048654701840346405	0.0	0.07038932789139801	0.0	0.0
AC024084.1	0.14717642698094646	0.1779815563133707	0.5108606739676154	0.03562390973072122	0.30497823580396105	0.2337653768083384	0.2681948228284254	0.14964958189497543	0.05616730630042658	0.0	0.11370049916472832	0.0	0.0	0.0	0.0	0.5956946068389204	0.133695032513075	0.49743353443273225	0.31950232900430725	0.0	0.0	0.44105846999321385	0.0	0.0	0.2558028366027179	0.29525282326769287	0.0	0.0	0.0	0.0	0.05838577100035305	0.0	0.0	0.0	0.6408985206429528	0.24841339205081805	0.0994972011701899	0.21822319715473792	0.0	0.0	0.0	0.09666666858017911	0.0	0.0	0.13540353059765128	0.0	1.8392340276760772	0.43306626961761574	0.05588975819628299
OR5L2	0.0	0.0	0.0	0.0	0.0	0.0	0.0	0.0	0.0	0.0	0.0	0.0	0.0	0.0	0.0	0.2005043534465213	0.0	0.04739878887541106	0.0	0.0	0.0	0.0	0.0	0.0	0.0	0.0	0.0	0.0	0.0	0.0	0.0	0.0	0.0	0.0	0.0	0.0	0.0	0.0	0.36770653711635637	0.0	0.0	0.0	0.0	0.0	0.0	0.0	0.0	0.0	0.0
AC113423.1	0.0	0.0	0.0	0.10956115195305141	0.0	0.0	0.0	0.0	0.0	0.0	0.0	0.0	0.0	0.0	0.0	1.1938978751541385	0.0	0.0	0.0	0.0	0.0	0.0	0.0	0.0	0.0	0.0	0.0	0.0	0.0	0.0	0.0	0.0	0.0	0.0	0.0	0.13566619696904395	0.0	0.0	0.0	0.0	0.0	0.0	0.0	0.0	0.0	0.0	1.751806465133647	0.0	0.0
TMEM44-AS1	2.4927504940825376	2.3458221375430632	0.9635481064389871	1.0702519218204443	1.6199294241160778	3.0596321598820997	1.6215713293262575	2.5415643987276453	1.952892642153039	2.3076908095381907	2.4153800986689875	1.1563318912767238	3.0787635227146453	2.5568217653347816	0.9724720977767265	3.251234326222706	1.2521128453882147	1.7048277093284827	1.6467156610773546	2.058247216854663	1.7080989275772158	1.8795489430807764	2.188938907120277	1.9665042983260368	1.523009862764611	1.3957209132859527	1.6811793672646154	1.4027767406791578	1.6471302749536614	4.456076733768233	2.189792937820259	3.184534211794243	1.9226926193648124	1.5425057014782615	0.9333460191479226	1.6270464593924086	2.293782455785916	2.5719194632455573	1.4964112164754915	1.0743684217815535	1.5763770146074676	1.5576306501429458	2.6773278236321825	2.1825334016472167	2.480109985214603	2.172519518150765	2.848517785722192	2.9630671525928958	1.309991039260069
MIR3136	0.0	0.0	0.0	0.5243646238798676	0.5436938382889924	0.0	1.1321819804175053	0.0	0.0	0.0	0.0	0.0	0.3298698723176593	0.0	0.0	0.0	0.0	0.0	0.2709474874770586	0.0	0.0	0.921436330806298	0.0	0.0	1.2719634488990952	0.0	0.0	0.0	0.0	0.0	0.0	0.4382928515791469	0.0	0.0	0.0	0.4493236569907796	0.0	0.0	0.0	0.0	0.0	0.0	0.0	0.0	1.5889004876991326	0.0	0.0	0.32803219030386255	0.2994791279803835
ADCY3	1.780646058767986	3.324349788902188	3.036749476427868	3.8353885208215237	3.755346954082478	3.3796625456716534	3.812734376723411	3.0535110640413157	3.5128083992044696	2.1248574672557603	3.525242030772847	3.077619007877731	3.837892797126572	2.1552311162992788	3.8912830771199634	4.017556735262489	3.56392687468607	3.657171224643653	3.668686467114165	3.0641585637856936	3.2920454924928624	3.4308606302820333	3.8647507285357534	3.3450414775909274	2.87933328334048	2.878901867122781	2.7502420336048194	2.3328511220721544	3.4201994137142004	1.59579007053066	3.25571221220865	1.9180045185978745	3.8841094513592296	3.189682258652844	2.416083074208358	3.885066696291112	1.9910274470006606	4.019568490112639	3.035623909730721	3.4688700029820603	2.46013967696636	2.5534096573545444	3.4248414884709595	2.1823109180256965	3.9450645303791188	1.7190519816415795	3.70643109100652	2.2747983781683305	3.7223785857583223
RNU6-571P	0.0	0.0	0.3797318490348097	0.39999135066418146	0.0	0.0	0.0	0.0	0.0	0.0	0.0	0.29807173493399536	0.0	0.0	0.0	0.0	0.2707083337192148	0.3693827253389406	0.0	0.0	0.24171817459670142	0.0	0.2072681731120283	0.0	0.2705887419720672	0.0	0.0	0.0	0.3041605470013563	0.0	0.0	0.0	0.22613856056934262	0.0	0.0	0.0	0.0	0.0	1.1826287412686463	0.0	0.37183761733042053	0.0	0.0	0.0	0.0	0.5840966239075944	3.785602860255818	0.24622564851987147	0.0
PODXL2	4.737221649811698	3.2118844019403046	2.0234682805039053	2.0103143781778585	0.5593449665418861	1.5843853072584106	4.741564061679907	2.507566327534044	3.6603468044889396	2.5016174805429827	4.407753821716754	3.1605975458805546	5.035483152128689	5.4825837217073286	2.070904484133575	3.8864525987228733	2.434534824703083	2.6385604474094495	4.070758541873518	4.180474117825832	3.990219715276125	2.563792679007477	5.606374118999421	2.565499693166199	3.7375894248777213	1.4168397419128294	3.091649063916535	6.537007126360878	2.67281000936236	4.6398630596301365	3.8855938864997057	3.3579882659308447	2.8457710354834296	2.231248065958941	2.129579769402743	3.1253204737144125	5.380112958034948	5.535091819914712	4.2546167172321745	0.766298323984848	1.1986827289012156	2.4629161061880773	5.5990618473708045	2.8135246892978105	3.150917056754209	6.2598261044859775	6.306867367999819	2.9457013329987713	3.879921370353714
VCAN	2.948470027245117	5.402418627850135	4.586080156342211	5.093877040753714	4.121504507740548	3.797189411764471	5.356453730946893	5.474234843679915	5.676253301745101	5.77524548710078	5.189725740766969	5.744231075349017	3.4008657775662527	4.899552693176172	3.9483018123506355	3.4756685892827135	5.241676231630761	4.253838032409076	5.021537469590901	1.9463940048542971	2.932854888916494	4.967671249371079	3.6321053213797327	4.92262126863832	4.111941058820961	5.3735333757554296	4.620469113403893	2.7069504256469004	4.267123754667998	5.311372325340021	3.907477172329296	1.8381450033123599	4.075951858844836	3.461594039787918	5.859798143483764	5.09219052084217	1.547252389012155	5.185438429421726	4.7966963805193625	6.782801687698566	6.481423273043194	4.555957228036247	2.9382293252196927	1.5376936543449724	3.8747772971205428	3.6669724120071407	3.6644714625986747	3.213938237896818	4.451356198437923
POM121L2	0.0	0.0	0.0	0.0	0.0	0.02048442206508403	0.0	0.0	0.007769594145917668	0.02927618237063207	0.0	0.020911065581689963	0.0	0.15781983947886263	0.0	0.32146635859253	0.05588975819628299	0.0	0.02062665058995782	0.00647756407120479	0.008343458529334968	0.00992040959306388	0.0070519425164900255	0.0	0.009490502947452436	0.0	0.0	0.0852886748169873	0.0	0.0	0.008056554871058457	0.017779412561234692	0.0	0.39297678981075385	0.0	0.012211083950874365	0.02076886509457185	0.0	0.1654296204241852	0.061983516108957325	0.07258604706859655	0.026870864724745192	0.24646889502877495	0.008917094736053047	0.019061365093430198	0.011495638837829439	0.9721779703463724	0.0	0.0
AC096644.4	0.05921681655379864	0.043764442310170244	0.03153635326805325	0.04446406651324603	0.0	0.0	0.0	0.0	0.0	0.01135250722990522	0.0	0.0	0.00992040959306388	0.02602097071437015	0.02403593545550941	0.6258315582335494	0.06419306192749237	0.16079113991938748	0.0	0.0	0.019203733973092663	0.011495638837829439	0.016353683577834812	0.0	0.02176397429165667	0.016924144257821412	0.0	0.016781550233402012	0.012354130407874092	0.0	0.0	0.0	0.0	0.0	0.0	0.0	0.0	0.018349309878891815	0.35614381022527536	0.014498126999352837	0.02318436924826338	0.030830430153274507	0.017066724189833377	0.07093882134343751	0.01106620140620535	0.0	2.112166320231033	0.0	0.0
AC100791.2	0.6814042858128297	0.0	0.0	0.026870864724745192	0.0	0.0	0.0	0.057970068637329945	0.0	0.0	0.0	0.0	0.17887395816979543	0.39999135066418146	0.1118325870779828	3.2946795581914565	0.1495195214900292	0.0	0.0	0.0	0.04572253573460056	0.0	0.0	0.0	0.10124665668343902	0.0	0.19093085956261455	0.0	0.11463354906893945	0.0	0.0	0.032524065692199365	0.042504263128963445	0.0	0.1437852247086015	0.06626144226872127	0.07519031415521925	0.0	0.834711215804725	0.0	0.0	0.0	0.15626716305180363	0.0	0.0	0.0	0.0	0.7277897894726856	0.0
DLK2	0.7081430824746406	2.8204649196390887	1.1629833920234658	0.6608373676962838	0.34641799354387637	0.9220455770319438	1.7438165302377742	1.3098164669043988	2.4628376014290243	0.7451942980788017	0.6936765165677565	2.5110631574824587	1.6961273898000457	2.1523781454010398	1.0814759815979587	1.7798900393400472	1.509645175721828	1.4643023196789513	1.0371713376446436	1.0758748669751277	0.7934381417224194	1.9127265000485263	1.4948763799455143	2.234715900126094	2.0867158410477304	0.5017193765800976	2.2783119193837105	0.9482270438791673	0.6220869709885231	1.0471195485685507	0.28522464546785964	0.6503969466697892	0.8705817240545854	0.7462267611769378	0.7263080907654851	0.8038882923378248	0.4923146848925275	1.4388783285365017	2.466574918462421	2.5351322666187217	0.7685019474342594	0.7211538870083001	2.7027018651383803	1.5741015080893894	1.2085172598055438	1.4623664831444003	0.9721779703463724	1.6413148094314651	0.5993177936982264
ACTC1	0.2504765525029693	0.0	1.0444640665132456	0.03153635326805325	0.16748638996564932	0.04418425754400383	0.15081959821213325	0.1949695500934179	0.055056793368935104	0.05588975819628299	0.023042392665863817	0.1172960856572415	0.19773960600635557	7.927829507144502	0.10272531001108826	3.030247783438963	0.14990966753492424	0.04767797514447561	0.03955955725570583	0.5086314776468952	1.1174290835868945	0.3847129624220463	3.0820042322226935	0.19912264201360066	1.3457369951640432	5.555929627887518	0.08433644572332372	0.653426951688062	0.5191392826429724	0.583230227099919	0.37851162325372983	0.623117701747125	0.7460547352969404	0.018776585179183593	6.0018967981990174	0.35918378997451117	0.03491998434915955	5.828464029249188	1.1945914027737337	0.009203827329839744	0.09004041547277068	0.029134804053022847	0.481815573617863	0.4013027923491141	2.8104842349777597	0.024745190197137796	3.5175402680384713	1.8467941594732928	0.1335635257411058
SCN7A	0.008630305143440056	0.01049341924845273	0.0	0.03759307554023308	0.0	0.0	0.016211033155917154	0.004321605950093468	0.009490502947452436	0.008056554871058457	0.0	0.0	0.0	1.3521935377450318	0.025595835882683472	0.5898593439360036	0.02318436924826338	0.027154051503726646	0.0	0.008056554871058457	0.02048442206508403	0.012211083950874365	0.02019992294349774	0.008917094736053047	0.03449746419944489	0.05935527761642124	0.0	0.00604663011841478	0.004465436770300531	0.0	0.026304324351908496	0.0024504992348224897	0.003170442880128181	0.0	0.033229160785111	0.017494379459272503	0.0	0.07025192182044421	0.7764409285875442	0.010350188169567268	0.005471851210059493	0.005471851210059493	0.04208395867125249	0.02190607673362222	0.011781859459914711	0.0	1.3235430091498888	0.0070519425164900255	0.006333933722050485
AC233279.1	1.1077548141667504	0.5095438379603361	0.38371811463577504	0.21611335844630125	0.0	0.5771508369744686	0.4111007890854134	0.3046278544929762	0.5127831209173626	0.46372707198851065	0.12194373351040128	0.49200697559395473	0.0668125098999018	0.3220435058742555	0.6585542606508981	1.3446012830366771	0.5558161550616396	0.28853575029380213	0.2970152884144715	0.5529672108798451	0.35253255667289635	0.15042969819420526	0.47581123714014084	0.310805431063173	0.39297678981075385	0.650672664786422	0.8976276742795506	0.9756301862808237	0.5014136668757809	1.255561158900354	0.4855298731358504	0.3354832559034862	0.11889125217842653	0.06722567253197158	0.9278206201962065	0.5574836139068904	0.508225798898102	0.23339726410188313	0.8504794109152456	0.0972062459743658	0.56900492681818	0.5331646209153833	0.11370049916472832	0.4295356262781967	0.2125070852944786	0.39583056973269676	0.29994795406002783	0.41088377719558056	0.5950261840658537
MIR1270	0.0	1.2864672004860689	0.8289564764176633	0.7540323183560396	0.0	0.0	0.0	0.6773503771951781	0.0	0.0	0.5355553333993098	0.0	0.0	0.8872133029512295	0.0	0.6419159034751127	1.220763317480116	0.8092497906131576	0.4733193559174355	0.24257202076715229	0.3046278544929762	0.0	0.0	0.0	0.6153221234947053	0.8717648105606717	0.0	0.0	0.6827530612305459	0.0	0.0	0.5853471681120204	0.28546140513703605	0.0	1.340847077050414	1.2471376115335855	0.0	0.0	3.199358254585107	0.4382928515791469	0.2503552717630476	0.46445916561299355	1.4182439299120924	0.5897634869849773	0.6221807042205927	0.0	4.128375894936757	0.7821569101241264	0.0
AC096570.2	0.0	0.0	0.07942931500291514	0.0	0.0	0.0	0.0	0.0	0.04502352169849773	0.0	0.0	0.0	0.5085300686537146	0.04404433270602121	0.0	0.31649333777531463	0.05491791912895794	0.07710624410597862	0.040261223064434574	0.0	0.0	0.0	0.0	0.0	0.0	0.0	0.0	0.0	0.0	0.0	0.0	0.0	0.0	0.0	0.0	0.0	0.0	0.0	0.0	0.0	0.039278795351367586	0.0	0.0	0.0	0.0	0.0	0.8945267702573945	0.0	0.0
GLOD5	0.1271049651394007	0.0	0.0	0.01535483429346404	0.09396575036944746	0.06391705369231143	0.0	0.0	0.024319679195412894	0.0	0.049909522443058	0.09680158184916869	0.05352844098929936	0.07011450266132818	0.0	0.9082749184790591	0.14287084509664236	0.0824300999459491	0.0	0.0	0.0	0.03125402547050081	0.06584800336608129	0.0	0.029700234215419886	0.0	0.028852005847493426	0.0	0.0	0.04907309665430561	0.0	0.0	0.0	0.0	0.0	0.0	0.0	0.0	2.644040842922409	0.03955955725570583	0.0211954245144897	0.0	0.177343788281726	0.05588975819628299	0.030124161455128837	0.0	1.359689831072047	0.026870864724745192	0.0
MIR4259	0.0	0.0	0.0	0.0	0.0	0.0	0.0	0.0	0.0	0.0	0.0	0.0	0.0	0.0	0.0	0.0	0.0	0.0	0.0	0.0	0.0	0.0	0.0	0.0	0.0	0.0	0.0	0.0	0.0	0.0	0.0	0.0	0.0	0.0	1.1761950948634083	0.0	0.0	0.0	0.0	0.0	0.0	0.0	0.0	0.0	0.0	0.0	1.9648421858048608	0.0	0.0
AC098820.1	0.5286713289252771	0.29736752321765897	0.26555691560250466	0.4407396306149471	0.03548315212868861	1.1622744984595286	0.09058247636244234	0.6993739497787439	0.3806186381773764	0.34641799354387637	0.27262045466299184	0.46100460993347414	0.17082239919517525	0.9048116175259127	0.4949787531966404	0.8037230067741579	0.33536891510367295	0.2314324084479651	0.30544527855355263	0.14522093708562958	0.33159057586623725	0.4905701304462014	0.2012574568432411	0.09882376837969153	0.2630344058337938	0.25338423580007446	0.2382977275122874	0.36165608306274905	0.558267634055736	1.8510393857087253	0.3507235344410223	0.17043786850810766	0.4774701033418987	0.15393501070416335	0.23548199528151734	0.2613502790209806	0.5386374851706431	0.8705028171143799	0.6490175651315995	0.9440338130095006	0.31173560197926975	0.23351997877391634	0.7667223592113934	0.5094424930801784	0.45869696868971455	1.857543145369082	1.0156402903768822	0.675093273820292	0.17043786850810766
ZNRF3-AS1	0.0	0.0	0.0	0.0	0.0	0.0	0.0	0.0	0.0	0.0	0.0	0.0	0.0	0.0	0.0	0.0	0.0	0.0	0.0	0.0	0.0	0.0	0.0	0.0	0.0	0.0	0.0	0.0	0.0	0.0	0.0	0.0	0.0	0.0	0.0	0.0	0.0	0.0	0.0	0.0	0.0	0.0	0.0	0.0	0.0	0.0	0.0	0.0	0.0
AC091820.2	0.0	0.0	0.0	0.0	0.0	0.0	0.0	0.06695024392462703	0.5347588693443623	0.0	0.0	0.0	0.6897464384935557	0.0	0.45869696868971455	0.5307699401676805	0.0	0.0	0.127501219215837	0.0	0.0	0.0	0.088413009726725	0.0	0.17197537669009888	0.0	0.0	0.6051150016894378	0.0	0.5068050242635475	0.0	0.0	0.9281239304130051	0.0	0.0	0.0765590951316044	0.16889872002546932	0.09895848008816878	0.0	1.08861653586671	0.0	0.23976462651094677	0.0	0.6789733078541699	0.11849262586940462	0.0	0.0	0.2514464315585819	0.0
Z82188.2	0.20801775489589241	0.130667339815507	0.20589292750767074	0.12485746725576016	0.0	0.13960046458551464	0.0	0.3959402178453004	0.4263184353793338	0.05158092063064492	0.1614362658259871	0.5535571093646436	0.2128805663443848	0.039840264531791104	0.3903375116159243	0.0	0.0497701518163845	0.20000206602186754	0.10661632898778425	0.10084312443311183	0.04404433270602121	0.15146919750307983	0.14391580307144478	0.21586493915323998	0.04963076772460043	0.5233612193040955	0.14051691865564683	0.0	0.11063050809643417	0.0	0.04236417524800773	0.06212171190779749	0.0	0.0	0.13881446890228188	0.2673560117838875	0.03674947642786828	0.0	0.14769744361387158	0.06598582949858534	0.10420244938244293	0.1376346718833728	0.0	0.0	0.05032755355842493	0.0	0.20814264733772161	0.0	0.040682058803007765
AC104232.2	0.0	0.1589832511603865	0.0	0.04208395867125249	0.0	0.0	0.0	0.0	0.7888527278678172	0.0	0.0	0.0	0.0	0.0959919129246028	0.0	0.2406196293117598	0.040822310107341116	0.1126334169852453	0.11609855223657987	0.0	0.0	0.0	0.0	0.046979908144409395	0.040822310107341116	0.0	0.0	0.0	0.13487805434311173	0.0	0.0	0.025737561413608275	0.0	0.0	0.11463354906893945	0.02644598030380087	0.11703005301018697	0.13303737874734975	0.0	0.0	0.3167250215787496	0.0	0.06364099264269589	0.0	0.041383179019406156	0.0	1.2620121347493973	0.0	0.0
SCML2P1	0.0	0.0	0.0	0.0	0.0	0.0	0.0	0.032241931137493844	0.0	0.0	0.0	0.06295060882280785	0.0	0.02290040211007883	0.0	0.22552173425660335	0.0	0.0	0.0	0.0	0.0	0.0	0.021479727410451396	0.0	0.0	0.0	0.0	0.0	0.0	0.0	0.0	0.0	0.0	0.0	0.0	0.0	0.0	0.0	0.08651204657428184	0.0	0.0	0.0	0.17146305600258122	0.0	0.0	0.0	0.0	0.0	0.0
SVOP	0.014498126999352837	0.011781859459914711	0.025312343046069	0.00676478187842236	0.0	0.003170442880128181	0.009203827329839744	0.019630756335508422	0.017779412561234692	0.018064389360361564	0.0	0.0	0.004033901284489715	0.08161232285788984	0.01934608880481197	0.4886178345906477	0.05588975819628299	0.060600829554117094	0.012783184698289594	0.015069321717648203	0.007769594145917668	0.018349309878891815	0.04208395867125249	0.005040616700530137	0.008773707066016136	0.020342179517185827	0.004321605950093468	0.02019992294349774	0.005040616700530137	0.021621857851518895	0.0037461392328946375	0.013640910669386311	0.007195501404203767	0.015925689990254212	0.06184530707106949	0.008486888965491166	0.025595835882683472	0.0	0.3670355161550087	0.011638756246893662	0.07901963303483801	0.01249716268290215	0.02048442206508403	0.008343458529334968	0.017636903049498446	0.01049341924845273	0.56958830533033	0.0038900274333718426	0.014212444812104711
RNA5SP137	0.0	0.0	0.0	0.0	0.0	0.0	0.0	0.0	0.0	0.0	0.0	0.0	0.0	0.0	0.0	0.42717705468210015	0.0	0.0	0.0	0.0	0.0	0.0	0.0	0.0	0.0	0.0	0.0	0.0	0.0	0.0	0.0	0.0	0.0	0.0	0.0	0.0	0.0	0.0	0.0	0.0	0.0	0.0	0.0	0.0	0.0	0.0	0.0	0.0	0.0
AC099487.1	0.0	0.0	0.0	0.041383179019406156	0.0	0.0	0.0	0.0	0.0	0.0	0.0	0.0	0.4422269452218185	1.0265168030642229	0.0	0.0	0.4211559606622235	0.30975827142463525	0.0	0.20851725980554386	0.0	0.30777822705819147	0.0597705810902546	0.0	0.7940206957545177	0.0	0.22008226064924694	0.0	0.0	0.0	0.0	0.3991163934447991	0.0	0.0	0.0	0.10151561549124424	0.0	0.0	2.1619521589267423	0.8709761940324043	0.11169907219742027	0.0	0.0	0.9344032705861745	0.0	0.0	2.585034633669892	0.0	0.0
LINC02503	0.08433644572332372	0.0	0.0	0.07874644707664835	0.0	0.0	0.0802483300921203	0.04348449760357947	0.06281249240502118	0.0	0.0	0.0	0.0	0.23106369991227274	0.0	0.5442875399602883	0.07642227545860236	0.05436228844968911	0.0	0.0	0.0	0.0	0.0	0.0	0.0	0.0	0.0	0.0	0.0	0.0	0.0	0.0	0.0	0.0	0.0	0.0	0.0	0.0	0.8098259960974511	0.0	0.10768786931437331	0.0	0.06032413315110383	0.0	0.0	0.0	1.425190721493447	0.0	0.0
LINC01496	0.0	0.0	0.0	0.0	0.0	0.0	0.0	0.07601173856964127	0.0	0.0	0.0	0.0	0.0	0.054223347337154434	0.0	1.0788830465219892	0.0	0.0	0.0	0.0	0.0599089890186851	0.0	0.10017031975697704	0.0	0.0	0.0	0.0	0.0	0.0	0.11076412189980746	0.0	0.0	0.0	0.0	0.0	0.0	0.0	0.0	1.6849982218829997	0.0	0.0	0.0	0.0	0.0	0.0	0.0	0.711494906650088	0.0	0.0
FOXG1	0.6503969466697892	0.0	0.009490502947452436	0.00676478187842236	0.15937084666020285	0.0	0.0	0.07162539397376963	0.03674947642786828	0.013497991748977313	0.0	0.0	0.017636903049498446	5.193436652357347	0.02856915219677092	0.3297550857447468	0.1247251523988885	0.018349309878891815	0.009490502947452436	0.3095254660278272	0.0	0.013640910669386311	0.014498126999352837	0.5840966239075944	0.01934608880481197	0.8045492452944725	0.006333933722050485	0.03969991772095141	0.022048165180173156	0.0	0.1273691466162218	0.004033901284489715	0.8196681834964556	0.0	0.9918982015030355	0.5232608404527148	0.004753055399819502	0.0	1.2397646265109468	0.008630305143440056	0.2468336879105421	0.0	4.71556395051172	0.012354130407874092	0.0	0.0	0.310223769546247	0.005902956858236406	0.0
CYP4F11	0.03463831799900894	0.052555009434105286	0.0676387168753633	0.0	0.0	0.0	0.0	0.008917094736053047	0.038295698181544525	0.016353683577834812	0.0	0.034779158048019	0.0	0.04348449760357947	0.017494379459272503	0.7398481026993274	0.02361021518264534	0.3375398421974237	0.08406426478847455	0.010779838753242761	0.0	0.024745190197137796	0.005902956858236406	0.0	0.0	0.09545188108566054	0.41781201761461045	0.0	0.0	0.0	0.0	0.0	0.0	0.0	0.10969486482592983	0.045303167956572146	0.9765102808884978	0.0	0.16104922490055676	0.0	0.016781550233402012	0.0	0.0844725169369015	0.007482576331206196	0.03167749645076025	0.02842770457266734	0.133695032513075	0.0	0.0
COL13A1	1.051650520217743	3.3602378420319647	4.025418659388068	2.1074535378649886	1.818932344010497	2.241352085770659	0.9710008606097698	3.4378802137335835	2.140516918655647	2.007913081643265	4.96766663877392	2.417785018802193	3.0021084001052545	1.7858434550071156	3.891263631825076	3.7295527704539713	0.6555350163521044	2.2804812743006235	3.121065148208518	4.46948227768342	3.7704379328278446	1.4684269188234786	4.83359347284642	1.422986450566717	2.4579356866598445	1.4059923596758368	2.132412329865122	1.3930317234629601	1.2441563956281045	1.2247811943955893	2.2088293625738546	2.47479942943267	2.5141222601707076	2.6270464593924086	1.0349903923451176	3.007787530863549	3.3083900014296925	2.4713435596107205	1.972582380105268	4.299186034295348	1.2336426830088096	3.9703383140810695	2.509189099729059	4.003737145743856	4.978131549164077	3.351967480859441	3.485182063499728	4.118243428482619	2.5501618944474305
AC005224.3	0.9446335926952744	0.7276155509409654	0.16401388852505705	0.0675010485665715	0.07038932789139801	0.5643293868429373	0.2042659452895603	0.21747890047053098	0.42857122208526677	0.42492208821068794	0.07354606091515468	1.3038099670212855	0.026729250487489024	0.058247216854662685	0.0326651122818301	0.7801420898384704	1.2403753944980922	0.5669612423144887	0.7721390312213534	0.0	0.10165007609443479	0.2707083337192148	0.1681285295769489	0.2510828033169873	0.10057404021319742	0.7723924394085834	0.6978627622537061	0.32734245560982167	3.0283392927646933	0.24926328606119336	0.3173040683619148	0.0	0.30754510189958634	0.6645738592625954	0.16208110338237527	0.13737236369339767	0.1257833316273236	1.3863695190868748	1.0561673063004262	1.071350804128843	0.03153635326805325	0.0	0.4742543158326424	0.3825012571891147	0.0	0.03562390973072122	2.100641315973469	0.02658762234808418	0.629100118160383
AC011511.4	0.07423139418579203	0.0	0.0	0.0	0.0	0.0	0.0	0.038295698181544525	0.0	0.0	0.08474462086846798	0.019061365093430198	0.04614178164472064	0.0	0.037733627446514914	0.0	0.017066724189833377	0.0	0.0	0.011781859459914711	0.0	0.018064389360361564	0.0506061736907874	0.0	0.03407482027057225	0.0	0.08133962745193878	0.05213762333517526	0.0	0.0	0.0	0.0	0.0418036876570852	0.0	0.0	0.022048165180173156	0.012640180778770334	0.0	0.05199846779700238	0.0	0.0	0.0	0.0	0.0	0.01735184178777496	0.0	0.0	0.015497569395325591	0.02786177535450958
TMEM139	0.1806571075600765	0.3156821513379246	0.05338941954463493	0.038014690186715924	0.019915367707685927	0.061707084791597165	0.051441711382610174	0.19597745864258795	0.030124161455128837	0.07532725070706511	0.5226584206342785	0.42739162968671807	0.0553345017510994	0.977829416951956	0.08038478741460453	0.4465738525468971	0.34153038699730015	0.19673292822219499	0.4416959374345698	0.13855237515264857	0.17555653643184002	0.30532853203996363	0.09017594979020692	0.06983962506863442	0.2709474874770586	0.038295698181544525	0.16001660784590455	0.07477942649661334	0.19773960600635557	0.28048127430062353	0.06212171190779749	0.7854250035609333	0.020342179517185827	0.5660844905154667	0.0	0.09315448790708296	0.19622932579422084	0.41489322256079875	0.07450543636362976	0.1419558855836444	0.06915220186942299	0.16722945407166856	0.33021417724930174	0.3630028229886794	0.22132030675705128	0.18320064672542766	0.6870606883398922	0.19861987321921495	0.09788043405191311
WDR95P	0.0	0.0	0.0	0.0	0.0	0.0	0.0	0.0	0.0	0.0	0.0	0.0	0.0	0.0	0.0	0.9918982015030355	1.8035577022720133	0.0	0.10366548276569647	0.0	0.0	0.0	0.0	0.0	0.0	0.0	0.0	0.0	0.03308816933218776	0.04809665327294402	0.0	0.0	0.0	0.0	0.0	0.018918982163051733	0.0	0.0	0.46121421258397927	0.0	0.0	0.0	0.04558276001963498	0.3679301414318828	0.0	0.0	0.8584584979036287	0.026304324351908496	0.0
AMY2A	0.03660882860510138	0.0	0.0	0.0172092900322231	0.0	0.03604610015685955	0.0	0.03731193064196659	0.0	0.01735184178777496	0.028144767713378684	0.0	0.0	0.0	0.0	0.2875904955239413	0.0	0.02346828050390537	0.012211083950874365	0.03421571533791299	0.0	0.017494379459272503	0.01249716268290215	0.0	0.06557231159362208	0.02587927302325896	0.0	0.025737561413608275	0.018918982163051733	0.10742005883636484	0.0	0.01049341924845273	0.0	0.030406710426045754	0.0475383887633606	0.010779838753242761	0.0	0.0	0.050745463581398975	0.0	0.0	0.0	0.0	0.0	0.03365205248999707	0.0	0.0	0.015069321717648203	0.0
KLHDC7B	1.6280736541961365	0.20138293586405415	0.18903382439001712	0.2046415656104211	0.19307782154636707	0.11143200536198733	0.022190239634065988	1.0969364825029575	0.8549531352094738	0.9288061453406263	0.07025192182044421	0.4185677792997119	0.7797219812070726	1.5350575948948422	0.17747136444495093	0.5057893279100703	0.24439999124554931	0.7738275789806938	0.2879450386445189	0.05755424645808902	0.3787335592653804	0.6554434253898864	0.15120939288489368	0.04823618565284763	0.20789285164133287	1.6725611186447773	0.10969486482592983	0.016353683577834812	0.07093882134343751	0.22860323194846943	0.6755449770835985	0.11543282612034657	0.10151561549124424	1.3367975241769874	1.1730634544549075	0.11875838897983476	0.7704485048492342	0.29101410141730266	1.0947090070868108	0.055750964118453226	0.09545188108566054	0.05963215988209959	1.3598022605484825	0.7541178595520497	0.11410045158818032	0.11156554495951765	0.046421211248710355	0.02856915219677092	0.1870075669770331
TRIM13	1.8100728708733247	1.7821988556398625	1.6821687466955217	2.5643781685650637	1.2174789004705309	1.3600270932198206	1.7626889836532245	1.3441467477333304	1.2608085347622733	1.7381625343886375	2.0334758626773763	1.9046960308543057	1.6115501230692404	0.36513259345252996	2.24031432933371	1.970411945389473	1.8815471631111353	1.7169470094776864	1.2253983373407442	1.2038902271466614	1.8023586778521639	2.1479578813871014	1.3061455593087743	1.1774713644449508	2.336654726912577	2.1476974436138714	1.5701228618147542	1.563890277102555	1.4347216245236671	1.496002086365443	1.775092694119104	1.587268968104325	1.7779982556686695	1.3573267858624627	1.8754655448547093	2.4841381312016693	1.6855365409343537	2.0781315894673416	1.799294574954597	0.9292607761345848	1.5620347833263843	1.7008391783835495	0.8979373984200465	1.6836066339204272	0.6613847761797584	1.289421364514624	3.0438694075720223	2.599793852122242	1.5923972351979403
ST6GALNAC3	1.5363513579954835	1.3302715534166973	0.47695191252389657	0.9240998856407416	0.28924428515664247	1.0804530112360955	0.2148708340039052	0.39253724527513084	0.3269974645657588	0.1920678844796504	0.5751186673485477	0.5607149544744789	0.7133438950853292	1.6081941923921648	1.6648013813878269	0.4971269151036999	0.8453495381500936	0.907429101242319	0.8844807033610464	0.5417130663146439	0.6914448311911374	1.9730601728040842	0.3927570342823946	1.0334406221326333	0.930472424972495	0.8206487193571881	0.6257380619086481	0.41088377719558056	1.761710784363344	0.7521491276946994	0.6330126402017311	0.25253676669617503	0.6687545332150426	1.1003721941071123	0.34766565630097057	0.8397177747603756	1.019773069040027	0.1806571075600765	1.1200200956159982	0.8786861106260904	0.6118333654459014	0.6513158022138039	1.0085585988365642	0.6161694661867307	0.5976980190212493	0.676086834382321	1.390062308929076	0.7025688958108718	1.7883098510821493
MIR760	0.9296395257208847	0.35219353774503176	0.6750029161939268	0.14469902515413874	0.41196851036013304	0.0	0.0	0.0	0.2229281800026127	0.7104372769069143	0.4281423909783303	1.710922120119084	1.4166776322389816	0.218099174370145	0.0	1.196669987531528	0.0	0.0	0.0	0.0	0.4450910148440442	0.8960005307434609	0.819831652426537	0.0	0.6898358774471746	0.39933518250207145	0.0	0.0	0.0	0.0	0.0	0.597221268400312	0.0	0.0	0.0	0.17887395816979543	0.0	1.443447521923358	0.0	1.7887692216575726	0.0	0.0	1.1924466937350469	0.0	0.271664710977234	0.0	0.0	0.0	0.5847701285572751
CYP2J2	0.0	0.014355292977070055	0.030830430153274507	0.05394542496278525	0.017066724189833377	0.37228351288052813	0.04418425754400383	0.158854029516618	0.18764107818068257	0.3514021836299643	0.03562390973072122	0.4362684647193904	0.0	1.90373244828493	0.02346828050390537	0.5525738111798439	0.11276684542842838	0.059078342201253034	0.20951575109266346	0.02190607673362222	0.05547333589843156	0.08705543454337573	0.35828372285281845	0.16221003631430692	0.0211954245144897	1.3662522636995642	0.0	0.17030966883317647	0.4537546068516975	0.9227306716427868	0.19484351199951963	0.019915367707685927	0.0	0.44858384046336114	0.22675512326982	0.41543418587318104	0.007769594145917668	0.9591766367248945	0.1552311162992788	0.028144767713378684	0.40152125010860007	0.030124161455128837	1.1497796305759027	0.0	0.28332916805164143	0.0	0.8618759839670793	0.00963381939726868	0.13264264253961866
MARCKSL1P1	0.0	0.22107278251506318	0.0	0.5283712779607188	0.0	0.04208395867125249	2.231032969947079	0.0	0.04739878887541106	0.0	0.633849659104694	0.29513524900081806	0.19924830684020234	0.09112433366116474	0.23988680079572053	0.6797840890655559	0.0	0.23032600002869186	0.2002532315936873	0.039980597690881255	0.05116325258211458	0.17491769523958806	0.16632981792063128	0.06626144226872127	0.6888517438658804	0.17287150035227722	0.0	0.0	0.5951216919961718	0.09464145411506232	0.09693648250295739	0.10675031506086766	0.38084025031926977	0.15315678806142052	0.43594856486053385	0.10969486482592983	0.20175930745822926	1.2044537676745617	0.7030120792508725	0.28427721805512784	0.08161232285788984	0.1589832511603865	0.4697818068068644	0.05477903151961949	0.45659590512621256	0.06956469509335926	0.23964244187899666	0.10245657665073399	0.09288396567848443
MCPH1	1.6732850451685986	2.1625000932882874	1.3904475779933105	1.6525553296198972	1.394404385400625	1.5535571093646436	1.3234853647570777	1.514501036274285	1.1219437335104012	1.1389454979238414	2.2975729538120158	1.336226250295725	1.1754287908222565	1.817623257511431	2.0580393606832064	1.5235117744872106	1.4107209968534304	1.1296786733257869	1.6377029763346447	1.0984869340663574	2.2003160161549564	1.0937629775179032	2.002306467383169	0.9667995846272036	1.889551418704019	1.8607244803022271	1.325961996171852	1.4278206839771335	1.4237395071653167	1.1032626266060845	1.327744840921175	1.2753646961504366	1.890874670877777	1.3525325566728965	1.1528972871989727	1.2803030941426126	2.0384361816561083	1.1918152897068979	1.9157885728119448	1.1431321555557679	1.9717734471933728	2.277092082504313	2.6596277709859875	1.7696448103486029	2.6698658251859437	2.0387522194664727	1.7093347541631676	1.0177081595650042	2.274470408227373
HIST1H4C	0.7908554282288269	0.867026632211542	0.6712933724815757	0.7717165853043386	1.7915640518022569	1.3685448746615274	1.319675733324421	1.0207688650945719	0.5425057014782615	1.7750083876155949	1.4412178632621138	0.970632816769694	0.7577913411375702	3.86160804361678	0.4195388915137845	3.066691981840656	2.5546134079799825	1.9791473479579416	0.2895984221401877	1.0095621629519818	1.4593266915460195	1.9581002617232472	0.9060439661489323	1.1169635371826598	0.8164768316041047	1.076148597180083	0.9173171754564221	1.9035396545172354	2.5340366937972365	2.0427493841937947	1.3540007188044978	0.8445463452550083	1.6067264750128127	0.3011193531507625	4.16712506079257	1.057415612427243	1.0322419311374937	0.32906617445069064	2.383220433365656	0.9621417904577948	2.2402532615845048	1.5280711645787353	2.471915778972064	1.3457369951640432	1.3467016480228557	0.7444194655751402	1.5957423394743988	1.0051124980707595	2.239703535488478
AC144522.1	0.06239806379847849	0.0	0.055056793368935104	0.04879418026080491	0.0	0.0	0.1892869065836122	0.0	0.0	0.0	0.0	0.14234808214468114	0.0	0.0	0.0	0.292074949977542	0.11089772332981347	0.05338941954463493	0.013926706042921726	0.01321211142685117	0.0	0.0	0.0	0.35162832910278236	0.0	0.0	0.018634174139050975	0.11396714643300218	0.0	0.0	0.0	0.0	0.04670058674162228	0.0	0.0	0.0	0.0	0.12379860846262165	0.7273541536808412	0.025454096427749123	0.0	0.027154051503726646	0.0	0.0	0.057276965073247615	0.04572253573460056	0.9585828739668935	0.0	0.01564029037688224
DCLRE1A	1.3358833773540284	1.171847313573341	1.3253288438765942	1.2628540576816885	1.4573841625852504	1.9884120257247881	1.2898934699030193	0.9803909560614715	1.7102609298781055	1.2169824892687684	3.361656083062749	1.5521311082537839	1.987793803170299	1.5685672380730857	1.3402774047662542	2.73833550385093	1.0602549507576848	1.4846537477335653	1.1658154881323355	1.4790235599805146	2.2532631992598056	1.399006986472397	1.8699898167798794	0.4310345303516141	1.3932514371570286	1.591679416935737	0.7892701864317095	1.6130601068961155	1.4492708255327167	1.3757345385831559	1.4570689112821773	2.638745779570718	1.5723561363178178	1.2095781338588025	1.252778951528184	1.6793787554163009	1.66170400190173	2.0158900181260244	1.0137123648206545	0.5907217700098412	1.258096757817156	2.1922257337572337	2.2455869312345453	1.6720632083582512	2.4387985047590783	2.617698131127051	3.0805212318314923	2.3055620156204846	2.6856038166946257
HNRNPA1P14	0.5302705476462035	0.8209754166051623	0.42717705468210015	0.5846739328552298	0.5058909297299572	0.4062101085315651	0.5822669533505123	0.5900510387331086	0.2778657572348795	0.22835695420104843	0.44265161077522364	0.6090930236240617	0.9582116481096901	0.35929625889219735	0.33536891510367295	0.8842462395276712	0.3863695190868745	0.4513298201403328	0.40860317934337126	0.2173548136824367	0.43807989194470764	0.4572265455446278	0.39856927559498334	0.14899916258776436	0.6257380619086481	0.6683914768958221	0.37695711447772745	1.1627900919574046	0.6698431543124527	0.30497823580396105	0.24000896473507025	0.5595407587713905	0.133695032513075	0.030830430153274507	0.8061177960356292	0.4497462390210094	0.44858384046336114	0.966061255521586	0.7259592345091875	0.2875904955239413	1.1338922701975558	0.22478119439558927	1.0541538717627081	0.21026416631309064	0.6765382267206892	0.7531766273221232	1.473734968463598	0.5118728074740426	0.7757669688481571
SDF2L1	6.167305736691165	5.126869637775998	7.2407569932267	3.879519536832596	4.717188360059584	5.752860963128094	4.6550197415361	4.999918846121476	5.872149104874488	5.3633778626085205	5.689852646633714	5.313499825037208	5.511961335381344	4.253921212972872	5.369651432697946	5.902886374102912	5.828794038198622	5.489218575377301	3.9364400701142146	5.7610671503221225	5.71472358880369	5.063714326511352	6.316540401559188	3.877263271434499	4.995036716443604	5.486752981658801	4.653656238419666	5.675183625787811	4.91123617435779	7.244244894105488	5.0583338147550645	5.865589767359297	4.870635970072615	3.9523522057200893	5.826451880688096	5.261609792737156	5.513474954181194	3.7226190294677304	7.0830197191930075	4.25721433167902	3.932703738279525	5.337607631059078	3.8438230891268956	6.542199226237725	5.5375041928352315	4.53812218039466	5.1062352380701626	5.083400608551641	5.043401378560621
AP000346.4	0.0	0.21013945740166848	0.0	0.12393100831963119	0.0	0.0	0.0	0.17696099208944205	0.0	0.0	0.0	0.17491769523958806	0.07395729994332441	0.1276332797258737	0.0	0.0	0.08133962745193878	0.0	0.37417703298983873	0.0	0.26891341575755523	0.0	0.06129233847829409	0.0	0.0	0.23976462651094677	0.0	0.0	0.09207209450292905	0.0	0.0	0.051441711382610174	0.0	0.0	0.4157586665224981	0.052972274813988696	0.0	0.0	0.0	0.0	0.0	0.0	0.2414741257014415	0.0	0.0	0.0	0.0	0.0	0.0
ZNF274	1.605731365815728	1.6071527403552222	2.0801118598615984	1.2730383935111245	1.9824369177670542	1.617580599005267	2.2610192372587354	2.03787416566112	1.5753123306874368	1.5508021838091706	2.3521652825713435	2.3978029618624896	2.093458764793043	2.1791606844317775	1.9961717835115194	2.2329676805316496	1.4949275674791247	1.4454088941096002	1.5083272292803207	1.9252399054874105	1.6819439473057394	1.3604766534745827	1.8904466926799057	1.7477740717427048	2.0621217119077975	1.5509499025458875	0.9526317670819686	1.1063483195051467	1.879431314491583	1.6240072860736507	1.6018866449789775	1.3895117460156288	1.6447330818114108	1.552868871011303	1.2098276379522757	1.544633753139626	1.456280481510725	2.0159613609724882	1.4779363159944898	0.8127857088674364	1.5384388352507576	1.0152834614465458	1.8358432487387433	1.8701476824663603	2.162725652846203	1.1779815563133706	1.1582077476257362	2.1547776117808164	1.827940937356929
AL133270.1	0.0	0.0	0.0	0.0	0.0	0.0	0.0	0.0	0.09044698023265138	0.0	0.18103892443166827	0.0	0.0	0.088413009726725	0.0	0.22243364060591525	0.0	0.0	0.0	0.0	0.0	0.0	0.0	0.0	0.0	0.0	0.0	0.0	0.0	0.0	0.0	0.0	0.0	0.0	0.0	0.0	0.0	0.0	0.0	0.0	0.0	0.0	0.0	0.0	0.0	0.0	0.0	0.0	0.0
NPM1P4	0.042784398089239506	0.0	0.0	0.0	0.0	0.0	0.0	0.04348449760357947	0.0	0.04012091720087747	0.12684073527769343	0.0	0.0	0.0	0.0	0.22884946766179784	0.11316705673273479	0.05436228844968911	0.05616730630042658	0.052972274813988696	0.0	0.11889125217842653	0.0	0.0	0.038717107572853585	0.1174290835868945	0.03759307554023308	0.0	0.0	0.0	0.0	0.0	0.0	0.03548315212868861	0.10875861436093671	0.0	0.02856915219677092	0.06446901736844254	0.0	0.0	0.0	0.0	0.06032413315110383	0.0	0.15081959821213325	0.0	0.4448790564155591	0.03491998434915955	0.03167749645076025
CDC42P3	0.20714320494174887	0.0	0.07162539397376963	0.14795788138710142	0.8395565437542971	0.2958405509170355	0.5984604924701333	0.30532853203996363	0.19232043503449905	0.10084312443311183	0.37261784412629206	0.158854029516618	0.04502352169849773	0.25701061820602394	0.5498170055129729	0.6671200598065821	0.27429148410210263	0.2597846846829784	0.41240217536404133	0.13224779829843977	0.4541758931858021	0.0	0.3346826799357211	0.16414264884830632	0.23192387329376324	0.34709867062226835	0.18358179111782255	0.21598915414672054	0.3535491357220444	0.15820774762573614	0.16195215892674233	0.36098224136862644	0.040822310107341116	0.045303167956572146	0.1381591452294703	0.6648468815073885	0.49610437977073235	1.195977458642588	0.28060004884816453	0.12842538902883727	0.06997707041155635	0.13697881196350373	0.3494785145191088	0.046979908144409395	0.47394272984657354	0.11689701828826239	0.825541427101827	0.4286784099482301	0.11809388938681974
CCDC125	1.5650609395389474	0.7004397181410922	0.6307782127428618	1.2196486933910209	0.47664090866952025	0.4145685471817107	0.6221807042205927	0.6073895000243983	1.5133896775968414	1.2176029765867877	1.070870146106443	0.7782926961054605	0.858697190038334	1.6942116077678906	0.7942702897762277	0.7436442167062596	0.5177292203572763	0.9269861881488745	1.085016673488714	1.0437644423101706	0.9170115844701304	0.797843067065541	1.6188494394950097	0.23032600002869186	0.9356860351621784	0.9447085476266269	0.6444100783306281	1.0005769626315204	1.781569544815974	0.6326404758656317	1.1104968819174024	0.8916524879339743	0.9118066094493122	0.6557181808341493	0.46988597627446366	1.195410596730163	0.9014944550475747	0.8028962947918264	0.8859647567539704	0.324925784055321	0.4881036331235767	1.0433445048771692	0.9727661652544852	0.6537937929692679	0.6763576867328565	0.832768518940375	2.3341105678447525	0.9477783516588114	1.409309463999687
RF00408	0.0	0.0	0.0	0.0	0.0	0.0	0.0	0.0	0.17976580835814965	0.0	0.0	0.0	0.0	0.0	0.0	1.4383993196092228	0.0	0.0	0.0	0.0	0.1934563657495855	0.0	0.0	0.0	0.0	0.0	0.0	0.0	0.0	0.0	0.0	0.0	0.0	0.0	0.0	0.0	0.0	0.0	0.0	0.0	0.0	0.0	0.0	0.0	0.2197106395487792	0.0	0.0	0.0	0.0
SNORD115-39	0.0	0.0	0.0	0.0	0.9035782153319407	0.0	0.0	0.0	0.0	0.0	0.0	0.0	0.0	0.0	0.0	0.0	0.0	0.0	0.0	0.0	0.0	0.0	0.0	0.0	0.0	0.0	0.0	0.0	0.0	0.0	0.0	0.0	0.0	0.0	0.0	0.0	0.0	0.0	0.0	0.0	0.0	0.0	0.0	0.0	0.3481190844624429	0.0	0.0	0.0	0.0
BNIP3P29	0.17427857103612218	0.0	0.0	0.02856915219677092	0.0	0.0	0.0	0.5646220524369807	0.0	0.0	0.1772162008360635	0.0	0.0	0.08651204657428184	0.11862551354424568	0.3154502999849324	0.05477903151961949	0.0	0.04012091720087747	0.07477942649661334	0.0	0.0	0.0	0.0	0.0	0.0	0.0	0.0	0.0	0.0	0.0	0.0	0.0	0.0	0.0	0.03562390973072122	0.0	0.0	0.0	0.0	0.0	0.0	0.0	0.4892346345320175	0.0	0.0	0.5979839937899456	0.0972062459743658	0.0
HCN1	1.0692897127155347	0.03153635326805325	0.0	0.02417781430116526	0.0	0.038014690186715924	0.012354130407874092	0.026304324351908496	0.0	0.036186802847846276	0.00992040959306388	0.4376538783461924	0.03167749645076025	0.018634174139050975	0.0	0.4722798004315504	0.03491998434915955	0.008343458529334968	0.012783184698289594	0.7536901028433424	0.005184375859723258	0.9541963103868752	0.004465436770300531	0.013497991748977313	0.029134804053022847	0.045303167956572146	0.005759269288684953	0.27262045466299184	1.5884687943913482	0.06695024392462703	0.005040616700530137	0.1506896432473209	0.00963381939726868	0.0053281206952817016	0.0	0.0037461392328946375	0.004321605950093468	0.0	0.35219353774503176	0.0	0.01663894211378915	0.016781550233402012	0.018349309878891815	0.0	0.0	0.0	0.5736653630643849	0.03153635326805325	0.004753055399819502
HSD17B7	1.6528306355887161	0.8099082923834257	1.0552650796669782	0.8861989414863878	0.744333347381359	1.7382922634294942	0.5142990347280451	0.9294122879012531	0.5060941119063214	1.1875143981928162	0.9965333702802207	1.0796341123687059	1.422825030142393	1.3539442786487528	1.1825651822210828	1.404249184667338	0.4078421782115087	1.1838358314496797	0.3354832559034862	0.8118819962186681	1.594930669812392	1.6515913447976538	1.052485453469437	0.2964280392343483	1.6087619404233227	1.2648366484677793	1.1830100367622471	0.8882269517177801	0.8364089322797382	1.1263782165402494	0.9857190039044075	0.8145094080943975	0.8666310806940011	1.1437852247086016	1.1090261764983669	1.2376860791201652	1.3467583722268024	1.287531396532028	1.5496691707264905	1.6224618673827302	0.9261512731998967	0.8803328886746402	1.025099686854913	1.0722430301048822	1.1790651153426415	1.4921608384470721	1.6585999582179625	1.2719037062632752	0.9899382642922929
OR2T4	0.0	0.0	0.0	0.0	0.0	0.0	0.0	0.0	0.0	0.0	0.0	0.0	0.0	0.0	0.0	0.4853237738439441	0.0	0.0	0.0	0.0	0.05283319976294459	0.0	0.0	0.0	0.0	0.0	0.0	0.0	0.0	0.0	0.0	0.0	0.0	0.0	0.0	0.0	0.0	0.0	0.0	0.0	0.0	0.0	0.0	0.0	0.0	0.0	0.35625651637281824	0.0	0.0
MIR512-1	0.0	0.0	0.0	0.0	0.0	0.0	0.0	0.0	0.0	0.0	0.0	0.0	0.0	0.0	0.0	0.0	0.0	0.0	0.0	0.0	0.0	0.0	0.0	0.0	0.0	0.0	0.28581647180462016	0.0	0.0	0.0	0.0	0.0	0.0	0.0	0.0	0.0	0.0	0.0	0.0	0.0	0.0	0.0	0.0	0.0	0.0	0.0	0.0	0.0	0.0
AL358013.1	0.0	0.7608596368219074	0.0	0.0	0.0	0.0	0.0	0.36636418294564527	0.0	0.0	0.0	2.146133828893375	0.0	0.0	0.0	1.0578314745605737	0.8242383266037139	0.7874324645168679	0.4591168144666722	0.0	0.0	0.0	0.0	0.0	0.0	0.0	0.0	0.8418121397883287	1.606063145152119	0.0	0.0	0.0	0.0	0.0	0.0	0.0	0.0	0.0	0.8399595874895318	0.0	0.0	0.0	0.0	0.0	0.3336527147654136	0.0	3.1629994991932957	0.7609447741764442	0.0
GGCT	4.367552789043436	3.4600872401168328	3.441656103970489	3.379163463156014	3.6983518491048275	4.921479176841679	3.702823742923482	3.9538518840084595	4.056956292024329	5.119588583297125	4.427143524454568	4.560922785399688	2.8650873926968856	4.582007963840096	3.2508554891152963	4.278624150811087	4.464694402546437	4.203060169456467	3.834761771936032	4.501566529825495	4.182533401647216	3.531942832596635	4.1851370865108155	3.454939161247385	3.1835817911178226	4.2069557323872795	3.9066693654075	4.794551031445401	4.1120328362338165	4.359352490063287	3.9851087364377293	3.1950010578964894	2.358311858451795	1.6782071514331487	4.4485375893314	3.8617965994213805	4.6223212926510575	4.166386061618471	4.479857852264239	3.777282935755655	2.910886131935597	3.6627751719377764	2.4244384222149113	4.002252451731379	4.156105329782888	4.2812382945619945	3.102708515642513	3.540523296438219	5.155749232677945
SNORD115-36	0.0	0.0	0.0	0.0	0.0	0.0	0.0	0.0	0.0	0.0	0.0	0.0	0.0	0.0	0.0	1.0939657503694475	0.0	0.0	0.0	0.0	0.0	0.0	0.0	0.0	0.0	0.0	0.0	0.0	0.0	0.0	0.0	0.0	0.0	0.0	0.0	0.0	0.0	0.0	0.0	0.0	0.0	0.0	0.0	0.0	0.0	0.0	0.0	0.3135941465723912	0.0
CFLAR	1.9994228065372546	2.193014721188105	2.07155675141204	2.8851643386429724	1.722116237818659	1.8748756383297507	1.598508133683409	2.2090165918312565	2.0160683686276535	1.690998079556908	1.6475908173316034	2.0014419741739062	2.717100600883141	1.1433934186931878	2.1515666121740598	1.8966206113594168	1.2906013384411879	1.9631041547355488	1.4005925760881912	1.2234843342667976	2.1250228437637175	2.0178862854577013	1.3314185978348148	1.2524156590326505	2.1176950426697547	2.5512206809530262	1.7554430999228143	0.863700623947478	1.50726185443248	1.2681349239248902	1.666393032369016	1.6683460884312389	1.2852246454678595	1.093560176162338	1.7752191446377055	1.8771552746230473	1.9025752990309406	1.554490622288283	1.3875831195446109	1.9608082253889798	1.2448870591235344	2.130107178658833	1.9728764251071038	1.8257856274647914	1.8167635234983137	1.4105039278229832	2.0651931493639664	2.259242352100604	1.3456802307863573
CCDC130	3.222371811260077	3.266711593551276	5.288856848268753	2.9941271140031285	2.767125077269071	3.1041017833641287	3.8933427934724913	3.6564849296275526	4.003979950271704	2.1957255475120565	2.4833643607133493	2.9500017490834987	3.203169827093906	2.6490175651315995	2.3461059091885277	2.8682126364771308	2.71316790300937	2.484782623077873	2.8475961022626404	2.776272468166885	2.5775134233798775	3.239031363450237	3.0878022589770873	2.3367118475144326	3.3651885976077702	2.5363016193238166	2.581833270240715	2.5156367682697853	2.968514740675416	4.350631609482927	2.8656615208897973	2.2722322601491456	2.984315914147046	3.27466421765855	2.608336150347661	3.217990645686972	2.748525637595055	3.775303438826505	3.2826325468639137	3.7700044132344517	2.7387462232294393	2.7665315587824986	3.5360280259733465	3.4069175654225097	2.673443355684833	2.2420536744333095	3.2044224656417573	2.6370537403682897	3.4617249915027113
PLPP6	2.4718637684076485	1.493596100997315	1.5327159209422458	1.8281441023656282	0.36848900064510354	1.6566794130304607	1.2662168447313744	1.4849630292212919	1.9522217252098257	1.9352711478911848	1.36261015369037	1.8556309716261472	1.3398785002829898	1.1671009689630751	3.2035300720861475	2.017743786503007	1.5901947931174394	1.535157156334507	1.2833291680516414	1.825867018401085	2.364544418527937	1.553065544045605	1.3971457973927808	1.3675947219610292	0.9979788117806431	1.6457477650661398	1.4404738772955579	1.3311319222172022	1.2102018132048846	1.5577286659756413	1.9467308601403095	2.013640910669386	1.5783107928487263	1.5258684234401818	1.378012142362895	1.4169478049098378	2.0140338647134834	1.9359122870313616	0.6987518877846766	0.613908778796663	1.3622734949207445	2.1285243721193536	2.1965440979118243	1.33124659930012	2.639116372483864	2.580097232946231	2.5063734406838014	1.4425454561053042	1.79975046170089
CYP27A1	1.051650520217743	2.9331571426907335	2.678162070735047	3.2426634743201865	2.3951450801583167	3.1447642744719353	2.9681829340868124	4.241397851954503	3.9060535897296274	3.1909782534963878	2.7821569101241264	2.556208671739585	3.5509375932288374	3.602468757684069	1.9404674764102487	1.3111543154405667	1.0209821605695517	2.600626576555687	3.5808570063233947	2.515561080612968	2.398432463706811	2.946581156389953	2.9184625654979723	3.270648539084831	2.234869151705381	3.5214528258224314	3.3484590620864716	1.0913274776911017	4.025834989640527	1.8752689361460704	3.790824157406121	3.3789554611409063	2.896620611359417	3.4369746590559505	3.0594591146934107	2.9782139378781847	3.1250228437637175	4.732095501154807	3.051058816673939	2.854454522821625	3.028816652173758	1.8519988371124463	3.090192890684646	3.0121037897995135	1.003746139232895	1.0650207699484113	2.8401610671408455	1.3115031154682697	3.1784118904078036
AC007318.1	3.0567395806878244	2.0773797407970136	3.0682064598286676	3.231831736387056	2.3711406295199224	4.137913322088407	1.1115655449595176	2.0764564815933206	2.9177945318235285	1.9679801258199747	3.3003287631003513	2.3963239206263465	2.0170667241898332	2.701127608676655	2.807231257182672	3.1740228420554137	3.5828449947769654	1.5251167195965316	1.4038675842084174	3.8258568447851555	2.7569592201588957	2.3325074459580373	3.5172630931978706	1.552622992009278	2.746828690274403	2.4786612363518734	3.3420426571531174	3.8956225383891736	2.311038030022305	3.0580913275336563	2.7113407172614057	3.1184594020380474	2.5570669298394826	2.157496502997335	2.6321053213797327	2.8439436569972263	2.0664681172982116	2.921683868116027	2.642447431829056	1.0728604019312449	1.2478667671103532	3.1836453053946556	2.4150555328541454	2.519441259628039	3.3887543787814773	3.592588593097334	3.90506202354978	3.0919874983084337	2.7350238632292383
LCORL	1.2171066080833917	1.4249220882106879	1.0714881055841823	1.1244604862743361	1.2230517883684415	0.8019863641146174	1.769560184876917	1.1774075777735187	0.810648747782646	0.9187678493251472	1.071007493311506	1.3843814227122362	1.4497990530726281	1.4335470522250684	1.6152279435788257	1.8089616015478853	2.16320887603813	1.4308740079546873	1.1172295820943703	0.9889936403429814	1.187894404790796	2.2497183805543806	0.8799409691262006	0.7970129778361451	1.9404674764102487	2.248625912496203	1.3897870537356576	0.7738275789806938	1.2505978230482337	0.9586571076771102	1.2045163697027719	1.8808030516381915	1.2852838390278594	0.8376203649152736	0.6514076555892457	0.9990619433219636	1.4266404775044605	0.6060631451521189	1.6193190973677978	2.038155201025969	0.7395025056103857	0.9903014165687062	2.1513068250995713	1.3981314318766336	1.3731748907531163	3.1220431622914435	1.5506052019627572	1.0769694763151108	1.9649530529007992
CASKIN1	0.6492935469671399	0.2042659452895603	0.10648233046998125	0.0972062459743658	0.008773707066016136	0.05380644369579382	0.09895848008816878	0.012068023309090343	0.03491998434915955	0.02233230009805639	0.45154083301783177	1.0154975693953259	0.7605190371529964	0.9449333890579072	0.12617994882319306	1.308652111051771	0.016211033155917154	0.052555009434105286	0.0038900274333718426	0.01106620140620535	0.09261339271428384	0.04488367823976479	0.0439043942956211	0.024745190197137796	1.1297446055078193	0.03337013846059218	0.01564029037688224	1.4334402254911511	0.05436228844968911	0.18523225423016085	0.0	0.013497991748977313	0.02644598030380087	0.1984941536390832	0.0	0.01735184178777496	0.027578727474282683	1.1364539092686508	0.5359534005994318	0.007195501404203767	0.07505336460450727	0.04558276001963498	1.3899522131536193	0.15561972102644722	1.3224473716378742	0.6890307271848729	0.9232632981769459	0.13500944135116105	0.0604624879861069
AL355987.2	0.0	0.0	0.0	0.0	0.0	0.0	0.0	0.0	0.0	0.0	0.09288396567848443	0.0	0.0	0.0	0.0	0.0	0.0	0.0	0.0	0.0	0.0	0.0	0.0	0.0	0.0	0.0	0.0	0.0	0.0	0.0	0.0	0.0	0.0	0.0	0.0	0.0	0.0	0.0	0.0	0.0	0.0	0.0	0.0	0.0	0.0	0.0	0.0	0.0	0.0
IGFL1	0.0	0.05491791912895794	0.0	0.10312831621722547	0.0	0.0	0.6266727526059934	0.0	0.0	0.04236417524800773	0.0	0.0	0.0	0.0647449200353551	0.0	0.6824834070057388	0.08065766334522519	0.0	0.0	0.0	0.0	0.0	0.06073915785767854	0.0	0.0	0.0	0.0	0.0	0.0	0.0	0.0	0.0	0.0	0.0	0.6591025359453948	0.0	0.0	0.0	0.0	0.0	0.05783147456057329	0.057970068637329945	0.0	0.0	0.0	0.0	1.0122110839508744	0.0	0.06598582949858534
FBLN7	1.9471424653732188	1.8684892305726117	1.9687543313163203	3.6297296323896595	2.9102913445977503	0.32262042236168464	3.3284631070946356	2.376373741582169	4.636166365225966	1.8555113765744016	0.9656180766196096	1.4500102899471063	1.8276158138217322	0.8010758591674574	0.8024000401148393	1.3775124884850052	0.7499203648590951	1.7560839084974318	3.3166236644928384	1.8244420136589152	1.9596959787523702	1.086579981264139	2.4817122620033043	1.4919556843294968	0.4742543158326424	1.8942551237786764	1.9472547009680283	0.18878069779214166	2.3506103951992365	0.903038270112912	2.402694894154941	3.5351820456208967	2.7478814622669345	2.1480880826453355	3.798195710412518	1.270648539084831	0.5645245038355107	2.8815863162433963	2.6831125218131677	3.64924755366066	3.4026266851709566	0.9046574999057588	2.157431827004188	0.8245642120898271	1.8116765280076976	0.15003969277415322	1.2341333956124827	0.9298667277540935	1.401248172740162
MIR8071-1	0.0	0.0	0.0	0.23302905744518482	0.0	0.0	0.0	0.0	0.0	0.0	0.0	0.0	0.0	0.0	0.0	0.0	0.0	0.0	0.0	0.0	0.9266067412513165	0.0	0.0	0.0	0.0	2.389236385748939	0.0	0.0	0.0	0.0	0.0	0.0	0.0	0.0	0.0	0.0	0.0	0.0	0.0	0.0	0.0	0.0	0.0	0.0	0.0	0.0	0.0	0.0	0.0
SUMO2P17	2.084438500336664	1.0694959544124225	1.0548484769956197	0.6406209280356978	1.7603487071597772	2.2085796857608937	0.9888482586689642	1.3361119683691056	1.0189189821630513	0.5201456268808256	1.141628973651655	1.3252136954176865	1.3070204325183918	1.9739785604096654	0.6782522307226331	2.1783640818468037	1.419323145283251	0.7017708223790449	0.910886131935597	0.6870606883398922	1.419700680016381	1.5319178873642751	0.7966808083669082	0.8877592023218457	0.8575829553841481	0.6205864104518777	1.003961966152422	1.2888310154430878	0.7172102990195959	0.8943715499612752	1.9214744162339183	1.1700532353023043	1.297250121171707	0.6019816998326366	0.27834165862164245	0.6671200598065821	0.9968225744589758	1.0252414611318441	2.368991788908165	0.7568525032631761	0.5420103555366091	1.0137123648206545	1.1870075669770328	0.45817198959258987	1.7527057808300928	0.9654703200606021	1.8100728708733247	1.1072861349522223	1.3245226115958149
DCST1-AS1	0.4080596480703602	0.8180324746580945	0.2582173895360179	0.36860074651409497	0.8332544384602563	0.6636634117750471	1.1661369657370906	0.5694910919587162	0.26014612650896735	0.8983244601133749	1.397310116576036	0.5341612326163092	1.2269400407092508	1.0362571490477717	0.7267440424930007	2.310718196784404	0.24865627000440324	1.0182780850243496	1.1087586143609367	0.8734982510149583	1.604972726410393	0.9925509226587216	1.5510483733015663	0.7220287779028437	0.18180225515894124	1.2008809542859595	0.8136067748738272	1.1656868770298758	0.6035017263563797	2.261079432320324	1.0531808622561054	1.7183506654506338	1.0583164955908229	0.5035522756645812	0.6952811951448608	0.8598900587011353	1.0881415968690176	1.442120759298914	1.4076246755666089	0.36367572180726304	1.339707507448597	0.42771343236641696	0.1721034284401398	0.267835392097615	0.7949356628035361	0.9815604322960559	1.2067682354683218	0.6389542497978339	1.2504159134074477
AP000696.1	0.0	0.07409435357387338	0.0	0.04292444517384095	0.0	0.0	0.0	0.0	0.022758397578157615	0.08501667348871388	0.0	0.0	0.0	0.20864210901516606	0.0	0.831958289198261	0.0	0.039278795351367586	0.020342179517185827	0.019203733973092663	0.0	0.0	0.0	0.4185677792997119	0.05519565424212463	0.043204498565167566	0.0	0.0	0.09288396567848443	0.0	0.047119548568550634	0.0	0.08963373610689557	0.0	0.07888304652198912	0.03590538374212795	0.02048442206508403	0.2189671100489566	0.0	0.0	0.0	0.0	0.16671544496642232	0.0	0.0	0.0	0.11942258264788451	0.025170575734906053	0.0
COX6B1P3	0.0	0.15691431465323905	0.0	0.33685463912546515	0.49763791112111616	0.0	0.44105846999321385	0.13172117115592868	0.0	0.12181115114198661	0.5165194976610958	0.5579736764276149	0.0	0.18345475417494217	0.0	0.6198355444973109	0.7482035858846994	0.16362753858990578	0.5809172886632075	0.0820212693455023	0.0	0.12353377229099427	0.0	0.0	0.7477740717427049	0.3390233333727542	0.8018208604961168	0.17759892932773344	0.0	0.19042522736927134	0.10070858859668395	0.14600345113892463	0.09734110879670181	0.0	0.315798063043357	0.2197106395487792	0.0	0.777619601072133	0.0	0.0	0.0	0.16504364948304445	0.18078439107869881	0.1118325870779828	0.11915694187363209	0.0	3.325343236787768	0.10648233046998125	0.09653174269362867
AC069287.1	0.0	0.0	0.0	0.0	0.0	0.0	0.0	0.0	0.0	0.0	0.0	0.0	0.0	0.0	0.0	0.0	0.0	0.0	0.0	0.0	0.0	0.0	0.0	0.0	0.0	0.0	0.0	0.0	0.0	0.0	0.0	0.0	0.0	0.0	0.0	0.0	0.0	0.0	0.0	0.0	0.0	0.0	0.0	0.0	0.0	0.0	0.0	0.0	0.0
LINC01616	0.07532725070706511	0.0	0.0	0.0	0.0	0.0	0.0	0.0	0.0	0.0	0.0	0.0	0.0	0.0439043942956211	0.0	0.6140030448649045	0.013926706042921726	0.0	0.0	0.0	0.024461530140995814	0.0	0.0	0.0	0.5410191531335592	0.0	0.0	0.10393399105623309	0.0	0.0	0.0	0.0	0.011495638837829439	0.0	0.0	0.0	0.0	0.06887714085030783	0.1624678676153039	0.0	0.0	0.0	0.0	0.0	0.09585692391483051	0.0	0.6391395313804283	0.0	0.0
AL445309.1	0.22897256976016075	0.2390313634502369	0.02318436924826338	0.46268057909416327	0.0	0.023042392665863817	0.0	0.13750352374993502	0.06405506441044337	0.15730246631897368	0.15393501070416335	0.06956469509335926	0.028710585954140094	0.2245342632797295	0.03506079690511428	0.6642097492118548	0.0	0.0	0.39615948907315457	0.0	0.0418036876570852	0.03337013846059218	0.03548315212868861	0.14051691865564683	0.8019863641146174	0.1426094872986651	0.11955538469528244	0.0	0.13881446890228188	0.0	0.0	0.03955955725570583	0.0769694763151108	0.0714881055841824	0.0	0.050745463581398975	0.10232219119668604	0.3135941465723912	0.04851520993393957	0.08311122693130706	0.16169423543613154	0.0	0.7638364588909514	0.030124161455128837	0.07901963303483801	0.09369538023355704	0.0	0.3222743001542053	0.14873891273752515
F9	0.0	0.0	0.0	0.0	0.0	0.0	0.0	0.0	0.0	0.035201595718566084	0.0	0.0	0.0	0.009060468156383597	0.0	0.570657220305291	0.03393391144193176	0.0	0.0	0.0	0.0	0.0	0.0	0.0	0.0	0.0	0.0	0.0	0.01292617444427005	0.018918982163051733	0.0	0.007195501404203767	0.0	0.0	0.0	0.0	0.008343458529334968	0.0	0.0	0.0	0.0	0.016211033155917154	0.03562390973072122	0.021621857851518895	0.011495638837829439	0.0	0.0	0.0	0.0
KRT18P1	0.026304324351908496	0.0	0.03449746419944489	0.012354130407874092	0.0	0.06777637204849275	0.0	0.0	0.0	0.02460336714065703	0.0	0.0	0.0	0.018918982163051733	0.0	0.3556928975662245	0.0	0.0	0.0	0.0	0.0	0.0	0.017779412561234692	0.2751262735683554	0.0	0.0	0.0	0.0	0.0	0.07737974079701358	0.0	0.0	0.0	0.0	0.0	0.0	0.017494379459272503	0.03969991772095141	0.07176266930009127	0.06253621989538932	0.0	0.0	0.07340895518534003	0.06653700239579126	0.02403593545550941	0.028710585954140094	1.2153679722034796	0.0	0.03843618165610792
LINC01835	0.0	0.0814759815979586	0.39330636035265304	0.03167749645076025	0.09693648250295739	0.0	0.23988680079572053	0.0	0.0	0.0	0.10111215847415045	0.0	0.05519565424212463	0.09572192227332567	0.0	0.9297909977185974	0.06073915785767854	0.1654296204241852	0.0	0.04208395867125249	0.0	0.0	0.13290581201150653	0.0	0.0	0.0	0.0	0.0	0.0	0.0	0.0	0.11209957977623511	0.05004887960722227	0.10915993896111069	0.0	0.0	0.04488367823976479	0.0	0.0	0.0	0.0	0.24366908096686266	0.0	0.0	0.061430600497748115	0.07313470463021537	1.6285869774681907	0.05477903151961949	0.0
AC008379.1	0.07409435357387338	0.0	0.09680158184916869	0.03506079690511428	0.0	0.0	0.3791773288908076	0.21511942451729515	0.20864210901516606	0.26002565596145555	0.40228559186999613	0.07436842178155338	0.061015774681628034	0.05380644369579382	0.14469902515413874	0.48645695576873105	0.06708796480114695	0.18218376912146836	0.35366204474506335	0.09153059312061654	0.0	0.0	0.09922786577486105	0.0769694763151108	0.19244669373504691	0.0	0.0	0.10218779322361488	0.0	0.21175983301211862	0.0	0.12366619645381971	0.0	0.0	0.8660771263092997	0.08596845386216505	0.18903382439001712	0.0	0.0	0.08882003329858511	0.0	0.09477655689559732	0.10406822646371666	0.23964244187899666	0.25447310795273254	0.0	0.0	0.060600829554117094	0.15872479629747943
AC113367.1	1.8911858480244972	0.5899551945184318	2.0737516950821573	0.44794940991624665	0.18167506141489687	1.1786190425333183	1.3633393116294792	0.506601942191015	0.9382481476867124	0.8624315535124526	1.221877081077034	0.45343856134876015	0.5749249780093444	1.1758758509770646	1.1348123563517576	1.5039592705303564	1.7865127249714008	0.7185260264622619	0.6277935826824816	2.3135941465723913	0.8240753562515621	0.061707084791597165	1.4376538783461923	1.9690491574937354	0.9356860351621784	0.8292812979975315	1.0909888884147727	1.9803543946493665	0.8872913012234019	3.0183849209875855	0.7103491060869702	0.8112243949123641	0.0	0.203890227146661	1.482228746110381	1.1927622921527052	1.5771991870939794	0.3553546205610663	1.7218975780869792	1.4710313442715275	0.3403913572200783	1.3110961739030538	0.25785546411515703	1.5702686155781227	1.281015682775773	1.6360793382774197	1.8369340113210917	1.362946733917627	0.9861560517844203
RF00019	0.30975827142463525	0.6650288676370387	0.7063758316370209	1.003961966152422	0.0	0.0	0.5417130663146439	0.5729866530625383	0.6143800475562479	0.5352567109038382	0.792105705662905	2.0460369815884336	0.0	0.22995700858436255	0.0	0.0	2.1586924861838	2.3158560154039622	0.7065526541695242	0.6744606515602588	0.0	0.5418121695288947	0.2166100687424417	0.0	0.28261772148134834	0.7444194655751402	0.7062874122430738	1.4168937744231214	2.6818540177410606	0.0	0.0	0.0	0.0	2.059320663596556	0.6992851001996001	0.35558014737735943	3.111248368230225	0.0	3.6992628869498074	0.6578229026524012	0.0	1.3477223426152305	0.42255595595975126	0.2696316509404391	0.5248660645859304	0.3354832559034862	0.9696754631432025	0.9826559559578476	0.2343786893376148
FCGR1A	2.7797429895443386	1.179574744010771	0.4829515133673101	1.9508416375491486	0.3891262269247042	1.0026665200544056	0.2649567179648224	1.171463056002581	1.624522057976862	3.468661509740967	0.8451889353400771	1.9572460136016843	2.0289227105960133	0.9212839790409219	0.19773960600635557	0.5964581395589856	1.5975550103765925	1.4969224660080713	0.694300770342678	0.3662522636995639	1.7329203821082575	2.1463293734357785	0.7420924680812482	0.617580599005267	0.6066317322749104	3.6006860384842225	1.3284343833125498	0.435415240747814	2.212756083403638	1.9589540043270006	2.157755177979585	0.4340276746635975	0.9001036075971279	0.9633261476640851	2.8171729845446247	0.8043840354413416	2.0444290933597613	1.2998307618223701	0.3211199593653933	0.48841217599573233	1.3757901326966055	2.4621832289222785	0.9369676601880735	1.862074426222779	1.0478175480213696	0.3617683594191533	0.5425057014782615	0.9435088011617361	1.9497216775698443
LINC01481	0.10795563008739331	0.2508403335616453	0.0	0.38736254083599553	0.07970237169737819	0.0	0.3736203732457371	0.0	0.29818907014132195	0.19622932579422084	0.5602258223996497	0.15975833805629808	0.08909131856468917	0.3876933962533128	0.20864210901516606	1.0252414611318441	0.23339726410188313	0.26122990898704607	0.10688428869154284	0.5450787623237903	0.12842538902883727	0.05241589415113854	0.07395729994332441	0.0	0.2332745389909343	0.3491387770770845	0.0	0.21723071622066917	0.11089772332981347	0.3025237777356443	0.41012397841292675	0.12167855658825247	0.26555691560250466	0.0	0.0	0.06391705369231143	0.2708279155536642	0.3059121701566207	0.898479255718769	0.4091465059196305	0.7868472435610134	0.0	0.41261895899193063	0.0	0.0504668703506619	0.11756206925697886	0.20839239979067614	0.2120089601135649	0.22848009832991745
GPR15	0.0	0.0997664862929298	0.0	0.05158092063064492	0.0	0.0	0.0	0.08351974882017292	0.0	0.0	0.0	0.0	0.0	0.07901963303483801	0.0	0.41619119389521425	0.025170575734906053	0.07025192182044421	0.0184917490398792	0.01735184178777496	0.02233230009805639	0.0	0.0	0.0	0.05004887960722227	0.22032995487955556	0.02460336714065703	0.0	0.028710585954140094	0.0	0.0	0.07765318565016138	0.0	0.0	0.0	0.0	0.036890110540265926	0.0	0.07628544280891579	0.0	0.0	0.0	0.0	0.023894042655701022	0.0506061736907874	0.146133828893375	0.3035761996966407	0.022758397578157615	0.02062665058995782
RNA5SP454	0.0	0.0	0.0	0.0	0.0	0.0	0.0	0.0	0.0	0.0	0.0	0.0	0.0	0.0	0.0	0.0	0.0	0.0	0.0	0.0	0.0	0.0	0.0	0.0	0.0	0.0	0.0	0.0	0.8407653373238742	0.0	0.0	0.0	0.0	0.0	0.0	0.0	0.0	0.0	0.0	0.0	0.0	0.0	0.0	0.0	0.0	0.0	0.0	0.0	0.191183609220039
ADORA2A	0.04963076772460043	0.5418121695288947	0.15743182700418823	0.13106261678246817	0.06018576504656303	0.005471851210059493	0.04725917547801282	0.1230039540548198	0.331475926123189	0.0916659875218129	0.11116488907888973	0.24780601821921888	0.2979543901829535	0.14964958189497543	0.09761079662642234	0.04725917547801282	0.059493725391671554	0.38438142271223613	0.06502076994841134	0.010350188169567268	0.07203718077288009	0.07025192182044421	0.05032755355842493	0.04306447866493742	0.2503552717630476	0.30824436439371317	0.11356715704707816	0.057415612427243023	0.0675010485665715	0.03731193064196659	0.0	0.09666666858017911	0.10835717809041853	0.013783815433099691	0.22268093149457158	0.09031147137603658	0.13842131042024963	0.26759572185187913	0.6921593461767763	0.13540353059765128	0.021479727410451396	0.16388511670894185	0.06997707041155635	0.12432813500220176	0.16014572540457925	0.07176266930009127	0.3819478006891023	0.1056780778945372	0.048654701840346405
RF00019	0.0	0.0	0.0	0.0	0.0	0.0	0.0	0.0	0.0	0.0	0.0	0.0	0.0	0.0	0.0	0.0	0.0	0.0	0.0	0.0	0.0	0.0	0.0	0.0	0.0	0.0	0.0	0.0	0.0	0.0	0.0	0.0	0.0	0.0	0.0	0.0	0.0	0.0	0.0	0.0	0.0	0.0	0.0	0.0	0.0	0.0	0.0	0.0	0.0
AC018695.4	0.09882376837969153	1.2552590048286505	0.0	0.6887622438788241	1.2623730190273292	0.0972062459743658	1.00863030514344	0.324925784055321	0.10915993896111069	0.18014786115842862	0.5192399486612869	0.8351964815479106	1.053806443695794	0.9610305718548415	0.36075755751193667	0.6230240293748629	0.43584191580922754	0.6682099144690924	0.4829515133673101	0.03153635326805325	0.5670586262991952	0.4903647499859089	0.46863544596713697	0.0	1.3971457973927808	0.4853237738439441	0.04432416881220143	0.48088550264492513	0.24159615530954034	0.0	0.07669590183038302	0.4665488169645523	0.7071713624213855	0.3377681709216305	0.45343856134876015	0.3898971621150958	0.35929625889219735	0.4619475821423603	1.6641642289934815	0.42449217088920543	0.542604750260758	0.06446901736844254	1.2692725780450138	0.16568687702987556	0.4747734763121333	0.7960993277034315	0.5115692419724726	0.8085086166739743	0.6549853833373076
SNRK-AS1	0.0	0.0	0.0	0.3487989596121078	0.0	0.0	0.24598236099132045	0.047119548568550634	0.19459140277373366	0.0	0.26183165875213665	0.046421211248710355	0.038014690186715924	0.331819848022602	0.33456827566613295	0.6398804198501142	0.0	0.11543282612034657	0.2550776820054508	0.0	0.14287084509664236	0.0	0.062259894470126094	0.0	0.0	0.1267086021969683	0.040682058803007765	0.0	0.09356017616233783	0.0	0.0	0.10272531001108826	0.03449746419944489	0.0	0.0	0.20414071678022522	0.17619509486340812	0.26074832839644746	0.0	0.0	0.11623166060415031	0.05935527761642124	0.06529656712778095	0.0	0.08365589708063247	0.09922786577486105	0.0	0.03787416566112011	0.03421571533791299
AC010387.1	0.0	0.0	0.0	0.03337013846059218	0.0	0.0	0.0	0.0	0.0	0.0	0.0	0.0	0.0	0.051302488700631074	0.0	0.1315894843281353	0.0	0.0	0.0	0.04432416881220143	0.0	0.0	0.0	0.0	0.06391705369231143	0.0	0.28747229511906675	0.0	0.0	0.10473921621623744	0.0	0.0	0.0	0.0	0.0	0.0	0.1806571075600765	0.0	1.6288202458634293	0.0	0.0	0.0	0.0	0.0	0.0	0.0	2.682528352876761	0.0	0.0
PRDX2P3	0.0	0.0	0.0	0.47394272984657354	0.1658154881323355	0.0	0.3080113145521776	0.27762774765900544	0.043764442310170244	0.0553345017510994	0.08909131856468917	0.17082239919517525	0.04851520993393957	0.16388511670894185	0.0	0.0	0.0	0.0	0.07724299893246035	0.0	0.22218630732211234	0.0	0.11716307546575941	0.0	0.4211559606622235	0.3046278544929762	0.051859298835249854	0.15872479629747943	0.0	0.2482919377391002	0.0	0.06667476272446016	0.2077679375721706	0.0	0.0	0.13395801010054917	0.039419183133397186	0.3259619961718523	0.3008851494098441	0.07080146760021111	0.21549222999098053	0.2811937749526341	0.235972082773581	0.0	0.42621107202740444	0.1257833316273236	0.875072300640186	0.09491164702546698	0.20601800402089562
ARNT	3.1640782701231616	3.2894213645146237	2.6520734177236016	3.1491943191712055	4.6841454723745315	3.0381200745991044	5.224599858479737	5.110066688601393	3.874442886858751	4.054805073964858	4.118127121636539	2.9200455241724086	3.642851724431764	4.270596216746706	3.178156893106407	3.956093834795129	2.393580944971378	2.8090439471552644	4.252294541201837	3.332865440133705	4.038365941628786	3.6060039044377503	3.604189961475012	3.5151699644501715	3.8172241590052303	3.74184446468787	2.9626415597269715	2.1301730912612244	3.8619553641448694	3.32955418726354	3.1218442978763763	5.391334681517691	3.9438088313262547	4.068816964261109	2.9517369799698314	3.661498793474981	2.836974394102046	4.1186919527918056	3.8798527725532463	2.976051965275463	3.7949044802970766	3.10914321933149	3.931560148577184	2.7570445879922256	3.231616727385365	3.180370678577787	3.264746589786712	3.8205466112935826	3.388878338811989
MIR519C	0.0	0.4257815387035349	0.0	0.0	0.0	0.0	0.0	0.0	0.0	0.0	0.0	0.0	0.0	0.6851776838860785	0.0	0.0	0.0	0.4423331233297515	0.0	0.0	0.0	0.0	0.0	0.0	0.0	0.0	0.0	0.0	0.0	0.0	0.0	0.0	0.0	0.0	0.0	0.0	0.0	0.0	0.0	0.0	0.0	0.0	0.0	0.0	0.0	0.0	0.0	0.0	0.0
USP17L29	0.0	0.0	0.0	0.0	0.0	0.0	0.0	0.0	0.0	0.0	0.0	0.0	0.0	0.0	0.0	0.0	0.0	0.0	0.0	0.0	0.0	0.0	0.0	0.0	0.0	0.0	0.0	0.0	0.0	0.0	0.0	0.0	0.0	0.0	0.0	0.0	0.0	0.0	0.0	0.0	0.0	0.0	0.0	0.0	0.0	0.0	0.0	0.0	0.0
AC097533.1	0.0	0.5838078827796642	0.18205660901025042	0.13119435170845012	0.10366548276569647	0.04739878887541106	0.1335635257411058	0.07299755979995012	0.5752155022675953	0.0	0.10822334117387104	0.14077865578279594	0.1159654315868068	0.33067312270915716	0.3857071246579338	0.6623878192596837	0.9770967124969541	0.09112433366116474	0.3050950106666974	0.13119435170845012	0.16632981792063128	0.06832686143450555	0.18650055764449477	0.5105568954002415	0.45280626256250056	0.36468448192822883	0.44212075929891415	0.0	0.3946238901619293	0.0	0.0	0.3982409052644684	0.10540989404008172	0.22478119439558927	0.6147569517556064	0.44052703187585196	0.34619102979906957	0.20801775489589241	0.7733212221316622	0.0	0.0465609057577412	0.17836408184680327	0.0	0.0	0.24719838857586485	0.41629930547987937	0.49385224769487696	0.22193893162862408	0.4601658946764309
AL138962.1	0.16208110338237527	0.28451413324424535	0.0	0.5570914439986953	0.12021921162499426	1.9853546961726443	0.0	0.2406196293117598	0.23351997877391634	0.475188670225608	0.0	0.1628545281905104	0.0	0.17466207953358825	0.0	1.305270155240195	0.21561647707721232	0.2961930726147916	1.0688771408503082	0.7987556139146189	0.0	0.0	0.05686094304675097	1.4822803843529866	0.4029404197990334	0.0	0.07340895518534003	0.0	0.38460245765075474	0.777451278234363	0.0	0.04781754802136954	0.2347465517443222	0.31695666818183055	0.5503096787550961	0.953302493409002	1.1536108022844322	0.0	0.4120769388326871	0.4419083640035892	0.5826523400339552	0.2987756030765418	0.0	0.0	0.21822319715473792	0.0	1.7563828551197653	0.0	0.12114805647531052
CZIB	4.30312316768571	3.8584684441977366	3.151225632044296	2.600293544457973	2.852298534868097	4.043362004710878	3.0319950181337196	3.355904280422983	3.0259324112883577	3.264161071288078	3.491160436458377	3.414054328351604	3.0983858684351313	3.449033060026763	2.721438284748776	3.4045625666963693	3.587124921871777	3.4564776293518165	3.304145941202946	3.579518089309823	2.889726624724704	2.592205851913623	3.5219678385326865	2.146655222119465	3.2797832762848382	3.2322002487135166	3.608099545994382	3.82825583092645	2.9353465908154757	4.557593892488808	3.5232733881910865	3.4468649452327984	2.7705753630635073	2.503806660910403	3.6289135426617865	2.8281847319343507	3.6317678393263852	3.206127437075462	2.8914191868460786	3.244430437805942	2.6049015835089517	3.7380003566813675	3.0262866163799074	3.3832619133628095	3.796670426838559	3.449046270249598	4.887803060270585	2.670273840000843	3.170662190530933
OR2H1	0.0	0.0	0.0	0.01321211142685117	0.0	0.006190289072069834	0.0	0.00963381939726868	0.020911065581689963	0.0	0.0	0.0	0.007769594145917668	0.040541793862846835	0.0	0.8996396936510471	0.0	0.059493725391671554	0.006190289072069834	0.005902956858236406	0.007626092376177947	0.0	0.00647756407120479	0.0	0.008630305143440056	0.0	0.008343458529334968	0.0	0.0	0.0	0.0	0.05283319976294459	0.0	0.0	0.048654701840346405	0.0	0.0	0.0	0.6656656383706794	0.022758397578157615	0.012211083950874365	0.0	0.11663091203630645	0.0	0.0	0.010350188169567268	0.9431336756907104	0.007769594145917668	0.0
PPIAP57	0.0	0.0	0.0	0.0	0.0	0.0	0.0	0.26363540356832926	0.0	0.127501219215837	0.0	0.0	0.0	0.0	0.0	0.6440408429224092	0.0	0.0	0.2568898855358929	0.0	0.0	0.0	0.0	0.0	0.0	0.0	0.0	0.0	0.0	0.0	0.20363969401398505	0.0	0.0	0.0	0.0	0.0	0.0	0.0	0.0	0.0	0.0	0.0	0.0	0.0	0.0	0.0	0.0	0.0	0.0
RN7SL704P	0.12326888749434657	0.14925936549962288	0.16040392586001362	0.3213509014246168	0.3341105678447527	0.0	0.0	0.2406196293117598	0.3374256642826881	0.22305178836844153	0.0	0.7024802427834751	0.3701642805402099	0.08990486842133553	0.23707417130215752	0.7476881535673594	0.0	0.6504888585636114	0.2343786893376148	0.0	0.09922786577486105	0.1174290835868945	0.0844725169369015	0.0	1.0337225223906528	0.323543009149889	0.3934162004715447	0.0	0.1265764570133731	0.0	0.0	0.4897484331203353	0.5498170055129729	0.19836842310251937	0.7626464670381506	0.33353822878821676	0.0	0.6250834179220336	0.3196179342001613	0.0	1.2496880453873556	0.15704371014558005	0.3257317911225544	0.0	0.31614574229335635	0.2568898855358929	0.0	1.0125686735030557	0.609187604870425
AL365205.3	0.0	0.0	0.8177051102271712	0.18256518222108284	0.27643711043628233	0.0	0.0	0.0	0.2792929906975841	0.0	0.0	0.0	0.6715651261710531	0.0	0.0	0.0	0.1772162008360635	0.7981749690721556	0.0	0.0	0.0	0.350610395199237	0.0	0.0	0.0	0.0	0.0	0.0	0.37540092890635723	0.0	0.0	0.0	0.2808375686117713	0.0	0.0	0.0	0.25362627842137686	0.5256680073752782	0.0	0.0	0.12842538902883727	0.0	0.0	0.0	0.0	0.0	0.0	0.1606620801133443	0.0
SPSB4	1.5365005637225033	0.2236696713882459	1.463308565918163	0.22354611595281831	2.5434216433488634	1.2754838926672878	1.5182329722534833	0.7469146596478984	0.935308869846473	0.33021417724930174	0.274410769317838	0.4993739450021675	0.8764088938688497	3.3836628251943024	0.0	1.4217484321737808	0.03365205248999707	0.1267086021969683	0.749062230738571	0.12895322038600612	0.39297678981075385	0.45069659626437825	1.9549407350890933	0.2347465517443222	0.35985847200125276	1.177343788281726	0.18624698614531154	0.25253676669617503	0.4030495288965245	0.12207630369573588	0.24000896473507025	0.24950602098914693	2.514677764428823	0.4625758880422044	1.0508151034839484	1.1892869065836122	0.10272531001108826	2.435548590260418	1.5576306501429458	1.3017632174661367	0.3246954135892205	0.3729520979118291	3.7843259907041666	0.22416378734166367	0.6327335259505353	0.24561735275638444	2.3807848504751337	0.08936255282773455	2.1707903588855655
AC009090.2	0.0	0.0	0.0	0.06805164299778978	0.0	0.0	0.0	0.0	0.3422133734583227	0.0	0.0	0.07313470463021537	0.0	0.052972274813988696	0.0	0.0	0.0	0.0	0.0	0.0	0.05838577100035305	0.0	0.0	0.0	0.18941343103367253	0.0	0.12565110166152013	0.0	0.07477942649661334	0.0	0.0	0.04166353172936154	0.10688428869154284	0.0	0.0	0.0	0.04879418026080491	0.0	0.0	0.0	0.0	0.0	0.0	0.0	0.0	0.0	0.2715451984856866	0.05963215988209959	0.05394542496278525
AC005387.2	0.6877773773963047	0.8045492452944725	0.19711051471269642	0.3022898018932747	0.0	0.0	0.144829520838809	0.15445359267987244	0.11383382895927714	0.0	0.2260152164029879	0.6397878295961987	0.49549051051493936	0.35670725293538136	0.15211850443194314	0.7086728358615803	0.0	0.19143631460532143	0.2865263430872163	0.0	0.06267436276339249	0.2122580442027349	0.2482919377391002	0.15781983947886263	0.8094144442358984	0.20976526597410353	0.6199294241160777	0.6248027652529473	0.0	0.8748363026504745	0.1740228420554138	0.21076289418631022	0.31915545782470267	0.0	0.0	0.36904764345591323	0.331475926123189	0.0	3.1244108559701376	2.247866767110353	0.44095219802963675	0.7178244544876369	1.0182068566533122	0.13132607460659126	0.204891924837234	0.38239058287346944	0.2894803861375947	0.18370881687541188	0.4521736865332683
RNU6-772P	0.0	0.0	0.0	0.0	0.0	0.0	0.0	0.0	0.0	0.0	0.0	0.0	0.0	0.0	0.0	0.0	0.0	0.0	0.0	0.0	0.0	0.0	0.0	0.0	0.0	0.0	0.0	0.0	0.0	0.0	0.0	0.0	0.0	0.0	0.0	0.0	0.0	0.0	0.0	0.0	0.0	0.0	0.0	0.0	0.0	0.0	0.0	0.0	0.0
TTPA	0.14051691865564683	0.017921907997262315	0.01934608880481197	0.0	0.0	0.12048465689545584	0.02786177535450958	0.029700234215419886	0.010923027184791876	0.05436228844968911	0.26663664251398955	0.0	0.0	0.2620722883984103	0.02927618237063207	0.5531638705094964	0.05241589415113854	0.07354606091515468	0.0	0.009203827329839744	0.22848009832991745	0.02786177535450958	0.039419183133397186	0.0	0.0	0.02062665058995782	0.13606010688026618	0.02048442206508403	0.0	0.0	0.022474346574899225	0.01663894211378915	0.06433104624598393	0.0	0.0	0.11569915343158636	0.009777121611529915	0.022190239634065988	0.4538599399690289	0.0	0.037452509939606575	0.056028538922751295	0.6205864104518777	0.09788043405191311	0.06598582949858534	0.016068368627653675	1.9193400824420126	0.0	0.18345475417494217
RPLP1P10	0.10043947928031166	0.0	0.0	0.0	0.0	0.0	0.0	0.0	0.0	0.09437121059251717	0.0	0.0	0.0	0.0	0.0	0.3498181719758604	0.0	0.0	0.0	0.0	0.0	0.0	0.0	0.0	0.0	0.0	0.08854869701023803	0.0	0.0	0.14821827215414507	0.0	0.0	0.0	0.0	0.0	0.0	0.0	0.0	0.0	0.0	0.0	0.0	0.0	0.0	0.0	0.0	0.0	0.0	0.07464243793449277
RF02176	0.0	0.0	0.0	0.0	0.0	0.0	0.0	0.0	0.0	0.0	0.0	0.0	0.0	0.0	0.0	0.0	0.0	0.0	0.0	0.0	0.0	0.0	0.0	0.0	0.0	0.0	0.0	0.0	0.0	0.0	0.0	0.0	0.0	0.0	0.0	0.0	0.0	0.0	0.0	0.0	0.0	0.0	0.0	0.0	0.0	0.0	0.0	0.0	0.0
AL031729.1	3.831208421349968	1.5955513994561352	2.708761109183778	1.2419011841795033	1.8491986517647032	2.502916116240877	1.668573016475889	1.8952250549986613	2.101213033306618	1.654252213436691	2.812333923304415	1.4128898927268607	0.605778767535464	2.6820113908006937	2.1917205552640273	1.9661720289785762	2.7054250390427272	1.3928669162307998	1.2789957668062821	3.695270057695738	2.3408470770504137	0.5697827124241276	2.5197180163487114	2.0628124924050213	1.8193411900587708	2.752748591407134	3.606963304640688	2.952892642153039	1.2861714511070192	4.200629897983075	2.047503490057741	3.2492632860611934	0.4628899384097085	1.423793281884032	2.3150444704383144	2.5963865755300573	2.3628906426658602	1.9641768042532486	3.299596348784095	1.2516282113157542	1.64625483919945	1.9837141719876328	0.4451969823817089	2.3329656625859605	2.8433809207097935	1.971148051860307	3.7245957058356898	2.55446606389588	2.7069725208469695
LINC02501	0.0	0.0	0.0	0.0	0.0	0.0	0.0	0.0	0.0	0.0	0.0	0.0	0.0	0.0	0.0	0.1495195214900292	0.0	0.10205338272918787	0.0	0.0	0.0	0.0	0.0	0.0	0.0	0.11209957977623511	0.0	0.0	0.0	0.0	0.0	0.0	0.0	0.0	0.0	0.0	0.0	0.0	0.0	0.0	0.0	0.0	0.0	0.0	0.0	0.0	0.9395274996755664	0.06584800336608129	0.0
FDX1P1	0.4379734003380242	0.8583789250820709	4.1944101720516445	0.271186601597253	0.8297683932835346	0.19559957544990356	0.4195388915137845	0.5373457714901125	0.29783703588664373	0.05880135361618623	0.8031443581323237	0.6180506700533439	0.05158092063064492	0.21412480535284734	0.6975069585547848	0.8829951217986269	0.11129845340254099	0.15484240686923265	0.19685880136635595	0.2209490044667792	0.7424374453762657	0.5078200060423534	0.6228366663822764	0.1273691466162218	1.5474004716441443	0.16992500144231237	0.8314719328476985	0.08651204657428184	0.12591554947472303	1.1364539092686508	0.14064779315484202	0.43488171940713466	0.2602665869975681	0.0	0.299713560064242	0.4730075679161738	0.4051210354513209	0.1824380557249096	0.5784074137536205	0.2146222006485481	0.15600822110712773	0.29725012117170696	0.5887086399540509	0.4247071455641508	0.8577421844600659	0.31301360854158516	2.2405280461018795	0.5907217700098412	0.2970152884144715
LINC01543	0.0	0.0	0.0	0.0	0.0	0.0	0.07272323102162045	0.0	0.08433644572332372	0.0	0.058662839378559886	0.0	0.0	0.160274831408593	0.0	0.7854250035609333	0.10245657665073399	0.09680158184916869	0.0	0.0	0.0	0.0	0.0	0.0	0.0	0.0	0.1625967659884867	0.0	0.0	0.0	0.059078342201253034	0.022048165180173156	0.0	0.0	0.0	0.022616379067348556	0.05116325258211458	0.0	0.0	0.046421211248710355	0.14391580307144478	0.0	0.05464013053834541	0.0	0.0	0.0422240737629849	0.6258315582335494	0.0	0.02856915219677092
DERL2	2.8680743195410723	2.594906790260937	2.439516759807409	2.6663021281730948	2.6110070863643786	2.9357991655320377	2.1325110397991955	2.674754403537209	3.4296293534207267	2.729400499089548	2.823015599993622	2.975941947859989	2.6356847502546703	2.915119299521114	2.6683233936634507	3.0767472009980104	2.5050779147516145	3.3948570773829196	2.7365615829905527	2.9255437586984936	3.095705046179851	3.1440953290248963	2.994597825671082	2.21004591864319	2.4320507576454498	3.2985410185165307	2.7549302480499294	2.680279342255926	3.0399104328176385	2.488746356326534	3.2790106294552452	2.411046539173177	3.4535965927545837	2.3437773323238025	3.036098865274087	3.2213976493742416	2.7959331473149636	2.142217361803824	2.7401072461974745	1.9879029205201895	3.351967480859441	3.1952058418453353	3.019470637761042	3.613083687858038	3.331791190995559	3.181197984975913	2.9964610601761588	2.9333271326149046	2.8444258277436907
LINC02665	0.0	0.0	0.0	0.0	0.0	0.0	0.0	0.0	0.0	0.0	0.0	0.0	0.0	0.0	0.0	0.5127831209173626	0.0	0.0	0.0	0.0	0.0	0.0	0.0	0.0	0.0	0.0	0.0	0.0	0.0	0.11649784050174836	0.0	0.0	0.0	0.0	0.19648114898230806	0.0	0.0	0.0	0.0	0.0	0.0	0.0	0.0	0.0	0.0	0.0	0.0	0.0	0.0
AL132712.2	0.0	0.0	0.0	0.12393100831963119	0.0	0.5889004876991326	0.0	0.0	0.19168897573396904	0.0	0.3716146178646564	0.0	0.0	0.0	0.0	0.7928553523624889	0.23130951607250091	0.9879029205201894	1.8227709302667765	0.16311224434712443	0.20626812452098273	0.24245007367770144	0.17645043911909952	1.5858759183619884	2.162242267746953	0.0	0.0	0.0	0.0	0.0	0.0	0.8181143041604501	0.0	0.0	0.0	0.5349580265838958	0.0	0.0	0.0	0.3010022560328143	0.6953702916427053	0.0	0.0	0.22032995487955556	0.23413339561248242	0.0	0.8235048150003071	1.603264327754391	1.093222110539024
PRSS2	0.0	0.1426094872986651	0.0	0.33067312270915716	0.04404433270602121	0.0	0.057138304393541776	0.0	0.022474346574899225	0.08379203249388646	0.0	0.11822681379294767	0.7922723274845245	0.04362447674703463	0.0	1.3431803844632846	0.05436228844968911	0.0	0.02005765234125348	0.0	0.0	0.028852005847493426	0.08065766334522519	0.36446037396026115	0.10675031506086766	0.042504263128963445	0.0	0.0	0.0	0.08922694207039553	0.11343380260404853	0.03435659664664159	0.0	0.0	0.4134857679047593	0.017779412561234692	0.09841955776554452	1.0691522018694233	0.0	0.0	0.0	0.0	0.3805078193394459	0.10151561549124424	0.055056793368935104	0.0972062459743658	0.6735564239901446	0.27238157809304653	0.0
AL136221.1	0.0	0.0	0.0	0.0	0.0	0.0	0.12604775520593936	0.06887714085030783	0.05032755355842493	0.0	0.0	0.1949695500934179	0.0	0.18713429147453553	0.0	0.4495349634782887	0.0	0.0858325236749548	0.08854869701023803	0.0	0.3430097825543898	0.0	0.04614178164472064	0.0	0.06129233847829409	0.18307357621485193	0.0	0.0	0.0	0.0	0.0	0.0	0.0506061736907874	0.0	0.0	0.0	0.2135028199839165	0.0	0.4858389668790548	0.08120326041739433	0.0	0.0	1.8715282708622232	0.0	0.1215459498469588	0.0	0.0	0.6301258523243805	0.0
SUMO3	4.613178007851592	5.180525834668818	5.103262626606084	5.162375214795603	4.972361807017352	4.346999425214946	5.7343356902391225	5.503434607316626	5.5914939224869435	5.46647050963743	5.409065019976548	5.050993540392029	5.456060301244768	5.424206608116093	5.401657769411946	4.818058046876168	4.6955484681331	4.657502816906449	5.259057761875324	5.124141995480787	4.958346228520417	4.874836302650475	4.54188649247228	5.073927317726004	4.493884262834625	5.488065060624453	5.405975346662306	5.245111511618881	4.500183804796785	5.105263209905464	6.512026147011934	5.573259387418675	4.863115800481589	5.425083274182688	5.129221185832538	4.908159608960483	4.677750644278246	6.04209271626317	5.427180407661993	5.175768090219052	4.744860740652727	4.719008159366136	5.876855786627287	4.897772865749596	6.521369590048718	5.739340478471853	6.365267349773026	5.187664829440099	5.296967583339548
RNU4-64P	0.0	0.0	0.0	0.0	0.0	0.0	0.0	0.0	0.18624698614531154	0.0	0.0	0.0	0.0	0.34391942636818845	0.0	0.0	0.0	0.0	0.0	0.0	0.0	0.23560453276329896	0.17146305600258122	0.0	0.0	0.0	0.0	0.0	0.0	0.0	0.0	0.0	0.0	0.0	0.0	0.2840402639540961	0.0	0.0	0.0	0.0	0.0	0.0	0.0	0.0	0.0	0.0	1.6954148378283382	0.0	0.0
AC132825.1	0.21797514092288733	0.18002052146631287	0.08052123183149242	0.07135080412884309	0.045163351603224475	0.0	0.029558897449116415	0.06253621989538932	0.011495638837829439	0.07176266930009127	0.20088095428595948	0.03125402547050081	0.4775737191742332	0.09841955776554452	0.1772162008360635	1.517628448866935	0.46821836153494933	0.15211850443194314	0.03068920407114041	0.1658154881323355	0.1086248146816487	0.36692364897851804	0.38028615612307853	0.5828449947769654	0.135140816394815	0.3687124837283308	0.08038478741460453	0.14548182226552472	0.06308871201928423	0.47695191252389657	0.059078342201253034	0.06087747289933463	0.4215868731627057	0.10017031975697704	0.0	0.11436702495200024	0.18561286234235091	0.8023173144035928	0.2031384971908485	0.19433924948446313	0.8742854904980353	0.02005765234125348	0.579469816844294	0.18890726664258814	0.18827431132120426	0.1466552221194652	0.061430600497748115	0.18002052146631287	0.11116488907888973
LINC01081	0.0	0.0	0.0	0.0	0.0	0.0	0.0	0.0	0.0	0.0	0.0	0.0	0.0	0.15536066283920233	0.0	1.2019474564411579	0.0	0.09369538023355704	0.0	0.046421211248710355	0.0	0.0	0.0	0.0	0.2508403335616453	0.0	0.0	0.0	0.0	0.0	0.0	0.0	0.0	0.0	0.0	0.0	0.0	0.0	0.0	0.0	0.0	0.0	0.0	0.0	0.06777637204849275	0.0	0.0	0.0	0.0
AC021382.1	0.0	0.0	0.0	0.0	0.0	0.0	0.0	0.0	0.10875861436093671	0.0	0.057276965073247615	0.03787416566112011	0.0	0.0272956240509075	0.0	0.38150488256730614	0.0	0.0	0.0	0.0	0.0	0.0	0.0	0.0	0.0	0.0	0.0	0.0	0.0	0.0	0.0	0.0	0.0	0.0	0.0	0.0	0.0	0.0	0.19836842310251937	0.0	0.0	0.0	0.0	0.0	0.03463831799900894	0.0	1.1841533189712377	0.0	0.0
AC009133.3	0.16092018818110293	0.025737561413608275	0.0	0.11450029316519267	0.09044698023265138	0.1457426602776055	0.039980597690881255	0.021479727410451396	0.031112840850249287	0.0	0.03210084316702408	0.0422240737629849	0.08474462086846798	0.030406710426045754	0.0	0.3884650972831537	0.11103131238874395	0.15458320905306852	0.041523362184350425	0.039138393906958314	0.016924144257821412	0.039980597690881255	0.05644480101966812	0.0	0.2946648560912417	0.24756299707135393	0.0	0.058108649401173953	0.02176397429165667	0.12247394117564456	0.0	0.04739878887541106	0.04670058674162228	0.0	0.42846402625797925	0.012354130407874092	0.17312743348065618	0.0	0.797843067065541	0.025454096427749123	0.0	0.05394542496278525	0.0	0.018206856653311863	0.03843618165610792	0.0	0.9149471504795769	0.03421571533791299	0.01564029037688224
LINC02553	0.0	0.0	0.0	0.0	0.0	0.0	0.0	0.0	0.0	0.0	0.0	0.0	0.0	0.1323794250528661	0.0	1.4388783285365017	0.08433644572332372	0.0	0.0	0.0	0.0	0.0	0.0	0.0	0.0	0.1293489672108409	0.0	0.0	0.0	0.0	0.0	0.0	0.0	0.0	0.0	0.02772025835592744	0.0	0.0	0.0	0.0	0.11862551354424568	0.0	0.0	0.0	0.0	0.0	0.4849114869108278	0.0	0.0
KRT79	0.013783815433099691	0.049909522443058	0.07135080412884309	0.0	0.22465773412073844	0.21088754922081027	0.10178452416693216	0.10875861436093671	0.22700167458903736	0.4536492660432911	0.021053252054075176	0.0	0.0	0.019915367707685927	0.0	0.561497221019815	0.02488699931317951	0.15120939288489368	0.05380644369579382	0.0756010848240282	0.022048165180173156	0.02616265448967566	0.05519565424212463	0.2509615735332188	0.09693648250295739	0.0	0.12816140091448883	0.0	0.0	0.0	0.0829750272577682	0.007769594145917668	0.0	0.0	0.3508366648108816	0.05547333589843156	0.0	0.0	1.2076430126865325	0.0	0.4292142298395848	0.0	0.019630756335508422	0.035201595718566084	0.07423139418579203	0.0	0.25374728450581674	0.022474346574899225	0.020342179517185827
MOSPD2	2.082464163933694	2.38084025031927	2.0372064871784654	2.3781786552080417	1.1978025000509145	1.6952811951448608	2.308360875198613	1.8631058861760572	1.3565382432265887	2.4019034716079584	2.3625540493507535	2.690953396783667	2.103699049035073	2.044883678239765	1.7824505031271376	2.3700805627316877	1.5234114061108732	2.0915982919095306	1.8541552726513169	1.1170300530101869	2.62342209495978	2.059562944297329	1.8436221202825058	1.8291188963492606	3.0836048429886223	2.0692897127155345	1.7178244544876369	0.7746711123268841	1.9182335602263114	1.9775363798228545	1.9544569027285652	2.1033969244922313	2.5392332708660357	2.203608374313117	1.426103700685049	2.113100362557983	2.856248721506335	1.508631477646895	1.4423862094534632	2.4264526283345216	2.115932149505004	2.0757379823940783	2.1333004762297767	1.3931965118704062	1.8587767453081927	2.205361231318354	1.5366497540200343	1.8697135102553826	3.2261539778486905
SNORD22	0.0	0.0	0.0	0.0	0.0	0.0	0.0	0.0	0.0	0.0	0.0	0.0	0.0	0.0	0.0	0.0	0.0	0.0	0.0	0.0	0.0	0.0	0.0	0.0	0.0	0.0	0.0	0.0	0.0	0.0	0.0	0.0	0.0	0.0	0.0	0.0	0.0	0.0	0.0	0.0	0.0	0.0	0.0	0.0	0.0	0.0	0.0	0.0	0.0
ZNF587P1	0.0	0.03068920407114041	0.0	0.08079408195824242	0.03674947642786828	0.0	0.45301705961735966	0.025595835882683472	0.018634174139050975	0.20000206602186754	0.11209957977623511	0.23535944739094555	0.041102771819128116	0.07162539397376963	0.0	0.5223571163676215	0.32768736417604716	0.29313501904332107	0.01663894211378915	0.0769694763151108	0.09815002109201156	0.2645964794908822	0.03407482027057225	0.1265764570133731	0.1525079483649029	0.10366548276569647	0.0	0.03506079690511428	0.7712094868664678	0.14522093708562958	0.038576651452323155	0.014355292977070055	0.018776585179183593	0.3022898018932747	0.8688447736505214	0.043764442310170244	0.08215755908542595	0.24804899843720607	1.5896676236645069	0.22663183180789062	0.3730634986331608	0.0	0.10447085776291738	0.2589409681055064	0.023042392665863817	0.08106688049188852	0.19042522736927134	0.0	0.10822334117387104
CAPN7	1.8237493603082728	2.5483133121577484	2.4565959051262127	2.458565741823736	2.8309448617124766	3.2890524246548782	3.347070315488257	2.6973067804054582	3.5669612423144885	2.6551686176095917	2.8070663541916776	2.348430733677637	2.5772475355931506	3.3161167722225535	2.8754262252564105	3.023184369248263	2.212351439650102	2.7631778346901354	2.434054371216015	1.8484376627053496	3.124708612188499	2.432237879358647	2.6526012175965192	2.9214744162339183	3.1750295128710166	2.608856543376857	2.3604204661032093	1.5294211834307436	3.4535307484391975	1.466131128762188	2.517552865629674	3.1692515866142132	2.856248721506335	2.838850946165649	2.0720371807728806	3.2191840124062683	2.2276794735401415	2.6572512711336067	2.6366130209388996	1.6945682250088336	2.3919876262198	2.1579814805488993	2.779259720372376	1.7842945780317625	2.77822960678476	2.685581391789778	2.6168281666049324	3.38316512484753	3.7212742159713703
IGKV2D-38	0.0	0.0	0.0	0.0	0.0	0.0	0.0	0.0	0.0	0.0	0.0	0.0	0.0	0.0	0.0	0.0	0.45227913513477624	0.0	0.0	0.0	0.0	0.0	0.0	0.0	0.0	0.0	0.0	0.0	0.0	0.0	0.0	0.0	0.0	0.0	0.0	0.0	0.0	0.0	0.0	0.0	0.0	0.0	0.0	0.0	0.0	0.0	0.0	0.0	0.0
AC009784.1	0.0	0.0	0.0	0.0	0.0	0.0	0.0	0.0	0.0	0.0	0.0	0.0	0.06156884926800281	0.0	0.0	0.3822799000669483	0.0	0.0	0.0	0.0	0.0	0.0	0.0	0.0	0.0	0.10420244938244293	0.0	0.0	0.0	0.0	0.0	0.0	0.0	0.0	0.0	0.0	0.0	0.0	0.0	0.0	0.0	0.09558690799772399	0.0	0.0	0.0	0.0	0.0	0.0	0.0
RANBP1	4.999332599195253	4.672182043470229	5.442499010980925	3.264085987625156	4.363100973616186	4.46140413868588	5.22642375357084	4.615969444038353	5.096337764621599	4.760694668898777	4.304554847674469	5.357390132191214	4.337225831185771	5.061733002477752	4.360806710095717	6.398517972657294	5.095207112591713	4.917130963653357	3.9239953387338593	4.4765825879822545	5.176366659266775	3.9461038719861974	4.958652468182125	4.123070191975948	4.382466672377503	4.427170348698937	4.287154583536683	5.256444596473442	3.8684694756100155	5.472741195629267	3.865513061362866	4.245153354832393	4.651872573580208	2.797241299990261	4.674793942505231	5.305755340611809	4.633169618241045	3.7605509717880596	6.065449525645253	4.467188167757595	3.5358538940958995	4.527020275829424	4.145066014185894	5.161835293058279	5.222275197602097	5.169728621252236	5.180203568739579	4.850874415720346	5.7640700919961105
AL845311.1	0.0	0.0	0.0	0.0	0.0	0.0	0.0	0.0	0.0	0.0	0.0	0.0	0.0	0.02828624307910998	0.0	0.20989000723403936	0.0	0.0	0.0	0.0	0.0	0.0	0.0	0.0	0.0	0.0	0.31150311546826975	0.0	0.0	0.0	0.0	0.0	0.0	0.0	0.0	0.0	0.0	0.0	0.10608026022513196	0.0	0.0	0.0	0.0	0.0	0.03576465360097467	0.0	0.9089665821155859	0.0	0.0
TLR7	1.2417181745967014	1.2623730190273292	0.42910708178049967	1.3286641575580505	0.12313642685605963	0.5589533023502886	0.29054236266025435	0.9240998856407416	1.5629628285152903	2.438186375691362	0.6666657105945982	0.6204925735764409	1.6694803718774263	0.09450633868149234	0.22539833734074413	0.7851738744226586	1.0157829972409278	1.3175356220163543	0.7830794298736117	0.04963076772460043	1.7646433947154856	1.454333843850072	0.30427738806567517	0.9356106099868438	0.43925078111140853	2.803950269542509	0.48954293564247353	0.23462394136385586	1.184470736640092	0.09815002109201156	0.576183494145623	0.22995700858436255	0.3627784536195042	0.40250390087259	1.4511715402256513	0.6090930236240617	1.9066597459335097	0.3377681709216305	0.4353085522625823	0.04809665327294402	0.9997114321340737	1.7009279323079631	0.9995671265534694	0.5165194976610958	1.0672256725319713	0.2380530992724662	0.07901963303483801	1.2062681245209828	1.3054452785535526
ATPSCKMT	3.1423154031698592	2.6721537502837793	1.901146868870685	1.9487503418244452	1.8461522841316824	2.2795010109932474	2.5255677889013475	2.4553337966772224	3.018794385570812	2.78247147176986	1.9892843597476708	2.562474458096325	2.1749815920901816	2.640273862148721	2.194748976202562	2.087361000358909	3.001351892999959	2.8251139769790052	2.0950804919014145	1.7317046033947345	2.5682023959901437	1.7687136570304849	3.4078421782115087	1.1893501701956675	1.5229596619872205	1.9824369177670542	2.8913219669234778	1.7392864653816331	2.0502578901169524	2.5865485930751824	2.474981088204978	2.241321574174839	2.4120498324785213	1.508732879512401	2.360223793068907	2.7815275809991356	2.2940766491923656	1.3864247048969949	2.314319490754474	2.164271397680741	1.8760945127299091	2.6107945380878377	1.9118832894057942	2.1501697062957024	2.7556140100418816	2.157076057205388	3.1795588208395813	3.0267823574554713	2.7631140809044847
EEF1DP4	1.5019740851912866	0.13986236801564098	0.24257202076715229	0.09044698023265138	0.057415612427243023	0.0	0.708319688551601	0.5381408090749575	0.24439999124554931	0.07327183642451936	0.37495599596809215	1.062328980788391	0.09531684153476971	0.9118832894057941	0.3540007188044978	0.9645834627768646	0.487074680051724	0.47529245003652876	0.5971258993676621	0.18675408458318232	0.3149864854685155	0.3972553455944273	0.7928553523624889	0.6841005768559767	0.20226098356200267	0.20976526597410353	0.3704991032023453	0.9766569111397561	0.26279393662065453	0.6247092022294125	0.7332675593547623	0.3597460469054708	0.0	0.40195806641377313	0.19484351199951963	0.422340660474963	0.22169151351090388	1.0393489909500135	3.804301423419623	0.3038099670212855	0.1928254035523912	0.36356359379718917	1.0733403974339604	0.16233895772459678	0.46613112876218804	0.6568166796493198	2.473683023442587	0.6879564940444818	0.34004947285316645
MTCO1P31	0.0	0.0	0.0	0.15807845649862637	0.0	0.0	0.0	0.13894549792384137	0.0	0.24634727690091462	0.0	0.2012574568432411	0.05755424645808902	0.09990111000794269	0.0	0.5584635725377551	0.0	0.0	0.0	0.0	0.0	0.06653700239579126	0.13855237515264857	0.0	0.12393100831963119	0.09761079662642234	0.0	0.09653174269362867	0.0	0.0	0.0	0.0	0.05227676545235779	0.057970068637329945	0.17542879082225651	0.0	0.0	0.7480317955724114	1.1653009749168648	0.0	0.13211615953372519	0.0	0.7092023947960304	0.0	0.06419306192749237	0.0	0.9953036053352436	0.1653009749168648	0.051859298835249854
ODF2-AS1	0.5060941119063214	0.2869993966338397	0.3968171028690377	0.41792000781196526	0.0	0.5576796588916856	0.7530054281952	0.3154502999849324	0.39011735366633044	0.292899515444873	0.0	1.1019189597110717	0.19874558184482397	0.33330922957489645	0.16375633339790888	0.7534333879268804	0.6255510510793123	0.9979788117806431	0.056028538922751295	0.6417309781347469	0.2531421525641866	0.8476762720295966	0.2667565623046648	0.7545454894691889	0.5199444141830253	0.22552173425660335	0.2120089601135649	0.5871729388806807	1.3809510436258472	0.6236796082940099	0.127501219215837	0.4585919881518557	0.0	0.0	0.20951575109266346	0.7658741640897254	0.6401581549632809	0.4490066392182045	1.223669671388246	0.10084312443311183	0.43071346769514524	0.0	1.5662306528215426	0.2702299072379977	0.2867628892495578	0.7277897894726856	0.7829117428808164	1.0876665014686702	0.38901605968850905
TMEM202-AS1	0.2715451984856866	0.5482393195752628	0.23646200383810367	0.41337744526770787	0.32192809488736235	1.1320503356468246	0.796431631065695	0.49825086752782555	0.5776342652673305	0.2763179926522169	1.012711684510398	1.0733403974339604	0.3816156248464539	0.37005265571591434	0.3658044998719817	0.662661255475094	0.5420103555366091	0.9672424007881045	0.2292187424492469	0.41196851036013304	0.4809888734786948	0.4793340506824314	0.4037040102509617	0.1658154881323355	0.41532600943696757	0.4521736865332683	0.12048465689545584	0.32331241775790276	0.4544917772233132	0.4912887318974425	0.11529964402554728	0.3740657182225378	0.2314324084479651	0.4564907715833792	0.33101723601809663	0.2814311969956103	0.47404659931930554	0.6301258523243805	0.8690027646752523	0.20414071678022522	0.3211199593653933	0.43146250277862946	0.4142437987186875	0.4137023887821767	0.384270892542415	0.7811498517102102	1.8457108291176036	0.2784606094434016	0.3841603539038218
OR13Z2P	0.0	0.0	0.0	0.0	0.0	0.0	0.0	0.0	0.0	0.0	0.0	0.12234140752611965	0.05116325258211458	0.7373406461221955	0.12194373351040128	0.8108954818209675	0.11049688191740234	0.0	0.0	0.03899797879750991	0.0	0.0	0.0	0.0	0.26171132887668525	0.0	0.0	0.16710096896307505	0.0	0.17912882877215228	0.0	0.0	0.0	0.0	0.0	0.0	0.0	0.0	0.16658691407044984	0.0	0.11769504266975458	0.0	0.0	0.24950602098914693	0.0	0.0	1.5545888516776374	0.0	0.0
PILRB	0.6489255594531212	1.6145685119642088	0.5825560030140611	0.7771145736314252	0.1843437779529075	0.19105723992631402	2.1333004762297767	1.1370444113742637	0.7291829406856718	0.27572225616074836	1.0662614422687215	1.6520963695597535	0.5379420907494521	0.7762724681668848	0.4309275174048685	0.9471798782083255	0.6657565826793985	0.8449479975978372	0.7212413999767472	0.5577776713949258	0.7691793088133972	0.6897464384935557	0.36378784110328904	0.4265331381166731	2.166265536723798	0.6972400481829175	0.5841928581097375	0.5175276703372659	1.2196486933910209	0.5876530210923216	0.3641241467206222	2.035095997896732	0.8380239498455605	0.9963887464476212	0.36401205355861466	0.9090434131655784	0.7668071513029214	0.7621361699011121	1.8687262690266564	0.9101186184627474	0.5552271797356849	0.45037988007104107	1.0550567933689352	0.5865966292694662	1.2356657976014458	1.020413302544186	0.8859647567539704	0.8629869091950904	0.6083361503476612
KLHL9	2.1753649137754287	2.8028756209213426	2.860605306759854	3.275200784857999	2.2501430059321343	2.2683745046189085	3.3732445064607925	3.3733698062699724	1.757279323490806	3.721569526337886	2.9735378073195835	2.9521471596195212	2.634012356402116	2.9367227316478264	1.0565141663604942	2.6801667996404834	2.565840853760537	2.791063883060337	2.858697190038334	2.1485436945363445	3.441058469993214	3.163257189456595	2.599960435465293	3.1536108022844322	2.6321053213797327	3.2838773354310433	2.227063305835854	1.956762953867572	2.734698783039288	2.105108127601982	2.4804460939522732	3.341786544812231	2.6270231055540596	3.100876756432015	2.6814267757391868	3.3991437438915595	2.8300930321329894	3.581869415479608	1.9821448151054188	1.9168587646997541	3.303196246987749	1.421263700854267	3.604023865814586	2.2392452703437846	3.606063145152119	3.264521418485528	2.657022555092529	3.9898293007816443	3.6782860392653935
MAP7D2	1.1230039540548198	0.21884315120187356	0.3723949652380241	0.06612364246529363	0.6666657105945982	0.0053281206952817016	0.07464243793449277	0.612116552224883	0.10339692449223131	0.12987646083313048	0.3188085032258389	0.18231091802569632	0.31347805765332726	2.141563582375003	0.0	0.7117591929832341	0.11875838897983476	0.07025192182044421	0.46393627950640753	0.019915367707685927	0.9096579143103768	0.09639680418715713	0.28581647180462016	0.18091166336856906	0.3010022560328143	0.11982095212187473	0.17325538302097232	0.5529672108798451	0.6170163114983772	0.33330922957489645	0.08433644572332372	0.19597745864258795	0.15315678806142052	0.7230779471200823	0.0	0.39253724527513084	0.09828479572342244	0.012211083950874365	1.7616682389102702	0.028852005847493426	0.09531684153476971	0.0	0.8424559485973121	0.19370867338242315	0.45227913513477624	2.100708588596684	2.804652491846218	0.006621180122379962	0.6672109124808707
MTATP6P31	0.0	0.0	0.0	0.04670058674162228	0.0	0.0	0.0	0.10017031975697704	0.0	0.0	0.0	0.0	0.0	0.13999330190336454	0.0	0.6825732973475784	0.0	0.0	0.06571016406526571	0.0	0.0	0.04767797514447561	0.03407482027057225	0.0	0.045303167956572146	0.0	0.0	0.0	0.28427721805512784	0.0	0.0	0.0	0.03731193064196659	0.0	0.0	0.0	0.0	0.0	0.0	0.0	0.0	0.0	0.0	0.0	0.04586229790868796	0.0	0.0	0.11942258264788451	0.037030730944967026
LIPJ	0.02318436924826338	0.04684025420297235	0.0	0.03238300531165298	0.055750964118453226	0.10808949184029738	0.014783752627070351	0.01578299724092746	0.005759269288684953	0.014498126999352837	0.22008226064924694	0.0	0.05630606033187654	0.016781550233402012	0.015497569395325591	0.4211559606622235	0.12141333091586493	0.039278795351367586	0.020342179517185827	0.004896843214847462	0.0	0.007339046008161996	0.036468167069291735	0.0	0.020911065581689963	0.010923027184791876	0.0	0.0	0.05491791912895794	0.0	0.0	0.004465436770300531	0.02290040211007883	0.025454096427749123	0.0	0.03139519627553432	0.08542465625267767	0.0	0.16349873228287956	0.0	0.029700234215419886	0.01006368334469748	0.04362447674703463	0.0	0.035201595718566084	0.0	0.2820245812185475	0.006333933722050485	0.005759269288684953
TEX33	0.0	0.0	0.0	0.0	0.0	0.0	0.0	0.0	0.0	0.0	0.0	0.0	0.0	0.0	0.0	0.5294711598762631	0.0	0.038576651452323155	0.0	0.0	0.0	0.21549222999098053	0.02048442206508403	0.03139519627553432	0.054223347337154434	0.0	0.0	0.041943829970167254	0.0	0.045163351603224475	0.0	0.0172092900322231	0.0	0.0	0.0	0.0	0.0	0.0	0.3050950106666974	0.036327491817765054	0.0	0.0	0.0	0.0	0.0	0.0	0.0	0.024745190197137796	0.0
DBNDD2	1.5838078827796642	1.630498665826265	2.1912151998140144	2.1161651079554984	0.5635486548799542	3.9861651555408506	1.0886843715333918	0.8046318431269681	2.235635165507578	1.1167639712977233	2.3817540407424134	2.7353705347132857	2.2842476009207564	1.023823091022132	2.889395662154244	3.5509499025458875	1.4040311396218252	2.137437945212189	0.7097317594206912	1.9504684141501227	2.0771746231396144	2.6645283505314312	1.3964335312509923	0.19811692915245532	2.8992916602681893	1.6805494087188801	1.5721135564842315	1.3591837899745112	0.34777902670226174	2.3545932071691924	1.805994025066748	1.0888200332985851	1.461633326550436	0.3534362178617833	0.676628488242969	1.7290959081371045	2.313623167342639	1.5335135133282085	1.6835617216302565	2.8010137583542893	0.7412296637729597	2.442598534416632	1.654068862729081	3.0051124980707598	2.812169602561518	3.0638480433820505	3.460624627494562	3.08498266971661	1.6091403150223216
AC079799.1	0.0	0.0	0.0	0.0	0.0	0.0	0.0	0.0	0.0	0.1870075669770331	0.15406467367471652	0.0	0.0	0.0	0.0	0.35738309384759515	0.0	0.24926328606119336	0.0	0.0	0.0	0.0	0.07025192182044421	0.0	0.0	0.0	0.0	0.0	0.10554399219892611	0.0	0.0	0.0	0.0	0.0	0.0	0.0	0.0	0.0	0.0	0.0	0.0	0.0	0.0	0.0	0.0	0.0	0.0	0.0	0.0
MIR8077	0.0	0.0	0.0	0.20401547739988798	0.0	0.0	0.0	0.0	0.0	0.0	0.0	0.0	0.0	0.0	0.0	0.0	0.0	0.0	0.0	0.0	0.0	0.0	0.0	0.0	0.0	0.0	0.0	0.0	0.0	0.0	0.0	0.0	0.0	0.0	0.0	0.0	0.0	0.5804349594016225	0.0	0.0	0.0	0.0	0.0	0.0	0.0	0.0	0.0	0.0	0.0
RANBP6	2.3502992165270937	2.2109187112965816	1.9036938915924473	2.6893662610703517	2.6293799361746863	1.8681731187056871	2.623585972399712	2.665483732552649	1.3040436964735405	2.855571175339533	2.4188375982686647	2.418297909858627	1.7184821882076244	2.219803553798517	4.884783496093999	2.2057991130060683	2.4279815464449244	2.1725515200815115	2.0834516698714833	2.219710639548779	2.7628377819395706	2.0826685309716533	2.9584529557821826	1.5968397544377848	2.3377967094714736	3.014158873103511	2.121081730243044	1.6546188449611265	2.3220146539930684	1.3701084692076477	2.354790649231071	2.8562287982190444	2.280748503282896	2.6606320359539883	1.9994228065372546	2.8338009023614052	2.32400408139443	2.642447431829056	2.0862742499648164	1.34647472890149	2.731813196730344	2.805416286770342	2.562474458096325	1.3963787269796457	4.065374125585908	2.9752633216784936	2.972141200200944	2.6505577886414664	3.121595678803316
MIR548AM	0.0	0.4891318528527172	0.0	0.20664322398339535	0.0	1.4490594803514725	0.0	0.7416611304271578	0.0	0.6951920931443452	0.588996402005646	0.0	0.0	0.0	0.0	0.0	0.9225784565085571	0.5078200060423534	0.0	0.0	0.0	0.0	0.0	0.0	0.37662378742301456	0.9491987318951531	0.0	0.0	0.4215868731627057	0.0	0.0	0.0	0.0	0.0	0.0	0.2541102418747209	0.28617145110701936	0.0	0.0	0.0	1.0446738876321549	0.0	3.0063159789229377	0.0	0.38117260471679765	0.444561060372784	0.0	0.0	0.5717253438910005
BUD23	3.625141880356785	3.233612007928471	2.5162421266188137	2.5370723761002565	2.2126938379051544	3.9872298986830375	2.500266678187149	2.508200440188261	2.7906886426747812	2.735630483669539	3.8625109031283396	4.013721296340733	2.421829204895305	4.156849612554747	3.0435019957392755	3.2963693011670037	4.32338448152715	3.324709812821108	2.649362534177716	3.418824108518639	2.8442249428496935	2.756062552796698	3.1234841100960202	2.784901768517193	3.2482919377391	3.0041957422185916	3.3951450801583167	5.197193098585952	3.64618570322048	3.7982371921986817	3.5170362741674794	3.407094375452772	1.560666048728923	3.9601595190639367	2.807004510710288	2.7231216459506262	3.3245514133654304	3.255817940114958	3.022207997957081	2.7062210941412017	2.014926544238103	2.9044840979014235	3.398035635847494	3.0932390157017653	3.4806916623661204	3.695670951706731	4.540603884749118	3.0972062459743657	3.044534010276908
NPAS4	0.010206942869257081	0.02488699931317951	0.04012091720087747	0.033229160785111	0.029841557136715127	0.00676478187842236	0.4361618393144501	0.06156884926800281	0.007626092376177947	0.019203733973092663	0.0	0.26399588207123914	0.0497701518163845	0.14808808264533596	0.02048442206508403	0.4218022811572662	0.0814759815979586	0.03899797879750991	0.033511102361323694	0.03167749645076025	0.040541793862846835	0.07628544280891579	0.013926706042921726	0.010636636108736996	0.0184917490398792	0.19004588689443871	0.017921907997262315	0.08365589708063247	0.0	0.0	0.0	0.28971644848629924	0.007626092376177947	0.06653700239579126	0.10339692449223131	0.12644429972469104	0.020342179517185827	0.04614178164472064	0.0	0.0959919129246028	0.0647449200353551	0.0	0.32584689823881513	0.0	0.028003278472752472	0.03337013846059218	0.5982699118832131	0.0	0.0
TMEM131L	1.2668165184622167	1.4628376014290243	1.0832474137479364	1.2212584296778075	1.0970039280998882	4.04677042216245	2.2440954902965538	2.036995577128742	1.9371183647782964	1.736648166338869	0.9943624890346371	1.462261769296349	1.9631411559291976	3.9212173200840996	1.0239649908000459	1.0289227105960133	1.6955930088175906	1.772856905511952	1.3787890379341134	1.0676387168753634	2.0134622598065626	2.431836874536072	1.7104372769069145	2.032100843167024	1.7958084994605361	2.390970278642162	0.7268312170324931	1.4499574836280034	2.6819664288210445	0.9003355086409828	1.599079705564855	0.4905701304462014	1.5984128496835797	2.070389327891398	1.8588562961913366	1.057415612427243	1.6407597310158624	1.874560922861344	1.5105062594196497	1.3703875042820894	2.428249610705695	1.324119326435102	3.028675228814655	1.2648366484677793	1.2095157510926635	1.9031154175175928	2.0689459110217294	0.8027308955321565	1.6999513387045313
ADGRF1	0.014212444812104711	0.010350188169567268	0.0037461392328946375	0.0053281206952817016	0.00417776078910997	0.001874285531350833	0.010779838753242761	0.011495638837829439	0.029134804053022847	0.002594516708452323	0.008630305143440056	0.008486888965491166	0.0184917490398792	0.024461530140995814	0.01135250722990522	0.6440408429224092	0.052972274813988696	0.1997508567158369	0.02233230009805639	0.0017301961388826133	0.00676478187842236	0.0	0.00963381939726868	0.0	0.020342179517185827	0.008056554871058457	0.014926544238102822	0.027437182706851134	0.0028825085331213654	0.004321605950093468	0.0	0.0	0.008486888965491166	0.002306467383169009	0.007339046008161996	0.0015860923540263689	0.01135250722990522	0.004321605950093468	0.6455172178932232	0.013640910669386311	0.005471851210059493	0.0036022366801955253	0.028003278472752472	0.014498126999352837	0.018064389360361564	0.021621857851518895	0.6191782160590692	0.011495638837829439	0.00417776078910997
LINC01925	0.0	0.0	0.0	0.0	0.0	0.0	0.0	0.20062989798307435	0.0	0.0	0.0	0.0	0.05672224237454022	0.09828479572342244	0.0	0.35512905848417026	0.17951105027151046	0.16979675618324852	0.0	0.0	0.39209756678307595	0.12829340100981756	0.0	0.3267674246958799	0.0	0.0	0.0	0.0	0.07066410077878965	0.0	0.0	0.039419183133397186	0.10111215847415045	0.0	0.0	0.0	0.0	0.0	0.0	0.0	0.0	0.0	0.0	0.0	0.0	0.0	0.0	1.2351756060347376	0.0
GCLM	2.2589108262428983	2.113767165602248	1.9985565831303314	2.5011078923772914	3.227217372435128	1.7096876531200447	2.506601942191015	2.0409625477784976	1.6981295574538913	3.134368816639146	1.859850312298739	2.2930467096989147	2.718569863384855	2.310863584318754	1.43648169189106	2.8264976425168733	2.0072313888941844	3.026499097700058	1.6455633302752732	1.7197967567357866	2.21204009797664	2.906371131884717	1.938473998138431	2.1561053297828883	2.3157980630433572	3.0686708106650986	1.6613847761797584	2.269601731612347	2.3958579825421236	1.5470549218559626	2.0288520058474933	1.8181552171711832	1.9490866474417783	2.63781888059032	1.8170501584325205	2.238236574340971	3.071385130717728	1.8136067748738272	2.220391871792974	2.7293569900333177	1.7294875132657437	2.1401242239090705	2.1646253977371632	1.6084307812250616	2.446441518271046	1.9587313375678364	3.1062310496986427	2.3390518471047503	2.8960974359095664
BSN-AS1	0.0	0.0	0.0	0.06956469509335926	0.0	0.0	0.2650767774698132	0.0	0.0	0.0	0.11223305759849703	0.0	0.0	0.0	0.0	0.4891318528527172	0.0	0.0	0.0	0.04684025420297235	0.0	0.0	0.0	0.0	0.0	0.0	0.0	0.1028596579220564	0.0	0.0	0.0	0.0	0.0	0.0	0.0	0.0	0.049909522443058	0.0	0.7965146949480847	0.0	0.0	0.0	0.0	0.0	0.0	0.0	0.277508728144778	0.061015774681628034	0.0
RNA5S2	0.0	0.0	0.0	0.0	0.0	0.0	0.0	0.0	0.0	0.0	0.0	0.0	0.0	0.0	0.0	0.0	0.0	0.0	0.0	0.0	0.0	0.0	0.0	0.0	0.0	0.0	0.0	0.0	0.0	0.0	0.0	0.0	0.0	0.0	0.0	0.0	0.0	0.0	0.0	0.0	0.0	0.0	0.0	0.0	0.0	0.0	0.0	0.0	0.0
RPS7P8	0.4629946066754989	0.3299846497584209	0.2890081455307959	0.16053300876090848	0.38647988859623394	0.5268700863568268	0.11103131238874395	0.11849262586940462	0.28392177230761756	0.161307263720935	0.5981746121480073	0.11703005301018697	0.0	0.12565110166152013	0.7432133428145499	0.6419159034751127	0.5423075835102366	0.1473066987802935	0.07792657868506907	0.556699167457392	0.18192943769006684	0.0	0.5412174481020371	0.3363976562135388	0.15574923267794485	0.08311122693130706	0.4142437987186875	1.3021727997407522	0.061015774681628034	0.5280711645787354	0.21636173497112735	0.1928254035523912	0.0874628412503394	0.04935195913529152	0.0	0.5028397582559314	0.41727194534352985	0.8214653238058253	0.0	0.07135080412884309	0.07614859718008293	0.3463045161346948	0.0	0.6899253108564267	0.8239938641713931	0.8330114991583624	0.22441078187075333	0.46152855947287713	0.3546778285044531
ABCC6P2	0.09504672450704019	0.0	0.0	0.04502352169849773	0.0	0.5019231470664377	0.0	0.35287149595341427	0.0	0.1457426602776055	0.1426094872986651	0.032524065692199365	0.0	0.6076735603490564	0.06405506441044337	0.17581199372173084	0.21921499579542364	0.39933518250207145	0.21983452388537061	0.02019992294349774	0.14886904353100072	0.030830430153274507	0.2624331576313475	0.16092018818110293	0.11370049916472832	0.08949815083910265	0.0	0.04488367823976479	0.033229160785111	0.0	0.1437852247086015	0.0	0.47279967180789717	0.026870864724745192	0.16104922490055676	0.14522093708562958	0.0	0.0	0.0	0.03899797879750991	0.2149951346149233	0.0820212693455023	0.43776039353992735	0.552868871011303	0.08719124956262302	0.03534238079219708	0.12538660536581386	0.10299399332332566	0.0
RNA5SP133	0.0	0.0	0.0	0.0	0.0	0.0	0.0	0.0	0.0	0.0	0.0	0.0	0.0	0.0	0.0	1.3581711749695544	0.0	0.0	0.0	0.0	0.0	0.0	0.0	0.0	0.0	0.0	0.0	0.0	0.0	0.0	0.0	0.0	0.0	0.0	0.0	0.0	0.0	0.0	0.0	0.0	0.0	0.0	0.0	0.0	0.0	0.0	0.0	0.0	0.0
SPEF1	0.2819059238971919	0.1078217559128536	0.1159654315868068	0.2645964794908822	0.3541135924923767	0.30193876696533606	0.0	0.12485746725576016	0.6265793107820099	0.16221003631430692	0.05491791912895794	0.1567849075543597	0.0874628412503394	0.5708514834229195	0.036186802847846276	0.5210507369009632	0.04879418026080491	0.09071795976779982	0.09356017616233783	0.10969486482592983	0.07135080412884309	0.14886904353100072	0.10742005883636484	0.17900139909924412	0.0959919129246028	0.0997664862929298	0.0475383887633606	0.025312343046069	0.07340895518534003	0.0802483300921203	0.04166353172936154	0.010350188169567268	0.1300083041086062	0.07382023329167138	0.41196851036013304	0.04208395867125249	0.09423606984576553	0.25459404303314104	0.6780719051126377	0.0	0.06901467791518046	0.02346828050390537	0.21698248926876829	0.0	0.18840092460321003	0.0	1.1497796305759027	0.04404433270602121	0.15341624225524791
PPIAP15	0.26531686651028885	0.0	0.0	0.0663992289113826	0.10272531001108826	0.09234276899544701	0.0	0.20676823546832157	0.0	0.06667476272446016	0.20689323612177143	0.43850577978274924	0.16889872002546932	0.14964958189497543	0.13894549792384137	0.365468585778131	0.39999135066418146	0.09017594979020692	0.0	0.17069423368708325	0.21574071346401794	0.0676387168753633	0.3484590620864717	0.07382023329167138	0.06433104624598393	0.19194159262147997	0.06267436276339249	0.27643711043628233	0.07299755979995012	0.3820585089760683	0.0	0.040682058803007765	0.20175930745822926	0.2733368471502221	0.0	0.19811692915245532	0.0475383887633606	0.10661632898778425	2.2171376361186406	0.16568687702987556	0.0	0.0	0.0	0.28273632027634205	0.24476530756931322	0.0	1.4945692165986482	0.16787170802916096	0.3336527147654136
[truncated: 56,042 more rows]
[truncated: 39 more columns]
