# Supplementary material for: N6-Methyladenosine-Related LncRNAs Are Potential Remodeling Indicators in the Tumor Microenvironment and Prognostic Markers in Osteosarcoma
Source: Front Immunol. 2022 Jan 12;12:806189. doi: 10.3389/fimmu.2021.806189 (PMC8790065; doi:10.3389/fimmu.2021.806189)
Supplement: Supplementary file 2 [file DataSheet_2.zip › rawdata-bioinformatic/Figure7CIBERSORT-Results.txt]

Mixture	B cells naive	B cells memory	Plasma cells	T cells CD8	T cells CD4 naive	T cells CD4 memory resting	T cells CD4 memory activated	T cells follicular helper	T cells regulatory (Tregs)	T cells gamma delta	NK cells resting	NK cells activated	Monocytes	Macrophages M0	Macrophages M1	Macrophages M2	Dendritic cells resting	Dendritic cells activated	Mast cells resting	Mast cells activated	Eosinophils	Neutrophils	P-value	Correlation	RMSE
GTEX-ZAKK-0326-11-5EGHA	0.0140470656080012	0.0134213921119714	0.0289246112176904	0.0826802681984395	0.0252477655259854	0	0	0.0118421398556704	0.00166160953953557	0	0.0740346456901056	0.0608577114418336	0.12491323506586	0	0.0322586380422072	0.310851721043001	0	0	0.219259196659699	0	0	0	0.003	0.223590075002149	0.992753977466644
GTEX-13W3W-2626-11-5SIA2	0.131655836302487	0	0.00741737802721302	0.13637141766463	0	0	0	0.0839439945440347	0	0	0.133149784067538	0.00763878527681229	0.197710254116092	0	0	0.113078175060628	0	0.00338655916820296	0.0764169144174266	0	0.00200809670847636	0.107222804646458	0.26	0.0912497894935064	1.0526873362868
GTEX-1269C-2626-11-5EQ5C	0.00617810979377939	0.0139842633110397	0.0503707634933426	0.0690621720224635	0	0.0370870580953572	0	0.134627044859675	0	0	0.0694387207455014	0.119103556434836	0.141185296123894	0	0	0.214623353767711	0	0.0435405460034022	0.0222084914886022	0	0.0091015878193626	0.069489036041033	0.987	-0.0407823572312745	1.10646655473461
GTEX-13FTZ-2226-11-5LZXI	0	0.131788892087729	0.0176391614201402	0.000382474538269713	0.00758210561823615	0.0482560734227331	0	0.0781075436408031	0	0	0.157383465522864	0.0252100919274947	0.13021360975604	0	0.030575541506272	0.186307008048249	0	0.0236840887238925	0.127507439041542	0	0.0308184230548861	0.00454408169084912	0.987	-0.0411343960379881	1.08617907282456
GTEX-OHPL-1626-11-2HMIR	0.114860028245033	0	0.0395550115281946	0.0364227885954609	0	0.0616620522777627	0	0.0758328693269664	0	0	0	0.0429631289578925	0.0430492367170544	0	0.0653730905338034	0.326080524826965	0	0	0.191813331481844	0	0	0.00238793750902315	0.319	0.0806796784072064	1.0457423945728
GTEX-ZT9X-1826-11-57WDU	0.112120694705247	0	0	0.103004397186186	0	0.0278939841408024	0	0	0	0	0.0475762232614254	0.0358063394578458	0.209777890447736	0	0.0185128160705358	0.225677412048566	0	0	0.15501694027513	0	0	0.0646133024065249	0.638	0.0389537388136701	1.06601806829203
GTEX-111FC-0326-11-5GZZ1	0	0.0903875801709527	0.077633231620761	0.0906810054213744	0	0.140275558398819	0	0.0463964128532852	0.000943161470894311	0	0.113108188345	0.0397517539017325	0.0604910246461762	0.0444311810173695	0.00446860519387267	0.0664722720378517	0	0	0.224960024921911	0	0	0	0.952	-0.0161722749224635	1.09413870127293
GTEX-XAJ8-1026-11-47JY9	0	0.0952816884192575	0.0342926485641318	0.12986763034135	0	0.0409140891796851	0	0.113924166721678	0	0	0.0735030349403022	0.0253952889578627	0.076288646566292	0	0.00287643938723592	0.241812331858756	0	0.00585640344898473	0.127262825083553	0	0	0.0327248065309111	0.445	0.062852168156293	1.0506831758689
GTEX-Y5V5-2526-11-4VBQ4	0.0521396754460941	0.00102699495332411	0.0409098857295035	0.152450053842305	0	0.0197887173560667	0	0.0153449835770504	0	0	0.0403223336794288	0	0.11628378401534	0	0	0.418251410045566	0	0	0.135301419508958	0	0	0.00818074184636291	0.27	0.0901771537883376	1.04727333122721
GTEX-P78B-1626-11-2S1O1	0.189961992051087	0	0.00123003416136578	0.121343621572355	0	0.0820372530876926	0	0	0.0272624268739696	0	0.125933260587239	0	0.0637475282256941	0.137042422767468	0.0457642702337102	0	0	0	0.19026628397389	0	0.015410906465528	0	0.952	-0.016502035971276	1.09053217407794
GTEX-13FH7-2126-11-5L3DJ	0	0.0280264316394925	0.0781600807641384	0.0454726253427518	0.00511806400640067	0.0257514916569205	0	0.0444705644761451	0	0	0.115894293407787	0.0121414923163903	0.164019057877116	0.00227997127608423	0.00707260090896644	0.269109325338881	0	0	0.116891872688245	0	0.0270614935486367	0.0585306347520435	0.789	0.0190674440178487	1.06964586733997
GTEX-OHPK-1626-11-2YUN3	0.142506960278814	0	0.0327847368559248	0	0.0817999070931726	0	0	0.191263408651215	0	0	0.0841841786193754	0.032858187786835	0.0647515070026096	0	0	0.210753436902763	0	0	0.159097676809291	0	0	0	0.691	0.0317265559189897	1.06633630561916
GTEX-ZXG5-0326-11-5GICH	0.0594614322637509	0	0.028985104497656	0.11224229254671	0.023777260729504	0	0	0.123047270966348	0	0	0.0675914254365177	0.00250832947927288	0.04553151035065	0	0.0053584207833247	0.459008982546425	0	0	0.072487970399841	0	0	0	0.773	0.0211604714390349	1.07744473370552
GTEX-T5JC-0626-11-3NMA6	0.145200413820282	0	0.150696633244738	0.0538335307622213	0	0.0343454485848947	0	0.0785024664845432	0	0	0.0902548996144686	0.0352260990510389	0.0934991799892257	0	0.0182944259079742	0.11269995508767	0	0.0277070457571368	0.0730516333551473	0	0	0.086688268340659	0.598	0.0436529338252843	1.07696019773516
GTEX-139TU-0526-11-5J2M8	0.0976397266661979	0	0.0095462256199332	0.0905877171685082	0.0398435499833556	0	0	0.162202080029848	0	0	0.088924482735187	0.0124341927681605	0.0306499325305873	0	0.0489604302843875	0.367034513574212	0	0	0.0521771486396223	0	0	0	0.936	-0.0107514144241226	1.0864427484684
GTEX-145LU-2026-11-5Q5E8	0.0309174158863003	0	0.0367645861913537	0.0787456582220257	0.0253662151615096	0.0305487900380203	0	0.130424314520982	0	0	0.124150387943509	0.0505565196311453	0.167829289562826	0	0.035445313474518	0.179522781519123	0	0	0.101661500683346	0	0.00766563714280988	0.000401590022532314	0.978	-0.0347792938983137	1.0936182464734
GTEX-ZWKS-0326-11-5NQ7G	0.181806005073338	0	0.0392663148925826	0.0731035577281638	0.00418779209998008	0.0122036620141515	0	0.00648351042540992	0.0142500904161811	0	0.116869962952382	0.0164143161312259	0.140470486667621	0	0.00538442520645756	0.22011120039159	0	0	0.102605291448314	0	0.000970174925243352	0.0658732096273598	0.114	0.122467032254	1.03460134676857
GTEX-PWCY-2026-11-5QGQ9	0.121598365541948	0	0.0549224444510825	0.0630731390667406	0	0.0940613065383222	0	0	0	0	0.145058320510342	0	0.110347972112558	0	0	0.209857414931371	0	0	0.156148106190115	0	0	0.0449329306575211	0.987	-0.0416525873715622	1.09218799830372
GTEX-ZZPT-0626-11-5GZXT	0.111747540839564	0	0.0156734521867771	0.002089408566589	0	0.0461427987679092	0	0.0564476014751102	0	0	0.0285954825222958	0.0463679669021464	0.17301891218755	0	0	0.334835440006932	0	0.0432360446051264	0.0968510551757836	0	0.0127093764991321	0.0322849202650846	0.461	0.0605411558092366	1.05532269543556
GTEX-13O61-2326-11-5J1NJ	0.044377995426482	0	0.000202883530913386	0.0578868038130518	0	0.115397484431194	0	0.0683924117227681	0	0	0.0624865256394712	0.0253958685971609	0.113707427405188	0	0	0.390506265230027	0	0.0428016769134638	0.0487605090198224	0	0.00803769539438857	0.0220464528760689	0.653	0.0373192074278452	1.06723699033567
GTEX-13N2G-2326-11-5J1ON	0.0399361926445199	0	0.0272075339384524	0.174368856059586	0	0	0	0.106501852829118	0	0	0.0684420026202502	0.0468578999351958	0.0985679724124672	0	0.0483337490263652	0.333855344210297	0	0	0.055928596323748	0	0	0	0.678	0.0336280545294126	1.07043989999258
GTEX-XUYS-0326-11-47JX2	0.167982291705156	0	0.0927864222527081	0.0889222298543296	0	0.000699426898124918	0	0.0936107006313866	0	0	0.0845694125640763	0.0229276922855949	0.0706503077075418	0	0.00751787715159748	0.202952654741098	0	0.00173045737731993	0.165650526831066	0	0	0	0.11	0.124026957502611	1.03493282692577
GTEX-XBED-2626-11-4E3J5	0.168119937876701	0	0.0168116868457103	0	0	0.0602962372179403	0	0.0552975408006834	0	0	0.0479668761403024	0.0624024715877323	0.18648336037031	0.00198334100846001	0	0.202044937663722	0	0.00290288001756796	0.19569073047087	0	0	0	0.792	0.0185742088216661	1.07189077562625
GTEX-111CU-2026-11-5GZZC	0.074037383742727	0	0.0025762648794316	0.00482780541463007	0.0575124622443055	0.0685274904287262	0	0.0516084703658948	0	0	0.0687976747305	0.0502973291773637	0.162901395791671	0	0	0.300051580364985	0	0	0.158862142859765	0	0	0	0.898	-0.000436410251620356	1.07659071314565
GTEX-PW2O-1726-11-2S1OO	0.198592148217452	0	0.0288863284814074	0	0.00106836073669209	0.0856798784087079	0	0.110046298135709	0	0	0.223039272171529	0	0.155109534019609	0.0555657330160649	0.0450356150907352	0	0	0	0.0855256467603729	0	0	0.0114511849617208	0.864	0.00577804043520328	1.09039145091902
GTEX-13112-2626-11-5BC66	0.168452047182128	0	0.00139513133379821	0.163173853344935	0	0.0615540642334072	0	0.0543881408193655	0.00405666878742742	0	0.0917957265197988	0	0.0779293148765252	0	0.030446579111062	0.230765930873662	0	0	0.116042542917891	0	0	0	0.916	-0.00604795617963338	1.0803345126613
GTEX-ZE7O-0326-11-51MTH	0.0997999872405053	0	0	0.145601076921101	0	0	0	0.141671169541718	0	0	0.0308607943921199	0.0522168751092406	0.0872021152179982	0	0.0068382335857263	0.179193226608728	0	0.00266921670876377	0.253947304674099	0	0	0	0.301	0.0832753350133884	1.05013784618335
GTEX-13QJ3-0726-11-5SI68	0.0297030049999634	0.0183462766864019	0.0444360307923819	0.123637386920239	0.0192577114306881	0	0	0.0918234624058032	0	0	0.014815307558235	0.115042757796683	0.135799570792091	0	0.0290867769738672	0.21050839392787	0	0	0.106250770252345	0	0	0.0612925494634309	0.925	-0.00790134005882962	1.08304183156969
GTEX-QDVJ-1926-11-2S1PJ	0.00205094971944849	0	0.0420547758685357	0.0160484194614026	0.0345231526403875	0.020343974835826	0	0.0166987044242221	0	0	0.0950659983358376	0.0495872847404749	0.27137742549826	0	0.0246516385957182	0.199239428116477	0	0	0.168220965067721	0	0	0.0601372826956882	0.497	0.0563927769400398	1.06529573284485
GTEX-ZZ64-1526-11-5E43K	0.115509527520379	0	0.0176636031864474	0.0454471527033425	0	0.102358019689788	0	0.107717539152282	0	0	0	0.0571172202125488	0.17154674113062	0	0.022238025915579	0.265964155119533	0	0.00204507488610041	0.0732564766623436	0	0	0.0191364638210359	0.515	0.0542783020060857	1.05497413759038
GTEX-ZC5H-0326-11-5HL9F	0.155301941967846	0	0.0384666373708942	0.0890982200713057	0	0.00431381946926154	0	0.0645715674480464	0	0	0.0524956702817717	0.00853123958819497	0.107804896914424	0	0.0261772388643548	0.312291496142411	0	0	0.140947271881489	0	0	0	0.317	0.0809676251284819	1.04514444815689
GTEX-12BJ1-2526-11-5FQUE	0.0500775875357546	0	0.0105159229518678	0.00108777493306126	0.00769419887386453	0.0292377970176945	0	0.0677870679836893	0	0	0.0604797090005328	0.0128600298304619	0.261154578675083	0	0	0.272596564019081	0	0.00185950932559746	0.163596656490614	0	0.0295053454686063	0.0315472578940912	0.16	0.11013674647488	1.04067479440952
GTEX-13PVR-2526-11-5RQIT	0.219017999456429	0	0	0.0825276424914484	0	0.0614256236364565	0	0.0827997750084353	0	0	0.0563998805748916	0.0262054068468163	0.0609067444737837	0	0.0104791888894437	0.262550980785467	0	0	0.121631431426392	0	0.00131870331110056	0.0147366230993358	0.704	0.0302834998817027	1.06786251097021
GTEX-Q2AI-1526-11-3GIJ3	0.0518393735696728	0.0190700690093306	0	0	0	0.197299081007211	0	0.0131651124550814	0	0	0.106965969183687	0	0.052697451580871	0	0	0.279917663987792	0	0.0547837263278968	0.111695116466409	0	0.030481584580599	0.0820848518314505	0.675	0.0341313253895532	1.05868172888972
GTEX-ZF28-0526-11-4WKGW	0.130404566437225	0	0.0263870063036876	0.0812957737604996	0	0.0683724052391203	0	0.105827437335793	0	0	0.0380566919249193	0.0454297889297849	0.0712512686423868	0	0.00451809703823332	0.290632829609271	0	0	0.102968433933822	0	0	0.0348557008452564	0.603	0.0428545021501559	1.05951157047859
GTEX-139T8-0526-11-5KLZL	0.0675522700706995	0	0.0443427302528041	0	0.0799225043074533	0.0788819953965452	0	0.0393183260215834	0	0	0.0599724897249413	0.111310669404324	0.182237431600038	0	0	0.155942215097867	0	0	0.165264211463227	0	0	0.015255156660517	0.871	0.00495116079514195	1.07829345546126
GTEX-145MO-0726-11-5NQB9	0.134826698220083	0	0.0266671767488464	0.0513993595541178	0.0276168759867603	0	0	0.0790192280722372	0	0	0.0976953120340126	0	0.146143741660714	0	0	0.226808065242915	0	0	0.110330411035004	0	0.0492917941930076	0.0502013372523017	0.433	0.0641786969759667	1.04927190537271
GTEX-XQ8I-0626-11-4BOPT	0.120689691607643	0	0.0121295501014602	0	0	0.0851358463502461	0	0.146345632390543	0	0	0	0.0693385297973997	0.0420731067604999	0	0.0364120589529527	0.308974041358966	0	0	0.120468542637476	0	0	0.0584330000428133	0.899	-0.000995519742647072	1.07500533078167
GTEX-13QBU-2426-11-5LU4L	0.111631956502169	0	0.0333700937436292	0.022168258396125	0	0.086190147927882	0	0.100709385336943	0	0	0.00614831679585585	0.0420320515309888	0.16917597191611	0	0.0149926467218466	0.297640462375843	0	0	0.0868207767306114	0	0	0.0291199320219966	0.87	0.00515283433987749	1.07376635119595
GTEX-Y8E5-0326-11-57WBM	0.0760833091303131	0	0.0387254855993404	0.141132021746847	0	0.0811840201283214	0	0.0620499208498998	0.000615239881101393	0	0.0901380220162057	0.065660319026051	0.099066034735869	0	0.0156889957449979	0.139348547650044	0	0.00797731007098944	0.182005065114917	0	0	0.000325708305101901	0.108	0.124872726328262	1.03468920753364
GTEX-WRHU-0826-11-3MJFN	0.0678333874152455	0	0.0308446256331232	0.0564374096965786	0	0.112807605383331	0	0.082222448872674	0	0	0.0808416728850001	0.0284757105654964	0.0634768545148628	0	0.0755974947027492	0.249916934329209	0	0	0.149917140569219	0	0	0.00162871543251208	0.87	0.00497693106142543	1.07101196714463
GTEX-11H98-0326-11-5HL4S	0.0915636026687226	0	0.0116828080094921	0	0.000904811568472121	0	0	0.101078576037224	0	0	0.034771448711157	0	0.106376482842182	0	0	0.471587480251866	0	0.0384672267139386	0.126587422610683	0	0	0.0169801405862634	0.365	0.0736721977032688	1.05969542673812
GTEX-11TUW-2526-11-5EQKN	0.117449200830556	0	0.0514259577183401	0.126673538934742	0	0.0113600212338215	0	0.180328886456566	0	0	0.0477299544962308	0.0250247455766873	0.0751156750389556	0	0.0758958037402781	0.18808783024908	0	0	0.0845509591207128	0	0	0.0163574266040303	0.674	0.0342101856657112	1.06583930413658
GTEX-ZVE1-0526-11-5NQ71	0.0802123085630338	0	0.021756410525587	0.0563379675643046	0.177015880764038	0	0	0.0462767802443294	0	0	0.164470047729908	0	0.0851997748662258	0.0276227710509078	0.014175667850843	0.127743503385505	0	0	0.0742772674859049	0	0	0.124911619969413	0.906	-0.00359727092269997	1.08585239200678
GTEX-13NYB-2726-11-5J2MT	0.0553821182523227	0	0.00909611048360319	0.126047159241433	0	0.0218288116387628	0	0.174594483513246	0	0	0.0277515275639962	0.104659692897266	0.036400933278249	0	0.0239606961891839	0.269595823468468	0	0	0.148981511746878	0	0.00170113172659141	0	0.929	-0.0092007555115722	1.09006807559153
GTEX-1399U-2526-11-5L3DL	0.0687396137199167	0	0.00947322150117297	0.120314539011	0	0	0	0.136697051515811	0	0	0.0340062279424627	0.0698579183804241	0.171759717072205	0	0	0.253185668880881	0	0.00351853335717487	0.0908451930984991	0	0	0.0416023155204525	0.738	0.0257989822887335	1.07018722413115
GTEX-ZTTD-0326-11-57WFW	0.0323935107534782	0.00715348548098781	0.00282800923978144	0.0285041310862993	0	0.032374727416277	0	0.0324449157270004	0	0	0.0250351737456974	0.012159432678052	0.113020310067011	0.352259444388609	0.0212799692130657	0.231944264808635	0.020790788462039	0.0136498374626744	0.0739710904609416	0	0.000190909009450701	0	0	0.520885876887084	0.854000058384499
GTEX-13S7M-0326-11-5S2PH	0.0929850205653935	0	0.101401939516069	0.100657841167705	0	0.0434102776765563	0	0.0547081838636161	0	0	0.119225601463825	0	0.0954743409265677	0	0.0143679696946062	0.173790297958084	0	0	0.186637891285687	0	0.00641787525018276	0.0109227606317074	0.527	0.0523992122644944	1.05794241514634
GTEX-13X6I-0526-11-5QGP8	0.0236595938052783	0.00176684354422994	0.01243255302638	0.0375853342029047	0	0.124401464428796	0	0.0261236589506402	0	0	0.10259476086666	0.0526211209384771	0.232334084158016	0	0	0.250233997375	0	0	0.109744765421304	0	0	0.0265018232823138	0.268	0.0904770679904203	1.04866587235045
GTEX-11I78-2426-11-5A5K9	0	0.072457304053019	0.0489480395450297	0.0210614240173667	0.00620083267030597	0	0	0.125691842420919	0	0	0.038540803882847	0.0615918448996011	0.0836608969189409	0	0	0.322353698815993	0	0.03126509132638	0.143020784268644	0	0	0.045207437180953	0.874	0.00427663942039178	1.07143191934374
GTEX-QEL4-0626-11-3GIJM	0.114433703510623	0	0	0.0697782062206127	0.100173563409444	0	0	0.048641382466441	0	0	0.17072505316338	0.0721624749955925	0.126268874101402	0	0	0.184578310126449	0	0	0.0169027789004286	0	0.0323577288255577	0.0639779242800686	0.848	0.00842708673475123	1.0957986609946
GTEX-TKQ2-0826-11-33HB6	0.0580045772036168	0	0.00805359115403747	0.13507936338135	0	0.0349670487457028	0	0.0765709188545872	0	0	0.0865235874499122	0.0871035170697532	0.0823101600254257	0	0.0757285444228688	0.168959288640644	0	0	0.138930354819408	0	0	0.0477690482326939	0.384	0.0713333599792403	1.05884419125968
GTEX-12WSB-0326-11-5GCP4	0.0294909308749199	0	0.0441266312578693	0.0978072913028385	0	0	0	0.131242515027734	0	0	0.025712251311315	0.11156223655985	0.190314732784322	0	0.0908117283044061	0.183839615818221	0	0	0.0875229570370611	0	0.00756910972146288	0	0.515	0.0541736713004837	1.06200515281687
GTEX-11PRG-0326-11-5GU53	0.150926990189273	0	0	0.159247416447819	0	0	0.00934109583150967	0.181465125231508	0	0	0.0518339067930266	0	0.0540604751988765	0	0.0170206874763666	0.260101767151183	0	0.0204413520012222	0.0955611836792149	0	0	0	0.608	0.0422994585416258	1.06268452913564
GTEX-Y3IK-2626-11-4WWDK	0.179491066269161	0	0.0796628561778936	0.148230547678511	0	0.0424452756660245	0	0.0792324804845075	0	0	0.0650501466713973	0.00160576539460848	0.138518171402505	0.0165891105674921	0.012873871735958	0.10712202355706	0	0.035975297683884	0.0825481854255001	0	0	0.0106552012854983	0.123	0.118981641097214	1.03594674916084
GTEX-QDT8-0526-11-3NMD8	0.153300409842801	0	0.0172791211390636	0.00782380970711965	0.011540330801681	0	0	0.0746132268000071	0	0	0.0161117670822268	0.0453690269622336	0.0976920020362441	0	0	0.384272884355337	0	0.0330234923810955	0.0892352095274433	0	0	0.0697387193647475	0.586	0.0447094179956362	1.06687946163585
GTEX-11WQK-0726-11-5GU71	0.224617152545575	0	0.112693235762811	0.00833677884134867	0.00595955993973782	0.00450849104993411	0	0.121112474679293	0	0	0.141403111891515	0.0143616763787043	0.0212938303001303	0.00437444138552053	0.00109516912872732	0.285632123621804	0	0	0.00491277940509947	0.0164758122039154	0	0.0332233628658849	0.573	0.0469127177403694	1.08542952894561
GTEX-R55E-0526-11-2TC6B	0.0789444879295625	0	0	0.0911943543293522	0	0	0	0.121024285774457	0	0	0.00207040469185153	0.0808349226241991	0.135792557173938	0	0	0.204005646476914	0	0.0406768066453843	0.219240548846237	0	0	0.0262159855081038	0.924	-0.00753758354628443	1.0777794074475
GTEX-U3ZM-1226-11-3DB9G	0.069673249432074	0	0.0219756686723493	0	0.0171638019281377	0.130241446110502	0	0.0410224496362054	0	0	0.166717230212295	0	0.174755824253114	0	0	0.260675111328984	0	0.00491351697378215	0.0800990374863005	0	0.00912899775827758	0.0236336662079775	0.74	0.0251006548596955	1.06752731825985
GTEX-U4B1-1626-11-3DB8N	0.106832865777655	0	0.0181007605623734	0.0350550330493651	0	0.0984954439442572	0	0.0979740698470955	0	0	0.0640393630440477	0.0432467768910677	0.0990130671654724	0	0.0124489493216777	0.216690837156762	0	0	0.204687015675276	0	0	0.00341581756494945	0.632	0.0395742340508912	1.05919916898512
GTEX-13FHO-0726-11-5IJDG	0.100404379846472	0	0.0159006191945663	0.0532976293571013	0	0.0292908472588564	0	0.00126806319802131	0.0204021641082018	0	0.100344313291403	0.0282214493302818	0.183291472848607	0	0.0357880232190288	0.261883602152735	0	0.00392610128084854	0.138845152282427	0	0	0.0271361826314491	0.383	0.071396753018508	1.0500329815839
GTEX-14ASI-0526-11-5QGQP	0.00559198978280014	0.0532483057013272	0.0698097400266706	0.0690765569184402	0	0.0466246762538129	0	0.0277931670951675	0.0126943561054348	0	0.0474651311528159	0	0.0581764784461232	0	0.0203909996313169	0.365156393233365	0	0	0.223972205652726	0	0	0	0.00600000000000001	0.207829792968602	0.99758465681389
GTEX-YB5K-2326-11-5IFHD	0.196957966466833	0	0	0	0	0.0367467730902955	0	0.130008436292099	0	0	0.056054181010358	0.0362308270801845	0.0375981217975132	0	0.00468310587749292	0.355395046299887	0	0.000516825101520655	0.0917112304003076	0	0	0.0540974865835089	0.929	-0.00903861152185548	1.0852311042486
GTEX-139UC-2926-11-5J1N6	0.0804079318855151	0	0.0867171911992076	0.0704807344425816	0	0.0209037920414943	0	0.128065453102339	0	0	0.108924909122208	0.0835078729380883	0.125946721967247	0	0.0025273916413423	0.222202809683256	0	0	0.0543507578698964	0	0.0159644341068247	0	0.934	-0.010215732160362	1.09226106159305
GTEX-QDT8-0526-11-32PL5	0	0.122863204033288	0	0	0.0150673546496434	0.0221198154818801	0	0.12368680572495	0	0	0.0702771617830181	0.0435259072631509	0.0613103227867573	0	0	0.322340203147213	0	0.0613039293988447	0.0994599221006966	0	0	0.0580453736305578	0.966	-0.0264361423702265	1.08180090841137
GTEX-13U4I-1826-11-5IJD2	0.105114633310349	0	0.0769801164232876	0.0835813356852375	0	0.000551428317906623	0	0.097094454418056	0	0	0.0296677577367336	0.0864914365119987	0.100072018110713	0	0.00704939371719926	0.319077442531168	0	0	0.092118118199873	0	0	0.0022018650374777	0.131	0.116390299098113	1.03579081445615
GTEX-WHSE-0526-11-5HL79	0.200419694317642	0	0	0.0917003422256792	0	0	0	0.121269988942122	0	0	0.0347225853228623	0.0193672559182088	0.0560579369880589	0	0.0488974307395073	0.122895495989547	0	0.094078576917009	0.17030777373764	0	0.0329800829887641	0.00730283591296036	0.662	0.0358753155315327	1.06158080525166
GTEX-U3ZH-1926-11-4DXTR	0.158576421783066	0	0	0	0	0	0	0.243668783802133	0	0	0.0550286802587057	0.0543602808350244	0.0487614744114682	0	0.000763365027947734	0.284430330844833	0	0	0.154279061953245	0	0.000131601083577416	0	0.912	-0.00514504698700837	1.08334374394758
GTEX-X4EO-0526-11-3P5Z3	0.193358253059252	0	0.0373883540294365	0.171692903823488	0	0	0	0.102237267726231	0	0	0.0996878437327184	0.0111908824151387	0.07117717699308	0	0.0318525002173222	0.201820711131713	0	0.00879668999375045	0.0561421862626908	0	0	0.0146552306151793	0.388	0.0708307929593307	1.05792568960252
GTEX-R55F-1526-11-2TF4X	0.00936520490680911	0.0030519738244422	0.0866659605703249	0	0.058744488626692	0	0	0.149280672608508	0	0	0.0415416288106856	0.024291400657111	0.0481982005079982	0	0.00514112489274547	0.294170798159342	0	0.0186555873712639	0.0783202717367634	0	0.0279875287640182	0.154585158563296	0.98	-0.0352315842243851	1.0948562419539
GTEX-R3RS-0526-11-3GADG	0.203455610327688	0	0.151278868440571	0.129546422242413	0	0	0	0.130773273059462	0	0	0.0824322713125218	0.0359329410823853	0.0574368221773089	0	0.0111220397239659	0.0788941932094001	0	0.0324287930102826	0.0599290926828167	0	0	0.0267696727311849	0.054	0.144625557644175	1.04809279280032
GTEX-145MH-0326-11-5LU8H	0	0.0349603615013119	0.00448913846839176	0.174080742723985	0	0	0	0.0659766532590631	0	0	0.141418437939547	0.00787883437407041	0.115270953041758	0	0.0594815028402532	0.206993345193473	0	0	0.189450030658145	0	0	0	0.9	-0.0021113765737397	1.08329934179816
GTEX-Q2AG-0426-11-2S1PU	0.0239787554550973	0	0	0.0540954972315601	0.15938598845003	0	0	0.122814962868897	0	0	0.0158958982917486	0.0800196439679862	0.0550589557132268	0	0	0.372093910624307	0	0	0.116656387397148	0	0	0	0.962	-0.0200977845418352	1.09424482331144
GTEX-13OVG-2126-11-5KM1K	0.105142391764114	0	0.00134912515561563	0.0675087743342875	0	0	0	0.115219566465803	0	0	0.071228082540108	0.00351006319005868	0.226480338199795	0	0.0211073230858884	0.240494237729328	0	0.001369821902609	0.146202303809776	0	0.000387971822616875	0	0.162	0.108690516049221	1.03367917421191
GTEX-RNOR-0526-11-2TF4O	0.249284706723307	0	0	0.0917028150593918	0	0.121762971765281	0	0.0169938174276186	0	0	0	0.0503312074129579	0.0558527132754803	0	0	0.225590618934653	0	0.015386200110214	0.123665051660468	0	0	0.0494298976306286	0.996	-0.0578197344839935	1.10538966920179
GTEX-N7MS-0426-11-2YUN6	0	0.0419889623689227	0	0.0393394218626523	0	0.152508849861059	0	0.075888739265234	0	0	0.0675310286685899	0.0275403129118739	0.113474489440473	0	0.0294446865320722	0.26454965515746	0	0	0.187733853931663	0	0	0	0.924	-0.00755055150422399	1.07713986989462
GTEX-R55D-0626-11-3GAD5	0.198034882390672	0	0.031853261721285	0.101109997943631	0	0.0688615377664268	0	0.0293234459799831	0	0	0.160523708021919	0	0.10303358663031	0	0.00109574242944432	0.166644888241066	0	0	0.0558086465077544	0	0.00798707177431048	0.0757232305931979	0.569	0.0476266505412964	1.06997938521637
GTEX-1399S-2726-11-5KM22	0.246067635811101	0	0.061798322554216	0.0532032482151886	0	0.0231583030315713	0	0.105019382874783	0	0	0.0425461874305696	0.0375755678222161	0.120386124358081	0	0	0.219120084319334	0	0	0.0856309109960812	0	0.00181984584038129	0.00367438674647597	0.406	0.067831145984032	1.06285521732827
GTEX-14AS3-2126-11-5S2MK	0.0233907367307161	0	0.050618985073765	0.0604575646914334	0.0154446660968831	0	0	0.0818380905611397	0	0	0.199602292844026	0.100059807771106	0.0951166996701608	0	0.00109815297821889	0.240861238468807	0	0	0.123899047345527	0	0	0.00761271776821709	0.801	0.0174049424349424	1.09798700194331
GTEX-QVJO-0126-11-3GIK4	0.209031572927682	0	0	0.0286003199277579	0.00540952363862655	0.0185632524288607	0	0.0673380322917647	0	0	0.0871812668913643	0.0261104403158417	0.0519645904207431	0	0.00202334752346416	0.316497633803406	0	0.0306592932188273	0.0864770274483537	0	0	0.0701436991633079	0.808	0.0162346370734943	1.0743533313358
GTEX-131XF-2326-11-5BC6B	0.0120863419449748	0.0386752325595666	0.00256605332876642	0.053202452060446	0.0011856091644838	0.0902002408400098	0	0.0710710213734888	0	0	0.10409070512446	0.048154164235163	0.106628071146357	0	0	0.353274675938251	0	0	0.118865432284033	0	0	0	0.966	-0.0260851566039226	1.09238652049082
GTEX-WL46-0626-11-3LK7R	0.101172073517656	0	0.00317513468834671	0.195417366127727	0	0.090260592840457	0	0.0356110326725182	0	0	0.0671545605761638	0.0280542681434414	0.0670573115329095	0	0.0177808503169557	0.284011411936962	0	0.0116458007549385	0.0818911533550142	0	0	0.0167684435369103	0.57	0.0474314754897064	1.06279813474071
GTEX-1399R-2526-11-5IFG2	0.110875525612647	0	0.0362586771787329	0.0909694447339823	0	0.031422991511997	0	0.110176923026207	0	0	0.0573975424988504	0.0807858466608736	0.0652619356070775	0	0.0152384676703872	0.21329134307647	0	0.014850296715756	0.173471005707019	0	0	0	0.426	0.0650265898656305	1.05344696369598
GTEX-YECK-0626-11-4W1ZE	0.138167902914079	0	0.0363752603587329	0.149981672620511	0	0	0	0.132440942262148	0	0	0.0871903640600268	0.0416247741672021	0.0610195276147718	0	0.0827970211386985	0.182763855495193	0	0.0117018572721003	0.0634930975109121	0	0	0.0124437245856245	0.863	0.00585204374173143	1.08321639107875
GTEX-13PVQ-0326-11-5K7YF	0	0.0777587823790613	0.0278276881918344	0	0	0.095525440610304	0	0.0750534173274214	0	0	0.162972578020183	0	0.104882991581211	0	0.0267484263575291	0.206310898753893	0	0.0566517306773558	0.0999983647635386	0	0	0.0662696813376696	0.975	-0.0328460706959408	1.08163958272201
GTEX-WWYW-0526-11-3NB2W	0.145669910012193	0	0.100987215373014	0.0267811427190088	0	0.139049419930579	0	0.0282057448719583	0	0	0.0648161990303902	0.00564273133942755	0.229400426608106	0.0606577557722899	0.0442985837565513	0.0475920309493611	0	0	0	0.0429566295043119	0	0.0639422101328089	0.582	0.045372162744626	1.07124703733367
GTEX-WYJK-1726-11-3NM9U	0.124027682517722	0	0.121890533511903	0	0.0738096981841082	0.0465866584664521	0	0.0876718773236313	0	0	0.130339884765172	0.0285730855697971	0.117296598146653	0.0508374852106763	0.0165751984767763	0.0925207885304939	0	0.00383966942682697	0.0800106700638502	0	0	0.0260201698059369	0.651	0.0374545434463982	1.06970459245939
GTEX-11P7K-1926-11-5GU6R	0.0805738176324153	0	0.104353382845442	0.0282306361000006	0.0617298845858823	0.00437421136064468	0	0.0415937258683736	0	0	0.0560090520935124	0.0290452492759913	0.055970027572894	0	0	0.378727279059992	0	0.0151675883167133	0.103987050372062	0	0	0.0402380949160772	0.616	0.0413222909745271	1.06481661126101
GTEX-WXYG-2526-11-3NB3F	0	0.0115470003957334	0.0614719143255349	0.079287818878219	0	0	0	0.146965288920619	0	0	0.0125968471293375	0.0566183656559265	0.230909955644661	0	0	0.24715299243311	0	0	0.097511458032461	0	0	0.0559383585843981	0.586	0.0447871385562645	1.06373571039963
GTEX-OIZH-1626-11-2HMKI	0.101038595201722	0	0.00916106373053219	0	0.0606881781241729	0.00983081760444939	0	0.116778504631765	0	0	0.113542795084913	0.0229334926784318	0.0913613939773731	0	0	0.248784421187474	0	0	0.150141080938564	0	0	0.0757396568406026	0.859	0.00622763847982701	1.07234158958095
GTEX-11P82-1826-11-5PNYJ	0	0.0447546577051235	0.0327142670630182	0.0435950042299042	0.0458502687675488	0	0	0.154204098712911	0	0	0.11277328529323	0.042591313409055	0.177611408083318	0	0	0.246861911483408	0	0.00127405947753853	0.0727003111251364	0	0	0.0250694146498098	0.992	-0.0489401903583604	1.09826919059416
GTEX-12WSJ-1726-11-5LZVV	0.0464258319628673	0.0232752271939354	0.018178293762728	0.107232462367216	0	0	0	0.113287303361685	0	0	0.0219831752939908	0.0566402203966237	0.0943102954496548	0	0.0010667704605508	0.364417646402577	0	0	0.10981708045607	0	0	0.0433656928921009	0.712	0.0290106311185433	1.06802493762303
GTEX-11NSD-2026-11-5HL5U	0.135648573807129	0	0.0419346973253935	0.0623486857484563	0.0433750764186159	0.0124558245528842	0	0.0542664135093966	0	0	0.0648299680296598	0.0769009334584079	0.174498561010531	0	0.00794973664085495	0.231070366640525	0	0	0.0917423882744439	0	0	0.00297877458370181	0.558	0.0488535662428829	1.06087342605802
GTEX-12WSA-0726-11-5FQU2	0.208826016593865	0	0.0487346342826628	0.121831121029788	0	0	0	0.103947424267044	0.0280068172628553	0	0.0769721191806992	0.0298350011220821	0.071835804038675	0	0	0.181785067769628	0	0	0.10969011195282	0	0	0.0185358824998813	0.862	0.0059678507094584	1.08435958788881
GTEX-139D8-0726-11-5P9GJ	0.143046750822532	0	0.0600459059010938	0.049391791009071	0	0.0456697791193171	0	0.0866951403979278	0	0	0.00200625442901244	0.0809472679906207	0.0264988564512762	0	0.00230167886200503	0.418269783012795	0	0	0.0718537824702077	0	0.00319090804040221	0.0100821014937386	0.182	0.104200144008	1.04569517863649
GTEX-ZYW4-0526-11-5GZZ5	0.218635315356034	0	0.00412497038408686	0.0701808395510393	0	0	0	0.0829627754547493	0	0	0.0470044375857866	0.0232140401096928	0.0383266542905816	0	0.0369096175599762	0.274244738292219	0	0	0.172557855344093	0	0	0.0318387560717419	0.811	0.0154117789068545	1.07299929986477
GTEX-13CF3-1826-11-5J1NK	0.114951033008737	0	0.014390622290571	0.156330899547304	0	0	0	0.15179610375798	0	0	0	0.0983791691325126	0.145202067946401	0	0.00643104096985454	0.137369266318123	0	0.0123326834046246	0.14295074175359	0	0.0105597339974511	0.00930663787285213	0.964	-0.022003309908619	1.0892204065808
GTEX-RVPV-0926-11-47JXU	0.116063345859149	0	0.00102095896380922	0.0133333773068661	0.0170710557723566	0	0	0.080296638624155	0	0	0.061858460726599	0.0374236595177196	0.0575820913204027	0	0.0482254357436915	0.142206129029561	0	0	0.298278062603789	0	0.0601135475569518	0.0665272369749506	0.079	0.135738738922464	1.02972008519141
GTEX-ZAB4-0426-11-5HL7N	0.101195591008654	0	0.0065278959206944	0.115678706692786	0	0	0	0.144489200197379	0	0	0.057457030705217	0.00974113015202792	0.0460042790150668	0	0.0145763576301688	0.418119269003958	0	0	0.0862105396740478	0	0	0	0.135	0.115610697495838	1.03693509327625
GTEX-13PL7-0626-11-5IJCD	0.0718976351421171	0.00275012566541042	0.0453011923360719	0.00441330823450521	0	0.152903694334829	0	0.0620481780508551	0	0	0.105998716808928	0.0730413851262743	0.0594914764496269	0	0.00943506207861328	0.229209761884729	0	0	0.163223493421534	0	0.000430795607788728	0.0198551748587177	0.7	0.0309542323722406	1.06700685992703
GTEX-13FXS-0326-11-5K7TV	0.07256367452659	0	0	0.167304422884833	0	0	0	0.148966150951737	0	0	0.03563488787781	0.0649979443352495	0.066420819477427	0	0.00212908116721782	0.281884303266682	0	0	0.160098715512453	0	0	0	0.996	-0.059917453110538	1.10541696345904
GTEX-144GO-1326-11-5Q5EL	0.0654125729520895	0	0	0	0.0484306090698341	0	0	0.129525589665875	0	0	0	0.0723385384581668	0.190305302691152	0	0	0.334330009617826	0	0	0.069512912399582	0	0	0.0901444651454748	0.779	0.0206499744582007	1.08166204686627
GTEX-11NV4-0326-11-5HL58	0.000440082250134467	0.0278691481904192	0	0.187526889220508	0.0232482865999825	0	0	0.103310434781333	0	0	0.111523679878054	0.0186755837951439	0.102700102465528	0	0.0332129227648418	0.259437553728273	0	0.00464701396567969	0.127408302360103	0	0	0	0.9	-0.00197687071016523	1.08369535099381
GTEX-WFON-2326-11-3LK7M	0.0905392541020484	0	0.00234269555821693	0.0388834776507166	0.0532483732054078	0	0	0.0708802842855191	0	0	0.0512039299952033	0.0429745101947508	0.18828997408021	0	0.00986822347508191	0.324600137748491	0	0	0.127169139704353	0	0	0	0.607	0.0424199274431834	1.061711426227
GTEX-XPT6-2026-11-4B64V	0.164979893191598	0	0.0175454773797532	0.0378311208138126	0	0.067910724891976	0	0.0396464786996401	0.00580890196599418	0	0.0936696055127375	0	0.126448316796817	0	0	0.317971152884654	0	0	0.113945315420435	0	0	0.0142430124425829	0.534	0.0516203673916559	1.05746826184013
GTEX-14C39-2426-11-5S2U5	0.126422104384644	0	0.0504262503017636	0.10357038674211	0	0.00472395163984954	0	0.0640608760389214	0	0	0.064686383350795	0.0162311652389006	0.227555241267279	0	0	0.243952585979192	0	0	0.0698023169014318	0	0.0285687381551131	0	0.337	0.0781250976193367	1.04878160517281
GTEX-13W46-0726-11-5LU3Z	0.0833768593982816	0	0	0.14015488338928	0.0314260868002386	0	0	0.0702061609785095	0	0	0.0842264244532103	0.0428544100304773	0.0885175932795426	0	0	0.300161773932331	0	0	0.159075807738129	0	0	0	0.731	0.026871230562957	1.06970127979582
GTEX-113JC-2726-11-5EGIS	0.147183859535934	0	0.0493504412330849	0.137884278392618	0	0.0238132696543259	0	0.0821739558674129	0	0	0.0869370278737074	0.0418561608000485	0.093880206071199	0	0.00283906605406574	0.213886666115207	0	0.0339489914677623	0.0862460769346338	0	0	0	0.962	-0.0197955652953219	1.08723033469925
GTEX-WOFM-1326-11-3MJFR	0.250107178753012	0	0.0593205867768618	0.101402188999086	0.000266127740504533	0	0	0.208080870424901	0	0	0.0579146497575257	0.00758001042896537	0.074047183121982	0	0.0213117595086145	0.127372228195487	0	0	0.0350962512903894	0	0	0.0575009650026707	0.737	0.0261248707176	1.0895652850238
GTEX-YFCO-1926-11-4W212	0.0743821799855001	0	0.0236571253003112	0.121400670900943	0	0.0118490355125568	0	0.123062121718577	0	0	0.0652697787152853	0.0290530037547543	0.121833211104197	0	0	0.242986973608776	0	0.0333166010022324	0.119551534781788	0	0	0.0336377636150797	0.283	0.0866741850804214	1.03991242513618
GTEX-ZA64-2026-11-5PNXT	0	0.0728613343059997	0.0278344757993118	0.0582599521618977	0.0142262605091179	0.0542482278515538	0	0.0696736172101763	0	0	0.0901601681453934	0.0485511096870744	0.123921478397077	0	0	0.275670023945031	0	0	0.164593351987367	0	0	0	0.44	0.0634554160713385	1.0516925603536
GTEX-YEC3-2126-11-5CVLR	0.149447043942093	0	0.0386674530539568	0.0474368609644076	0	0	0	0.0984534906536851	0	0	0.0403957492310158	0.0572367124043853	0.20342763855386	0	0.00176816671483282	0.245047238114629	0	0.010231953645621	0.105537473606897	0	0	0.0023502191146167	0.621	0.0407803282932992	1.06247680688133
GTEX-WOFL-0626-11-3MJG3	0.14591722265911	0.00513183705232415	0.0210147841224538	0	0.0418603838801843	0	0	0.16347119440234	0	0	0.0914392570790899	0.0580262213671296	0.0660153923471771	0	0	0.245808318574948	0	0	0.0916641116914453	0	0	0.0696512768237979	0.702	0.0305234273788891	1.06799594903352
GTEX-12ZZY-0626-11-5EQ5T	0	0.0635282872388302	0.0101353092756064	0.130557625058218	0	0	0	0.185649283677024	0	0	0.0541922847923343	0.054089595720032	0.0475095088094427	0	0.0358101531818066	0.355319314652451	0	0.00330138485154039	0.0599072527427151	0	0	0	0.966	-0.0272709737064251	1.09584151428031
GTEX-UPJH-0526-11-4IHK8	0.0729833720970689	0	0.0063368787488604	0.171794242594201	0	0.0017139594317741	0	0.109593644725168	0	0	0.0310439421884969	0.0374238143258427	0.159556235178049	0	0.025782813838598	0.267280746128591	0	0	0.11649035074335	0	0	0	0.777	0.0208186377758144	1.06794447638195
GTEX-NFK9-0626-11-2HMIV	0.171223876557139	0	0.0590044801812747	0.10922474631367	0	0.0205345996753593	0	0.1008389061918	0	0	0.0304742476949556	0.0631295844302285	0.0396282392819801	0	0	0.204807108269424	0	0.00883067652297629	0.18345981093244	0	0	0.0088437239487528	0.393	0.0697863241387829	1.05561940971607
GTEX-13PDP-0326-11-5K7XP	0.122066940013915	0	0.0484402726238317	0.170300459827065	0	0	0	0.0198195076383229	0	0	0.108649561405371	0.0239475494033866	0.0784658678547918	0	0	0.274425782954653	0	0	0.153884058278663	0	0	0	0.505	0.0551649560456377	1.05991139750336
GTEX-13D11-2526-11-5KM28	0.00843470528360977	0.0125940296556025	0	0.059832994766927	0	0.106850688174626	0	0.0744530548782682	0	0	0.0713003572840071	0.0119572366883405	0.206558910133185	0	0.00357205775253525	0.312526834716365	0	0	0.131919130666535	0	0	0	0.179	0.104882497671038	1.03967635138984
GTEX-1314G-1726-11-5LZUX	0.0551343405359816	0	0.0551360354121121	0.127696565181833	0	0	0	0.061751766534953	0	0	0.0457380367090036	0.0749788887350356	0.221890942249876	0	0.0056684093412542	0.151048599531494	0	0.0602978688435135	0.118709569844385	0	0	0.0219489770805584	0.85	0.00829248350713791	1.0722165667746
GTEX-11ZUS-1426-11-5FQSP	0.0523285325733107	0.00421558646382525	0.046380403724042	0.0940070229488477	0.0159231373153877	0.0148526190470725	0	0.0276470503454149	0	0	0.0680116616944163	0.0549330945370472	0.139326396299707	0	0.00105058004755933	0.331711994218458	0	0.00596272408378908	0.143649196701122	0	0	0	0.944	-0.0131406094251173	1.08332235382897
GTEX-117YX-2526-11-5EQ4Q	0.0843181005622218	0	0.00556231037776461	0.167168085897464	0.0325098060800712	0	0	0.0787874942237912	0	0	0.0704676083555497	0.0703797819264143	0.0658883372116439	0	0.0146919012913189	0.249962013241268	0	0.00230517878958161	0.0507939514719277	0	0.0478336643492815	0.0593317662217021	0.899	-0.000712123999677336	1.08480715396073
GTEX-ZYY3-0526-11-5E45G	0.114816520222594	0	0.157151042610201	0.0434945339926591	0	0.0769996488528226	0	0.0252275392378121	0	0	0.0929831703080323	0.0358076012145724	0.0807868994387502	0.00801426318211654	0.00793827322205637	0.229284055192839	0	0	0.120779068125412	0	0	0.00671738440013221	0.037	0.158496640361161	1.02486962654844
GTEX-O5YV-2026-11-26GMK	0.131216502961707	0	0	0.096104800486656	0	0	0	0.0447344493360083	0	0	0.0597703981790876	0.0350672829973063	0.230920658895984	0.0668750207151614	0.0020442505958419	0.227479584867341	0	0	0.0422530033709644	0	0.0340019698528103	0.0295320777411317	0.389	0.0707533671926849	1.05607971422365
GTEX-Q734-2026-11-3GADA	0.0668688000461069	0	0.0289083965087729	0.188796674298221	0	0	0	0.0723195553492932	0	0	0.06891202654003	0.0691777508830207	0.109672770903587	0	0.00664857260670641	0.184456556915557	0	0	0.140316718816161	0	0.00208480103199559	0.0618373761005477	0.576	0.0465673572270762	1.06472305913989
GTEX-145LT-1626-11-5O992	0.160772193894305	0	0.0160435689714606	0.0771256066517307	0	0	0	0.116801894322078	0	0	0.0522104898711398	0.0456422681256105	0.182419092064265	0	0.010396996177986	0.155971456014206	0	0	0.0845739450840717	0	0	0.0980424888231462	0.765	0.0221154326499432	1.07454817755166
GTEX-OXRL-1626-11-2YUMU	0.16678916196586	0	0	0	0.0318531440767872	0	0	0.163879570636111	0	0	0.0753165385516576	0.0818398917688627	0.0280884611871176	0	0	0.342948102745238	0	0.00985613788047583	0.0850328595601473	0	0	0.0143961316277428	0.995	-0.0558760316066916	1.10636800459345
GTEX-R55C-1726-11-3GADJ	0.214333577364571	0	0.0171516824465152	0.0832966236707098	0	0.092364398903064	0	0.0422336214556029	0	0	0.0924835724511408	0.0112214423200095	0.0504079469264688	0	0	0.188371841352073	0	0.00176868264578271	0.121343018441941	0	0	0.0850235920221208	0.674	0.0342356523136583	1.06889829240132
GTEX-ZZPU-2626-11-5E45Y	0	0.0390130048573737	0.0311938886455412	0.0348504133959138	0	0.0684151767637383	0	0.037655282131784	0	0	0.0495242915955465	0.00111714512629791	0.163174121555327	0	0	0.398469955389253	0	0	0.176586720539225	0	0	0	0.026	0.164786314801491	1.01811930176692
GTEX-U412-0326-11-5BC7E	0	0.0991751087420436	0.0200097001968077	0.128961790635886	0	0.0642342434513599	0	0.0310762841391658	0	0	0.0959475932591157	0	0.0476969350052271	0	0.00888805436024369	0.324385551913879	0	0.0037352466098793	0.175889491686392	0	0	0	0.393	0.0698554170164526	1.04931859203763
GTEX-ZQUD-1726-11-51MRQ	0.0781513775496034	0	0.0881071772644317	0.0791243654833973	0	0.0598430512102341	0	0.112105318949809	0	0	0	0.0773267769268987	0.124835449284602	0	0.0467362304910238	0.18650567511321	0	0	0.146792987682921	0	0	0.000471590043869183	0.341	0.0773708927115548	1.04527397918634
GTEX-139T6-2026-11-5IFFL	0.0922535361996578	0	0.116771824045987	0	0.0159050990421121	0	0	0.100249042661064	0	0	0.0267150892426217	0.0372697716359134	0.181046556805601	0	0.0115226728199608	0.297098912390087	0	0.0310358481810433	0.0901316469759524	0	0	0	0.343	0.0762752629939514	1.05171512717951
GTEX-QCQG-2126-11-2S1P8	0	0.0454468341191345	0.00627030233828743	0.0775447483944491	0.0329137668054972	0.052359157373343	0	0.121982684042533	0	0	0.110133117764455	0.0246784584490078	0.0713563728542787	0	0.0179599691771497	0.270356170937641	0	0	0.139558973562362	0	0.0111649455999591	0.0182744985819023	0.984	-0.0369503745080173	1.09034478666134
GTEX-14BIL-0326-11-5SI9Q	0.158991333122036	0	0.0605938278612163	0.0787233408353093	0.00870594821766691	0	0	0.123834685672189	0	0	0	0.0531578059160424	0.0599722357549813	0	0	0.315027770721872	0	0.0139733457930161	0.0806524871185672	0	0	0.0463672189871036	0.544	0.0502694738351373	1.06107187048053
GTEX-14A5I-0326-11-5NQ9J	0.0191895423767065	0.0599190595398048	0.0162828271059253	0.0633613252026353	0.0560595793237266	0	0	0.0163639862825229	0	0	0.10326414116519	0	0.134385976341185	0	0	0.355219017287224	0	0	0.0708626100931454	0	0.0572484142302114	0.047843521051723	0.789	0.019084390030507	1.07226735182319
GTEX-OHPJ-1626-11-2HMKO	0.0339331014214739	0.105702403884031	0.0886397815702911	0.0799920346738392	0	0.077284209614624	0	0.00199990941430823	0.0687061258928598	0	0.0685609243104688	0	0.0509464016517107	0.106767873190038	0.0593896462948544	0.0146221653882459	0	0	0.0837293941480588	0	0.0454204149938339	0.114305613551362	0.931	-0.0096331231416372	1.08552099890725
GTEX-13O3O-0526-11-5J1NL	0.0922702176326225	0	0.0197252831307967	0.0296778451468278	0.0234968179058671	0.091405390688523	0	0.0273127940915859	0	0	0.101674388223258	0.0419186675432045	0.11884506960887	0	0.0564340730304498	0.322689910015418	0	0	0.0641281409413658	0	0.00959718170709972	0.000824220334110618	0.603	0.0428868983500264	1.06172411173142
GTEX-131XW-0326-11-5KM1J	0.0636074397849003	0.053014900447412	0.00201223130145658	0.109707375138601	0	0	0	0.197148357757631	0	0	0.0727522068403798	0.0454893740643704	0.0269031606134012	0	0.0221936309074653	0.294412291212945	0	0.0206326606486728	0.0921263712827634	0	0	0	0.962	-0.020737768748595	1.08915801618323
GTEX-VJYA-1926-11-3GIJJ	0.171077001316684	0	0	0.00884739692384023	0.0148424855877315	0	0	0.203511780021641	0	0	0.0535846778298433	0.0554120042524266	0.0478923506814303	0	0.0638987666233019	0.196247908939761	0	0	0.174450047197193	0	0	0.0102355806261474	0.499	0.0559340795238574	1.05702136041287
GTEX-P4QS-1626-11-2S1NH	0.0320037974460811	0.00517974672281779	0.00240123746171612	0	0.0279664628226146	0.0337341722837204	0	0.0945861856619516	0	0	0.0742959792701962	0.0192731188088833	0.151517160533653	0	0	0.344444026059465	0	0.0276326388586798	0.140880965822603	0	0	0.0460845082476184	0.632	0.0395478750712862	1.06371221891867
GTEX-ZVT4-0326-11-51MS5	0.160531054335998	0	0.0704786706562815	0	0	0.0884157888570348	0	0.0111039663190637	0.0446385822848476	0	0.111407940803295	0.00356433175122545	0.12401956649893	0	0.0359998736157588	0.193249094867086	0	0.0500242596986774	0.0697267912724113	0	0.00212574958018618	0.034714329459204	0.57	0.0474290684211073	1.05728480387247
GTEX-ZYFD-0326-11-5NQ8I	0.0954658365239334	0	0.0409631170823478	0.0184490499049342	0	0	0	0.0732666665415041	0.0215886424344891	0	0.114330840174269	0	0.179684739734155	0.0181712487450414	0.132838760560068	0.044099844526828	0	0.0899335830090046	0	0.0891946166273253	0.0239290660114734	0.0580839881246263	0.193	0.102190915318402	1.05185306507139
GTEX-X5EB-2326-11-46MW5	0.12590800160331	0	0	0.0351628602292256	0.0390073993322477	0.0546771298385496	0	0	0	0	0.033215887506389	0.0285796309383116	0.0882951255326138	0	0	0.294283709646052	0	5.51994530198255e-06	0.225531867012462	0	0	0.075332868415537	0.684	0.032994321340081	1.06831736252479
GTEX-13JUV-2326-11-5IJCE	0.120178969565877	0	0	0	0.11011476797443	0	0	0.184217064433652	0	0	0.0407147137502196	0.094675909352879	0.0943217394254467	0.000820284718136679	0.0256410276330506	0.219791662544569	0	0	0.0870626030541966	0	0.00376430062723646	0.0186969569203059	0.995	-0.0562299875976604	1.10146204213642
GTEX-14A6H-2826-11-5QGPM	0.136352204908309	0	0.0186948920591079	0.0646660891578891	0	0.00683029666793987	0	0.0657864566907464	0	0	0.0540978663503041	0.0554279610375896	0.0929775314370635	0	0.0235320493290849	0.352409392259684	0	0	0.129225260102282	0	0	0	0.547	0.0499490243822893	1.05956636286552
GTEX-S3XE-2026-11-3K2B5	0.21783736835926	0	0.0601704138669861	0.0254480512125257	0	0	0	0.1296630818964	0	0	0.0240633709139051	0	0.0492712368843813	0	0.0143884856687001	0.179913276778101	0	0.00589503396317312	0.130590674218165	0	0	0.162759006238403	0.043	0.154297589046723	1.02855456832095
GTEX-XUJ4-2626-11-4BOQ3	0.0957843063547944	0	0.0497371536384763	0.0730510198286354	0	0.00792375423837371	0	0.116051853587765	0	0	0.0429705657027045	0.00807597252010467	0.208742018196293	0	0	0.216258111750867	0	0	0.142510879258014	0	0	0.0388943649239724	0.245	0.0935463219751899	1.04004755821485
GTEX-SNMC-1426-11-2XCFM	0.185330616702547	0	0.0266935313358451	0	0.0267736726298513	0	0	0.117410437535454	0	0	0.0467667046016797	0.0839838789198212	0.0640039141634902	0	0.00950707606608713	0.186121945360279	0	0	0.0443259082571497	0	0	0.209082314427795	0.713	0.0289284385244983	1.08945681633648
GTEX-13X6K-0326-11-5Q5D6	0.0489575676647665	0.0287138612849316	0	0.0212107794206454	0	0	0	0.244774372724278	0	0	0.00198759894791304	0.0647227187498611	0.0954960523580771	0	0.00148794232981162	0.32070271778367	0	0	0.16986535915289	0	0.00208102958315589	0	0.619	0.0410446309482372	1.06471829833969
GTEX-1122O-2426-11-5GIDN	0.157576322456138	0	0.0215911866739802	0.00912558739860332	0	0.0629762304936327	0	0.0954761669462118	0	0	0	0.0711741885870835	0.0806722283135019	0	0	0.319399265516737	0	0.00525540830040475	0.176753415313706	0	0	0	0.445	0.0628271598191548	1.05431266804956
GTEX-1477Z-1626-11-5SIA8	0.186429188540267	0	0.0339849968876403	0.0989332527812146	0	0	0	0.123621646769189	0	0	0.0524536350347518	0.0334063071200872	0.0949723711991007	0	0	0.269408328885894	0	0	0.10592782086101	0	0	0.000862451920845416	0.444	0.0630738033527222	1.05578635059604
GTEX-ZV7C-2426-11-5NQ7Q	0.100727077310431	0	0.0441228933854357	0	0.0529779534451559	0.0417499453204783	0	0.126107544583956	0	0	0.0684234371250334	0.0644045703547313	0.151058174749954	0	0.0121665559909563	0.177321093859769	0	0.0065725478304318	0.0801320896253808	0	0	0.0742361164182863	0.529	0.052066272980977	1.05714122000083
GTEX-11OF3-2526-11-5P9JL	0	0.0703511304980941	0.0381858203525662	0.0860859853623776	0.00377920236972177	0	0	0.0160465179403185	0.0132674521782676	0	0.0841888550043369	0.095343942850524	0.134678751976315	0	0.0449246199744082	0.250284812668017	0	0	0.153517742102923	0	0.00934516672212964	0	0.896	-0.000269991090309761	1.08221757751289
GTEX-11XUK-2226-11-5CVLL	0.0492970129799569	0.00817488605813938	0.0163673694343737	0	0.00440033140919734	0.073410656163718	0	0.098705116388967	0	0	0.0384509864788114	0.0669617682573462	0.203179696893121	0	0.00251083995583183	0.258098552241666	0	0	0.180442783738871	0	0	0	0.63	0.0398455635258212	1.06184743082568
GTEX-13S86-2326-11-5RQK1	0.0538797795565328	0	0.0342869829075166	0.0984057848189309	0	0.0287507170548369	0	0.0180207089597351	0	0	0.0333235786837542	0.0886001165795578	0.120146863611475	0	0.0332283375770641	0.297586320806293	0	0.00552225190225583	0.175286634278253	0	0	0.0129619232637951	0.155	0.111700491903066	1.03556337982931
GTEX-QV31-1426-11-2S1QD	0.0816274430753289	0	0.0177185454610524	0	0.0909670088790015	0	0	0.0920242802537919	0	0	0.00697576880533823	0.0533356309310947	0.0973455105836657	0	0.0252496593027977	0.346043361926074	0	0	0.17558622894355	0	0	0.0131265618383052	0.743	0.0247829132363289	1.06617304796579
GTEX-PLZ6-1526-11-2S1OC	0.128133804243445	0	0.0116233693542706	0.0432214428129237	0.0166495649732959	0.102562279970639	0	0.0184446450618659	0	0	0.153753273103279	0.0127688587578479	0.0958611289529271	0	0	0.281547851752848	0	0	0.135433781016658	0	0	0	0.96	-0.0187876098822344	1.08518555660889
GTEX-SUCS-1626-11-32PLS	0.104633150494327	0	0.0522856512487698	0.0890649827278867	0	0.0312105083125971	0	0.100621854445198	0	0	0.0543333068551657	0.044607859637791	0.0978760779366315	0	0.00561735387773467	0.257555186713891	0	0	0.127611042726099	0	0	0.0345830250239077	0.18	0.104453897765999	1.03485859631761
GTEX-12WSL-2726-11-5CVNL	0.057570152585926	0	0.0572068508632431	0.0520924781926756	0.00524697714260158	0	0	0.11477840897961	0	0	0.0744678056551708	0.0302502181974676	0.140584100941304	0	0.0202736678108417	0.271588433074415	0	0	0.146274900315868	0	0.0176279710462714	0.0120380351946058	0.733	0.0265216026075715	1.06161904660507
GTEX-12WSM-0326-11-5LZVI	0.122935427222253	0	0.0106789774312324	0.185362751790428	0	0.051094177613464	0	0.0870905915859431	0	0	0.0891398856412555	0	0.0301064429971428	0	0.00144463749906975	0.324806728540582	0	0	0.0764186750558204	0	0	0.0209217046228097	0.873	0.00446424813886809	1.0815335325071
GTEX-14BMV-0326-11-5RQHW	0.0992483775655406	0	0.00126434630100778	0.0762464577744823	0.0161870091044099	0.0240686845660115	0	0.135038277713863	0	0	0.103227551751509	0.0678403513851961	0.150749493859874	0	0.00547730062375353	0.204538705571539	0	0.014568641181038	0.101544802601775	0	0	0	0.965	-0.0250762053772064	1.09114585662443
GTEX-PWN1-1626-11-2S1OL	0.136051111899112	0	0.0564235834957868	0	0.00260533170313999	0.036057291306377	0	0.0869159608445574	0	0	0.0130370349985274	0.059759019623661	0.189014789545339	0	0.000349467439902623	0.262746393747006	0	0	0.143469771569314	0	0	0.0135702438272771	0.659	0.0361927397142245	1.06503525719375
GTEX-Z93S-1326-11-5CVMR	0.109919610850986	0	0.0207033775972324	0.19499921153178	0.00970812211202007	0	0	0.107028961666097	0	0	0.103739552912946	0.0499754857898682	0.0431918773265762	0	0	0.287254271817514	0	0	0.0734795283949804	0	0	0	0.514	0.0545215455538797	1.06924798867305
GTEX-1399Q-2426-11-5J2MO	0.100209336123719	0	0.069878787373144	0.0957555754517296	0	0.0834832274993022	0	0.0789721967442598	0	0	0.0426233027042872	0.0758318587314814	0.0541624060978261	0	0.00616932115175466	0.270690707900375	0	0.00406840943329565	0.117631799945954	0	0	0.000523070842871614	0.0669999999999999	0.14097151079938	1.02471492875962
GTEX-11P81-2526-11-5GU6H	0.0742506458792066	0	0.12761413855946	0.0703325771177021	0.00164132641731077	0.0373655247422439	0	0.0179462278379656	0.0969452821171319	0	0.104986117007148	0.0392947339440537	0.0916914104340117	0	0.0413244111839741	0.203579907871048	0	0	0.0930276968887426	0	0	0	0.674	0.0343463373382271	1.06965619695681
GTEX-13PL6-0326-11-5IJCP	0	0.123196407453314	0.00930783323056108	0.0294850033510342	0	0.012325763437508	0	0.21938562953995	0	0	0.0300571024435085	0.0839989894532215	0.0590783047125387	0	0.0700912970051689	0.243653240887718	0	0	0.0753279699174017	0	0.0141612909883836	0.0299311675796917	0.995	-0.0555001745984195	1.09899836603276
GTEX-12KS4-0826-11-5BC5R	0.125017021300499	0	0.0379277683259801	0.00672165970277642	0	0.119855802746252	0	0.0565934380920601	0	0	0.099304193098545	0.00316646064117922	0.09440718103997	0	0.0275100144481525	0.326669604735918	0	0	0.0966224157709166	0	0	0.0062044400977506	0.913	-0.00555831326221849	1.07513291405188
GTEX-13SLX-0326-11-5Q5E4	0.0950713330471649	0	0.0219553949877477	0.158654326580963	0	0.144748026455824	0	0.116280703221119	0	0	0.0646723146655702	0.0512807145168534	0.0198608302287468	0	0.0223781077994413	0.218050811565372	0	0	0.0771733826166868	0	0	0.00987405431451181	0.783	0.0197021204126753	1.08430931232805
GTEX-RWS6-2126-11-2XCAV	0.0208796435441221	0	0.0100138795193971	0.135840554122379	0	0.0478999632467317	0	0.0355310235872681	0	0	0.0509728409481356	0.0336399576773692	0.130356840870214	0	0.0027323021669227	0.286300804701962	0	0	0.226024532012539	0	0	0.0198076576029596	0.617	0.0412719201925102	1.06497224988593
GTEX-13O3P-0626-11-5L3D5	0.10559863811681	0	0.00706684908379968	0	0	0.083817332953652	0	0.0329066358751084	0	0	0.129593193517616	0	0.0600625229063451	0	0.0216203592594736	0.221194796789325	0	0.00493457691651595	0.164530484039829	0	0.0544770907142231	0.114197519827303	0.485	0.0578111891434718	1.05376128919294
GTEX-ZYVF-0626-11-5E43Q	0.106786384917963	0	0.0146652069828928	0	0	0.0880318834217429	0	0.10601383564408	0	0	0.0289414307545013	0.0383956314264373	0.131415948637262	0.000122399428265752	0.0360749752526676	0.212770442707459	0	0.0338476982105917	0.1730326750422	0	0	0.0299014875739371	0.077	0.137101127912758	1.01851639156274
GTEX-13QIC-1226-11-5K7YR	0.0927603102919929	0	0.0352962536533205	0.0385362988585699	0	0.0697769738946642	0	0.10742275320541	0	0	0.143231546481372	0	0.142114221580172	0.0216404608460376	0.0709350721820326	0.10560039026868	0	0.000347260524134607	0.163235706983658	0	0	0.0091027512299561	0.919	-0.00694183856488931	1.07560339842864
GTEX-PWCY-2026-11-5Q5BF	0.0940791199884723	0	0.0644163447334146	0.0354117705283709	0.0156785445629884	0	0	0.111728225052701	0	0	0.0633532942915349	0.0634463418187438	0.110920340892256	0	0	0.236805806040524	0	0.0723718339690009	0.0705332726692424	0	0.00725146429267181	0.0540036411600788	0.978	-0.0345376075714753	1.08525559715946
GTEX-SIU7-1826-11-2XCE2	0.0646447437437879	0.0257858185899636	0.00759390278858469	0.109344741241525	0	0.117552256285728	0	0.0330029523732507	0	0	0.0718001587248106	0.000389038645174464	0.140310942068336	0	0.0266007780854715	0.260821020124015	0	0.00330672916551811	0.128673804070261	0	0	0.0101731140935745	0.011	0.195527045943773	0.998427285292829
GTEX-11DZ1-0926-11-5EQ5R	0.0258617560881036	0	0	0.0565301278970791	0.0791328052330884	0	0	0.0522636712748544	0	0	0.0902307636149408	0.0524058649184685	0.195979647193112	0	0	0.175769474713467	0	0.13731838388212	0.0239492401631472	0	0	0.110558265021619	0.857	0.00669162136311771	1.08672951053983
GTEX-P4PP-1626-11-2HMJF	0.0822611164443404	0.0207184654474997	0.00442591065875799	0.00259114990899301	0.136112661294865	0	0	0.11351924171764	0	0	0.114225728251123	0.0419907598042126	0.0566187295590817	0	0	0.253328335761565	0	0.0292102852046978	0.0556255116581617	0	0	0.0893721042890621	0.975	-0.0320369604878906	1.09092250005729
GTEX-11O72-0326-11-5986D	0.0984080730398078	0	0.0279530974896068	0.0551440618694599	0.0430853363769725	0	0	0.131794748968745	0	0	0.054394573264012	0.0772606079136632	0.108314794203994	0	0.0249393541390206	0.205469069268092	0	0.0226930998628853	0.0736990374835991	0	0.0413692413347508	0.0354749047853909	0.951	-0.0155906440849777	1.07916617567849
GTEX-PX3G-1626-11-2S1PT	0.154843143022482	0	0.00273075444133623	0.0220589178707877	0	0.00907258641268932	0	0.176680023247831	0	0	0.0943768094714935	0.0248700224136543	0.119583049049228	0	0.0243164397175355	0.269558863710679	0	0	0.101909390642283	0	0	0	0.811	0.0152773769178517	1.0697340125459
GTEX-P4PQ-1626-11-2HMKK	0	0.0748091871535095	0.00955876493311747	0.0946266033640824	0	0	0	0.170082514011594	0	0	0.058095738157296	0.0503913023348579	0.0838200548283562	0	0	0.242721026517655	0	0	0.168979935604131	0	0	0.0469148730954005	0.784	0.0196004054542938	1.06937469862504
GTEX-XBEC-0626-11-4QARY	0.10215693374254	0	0	0.0840379102551709	0	0	0	0.168889403642218	0	0	0.0350040475388944	0.0901391882798401	0.0595677045125715	0	0.0148708973318801	0.255533566551754	0	0	0.189800348145131	0	0	0	0.907	-0.00411097081747301	1.08260954300907
GTEX-Y114-2526-11-4TT8M	0.133344628250454	0	0.0271169915126581	0.0961985605575528	0.0470213572899713	0	0	0.148468807284899	0	0	0	0.0606230833113624	0.10483152790305	0	0.0718707871771479	0.201966609683613	0	0	0.108557647029292	0	0	0	0.606	0.0424570277761293	1.0598739265839
GTEX-WFG8-2426-11-3GILL	0.0991488639745066	0	0.00375520149280945	0	0.0311589770685305	0.182990737899444	0	0	0	0	0.0282296957886566	0.0169154247450972	0.180132150402335	0	0	0.293661170648741	0	0.00445241736633759	0.152312434454522	0	0	0.00724292615901961	0.273	0.0896339659073268	1.04182909839773
GTEX-NPJ8-1626-11-2HMIY	0.0720240483708753	0	0.035511797909604	0.212154003499429	0.0186045719444114	0	0	0.0594896770770784	0	0	0.105704539061181	0	0.0656074569455211	0	0.0269155405504045	0.201594846345022	0	0	0.0713058891043167	0	0	0.131087629192156	0.461	0.0605068817731997	1.06110122139418
GTEX-111YS-2326-11-5987L	0.160495747020155	0	0.0227834416743516	0.0686541341348686	0	0.0348587189696433	0	0.134775157786276	0	0	0.0159253023328055	0.0450055903377917	0.133301123793774	0	0.0042300302885861	0.23224633966167	0	0.00307512899999104	0.140588100583611	0	0	0.0040611844164778	0.783	0.0199108507560279	1.06751881466646
GTEX-S7PM-0526-11-3NM92	0.202468537796843	0	0.0844599006304514	0.070723219915286	0	0	0	0.115218042311084	0	0	0.0611381906533477	0.00730786188364183	0.0437308897073784	0	0.00976786743418024	0.301743650950528	0	0.013953054812624	0.0894887839046363	0	0	0	0.504	0.0552088204810757	1.06510630166624
GTEX-13N11-2726-11-5L3ER	0.129224410016106	0	0.00986289660340092	0.00495617986526758	0.0183012256391306	0.134410964388502	0	0.0552115476958683	0	0	0.0946141577642819	0.0612342112491719	0.0862298706902	0	0.0650039988384412	0.22006288626373	0	0	0.120887650985899	0	0	0	0.979	-0.0349990695563386	1.08923590888217
GTEX-OXRO-1726-11-3LK6C	0.15440890462755	0	0	0.0946917612462769	0	0.0885421309270944	0	0.116459394788827	0	0	0.0421738640431752	0	0.0381485157902553	0	0	0.20010256216904	0	0.0002742377387516	0.257505009857831	0	0.00769361881119851	0	0.32	0.0805224438878579	1.05140378713431
GTEX-Y5V6-2626-11-5IFIX	0.0489862999385298	0.0444495999278577	0.0243277222228137	0.0441494447132965	0	0.10415163160727	0	0.107280250762339	0	0	0.00688243575023754	0.0786041924974654	0.0933584779572654	0	4.88984412172019e-05	0.291829194425329	0	0.00334739558530757	0.150400228834266	0	0	0.00218422733680541	0.68	0.0334235445364378	1.06218111500991
GTEX-131YS-0526-11-5EGKJ	0.131558012685892	0	0.0277297710101021	0.0944976034692935	0.0436295016913994	0.0228487593101357	0	0.0586240348150823	0	0	0.0847179743714821	0.0271166314935655	0.122164129102801	0	0.0439719503257736	0.267964369607746	0	0	0.0751772621167262	0	0	0	0.985	-0.0384726508539479	1.08927899018768
GTEX-13OVL-1426-11-5IJC1	0.0668408113645934	0	0.000616601403983866	0.0589648414448551	0	0.0528936930935507	0	0.0949550964287135	0	0	0.100134083125026	0.00807757272482662	0.0942681924801387	0	0.00887345342440119	0.350576229163213	0	0.0144115433624848	0.138227673862206	0	0.0111602081220072	0	0.534	0.0515570027350239	1.05596186977137
GTEX-13NZB-2626-11-5J2M7	0	0.0804432210165567	0.0448125529759459	0.0642225970042384	0.053817555591029	0	0	0.130442916742125	0	0	0	0.0924249499343151	0.087482047937247	0	0.000728346846473944	0.28641643222627	0	0.057170185112559	0.0798904274716956	0	0	0.0221487671415442	0.994	-0.0531416287144485	1.09201810561526
GTEX-ZV68-0526-11-59HKI	0	0.0569918031797808	0.0458569047936825	0.159581221418758	0	0	0	0.196214417546444	0	0	0.119640088786703	0.0168550708620894	0.0934978511784716	0	0	0.193851157652532	0	0.0618282352458702	0.044075524265609	0	0.00259363213684542	0.00901409293321486	0.986	-0.039292112392423	1.09980408809796
GTEX-132Q8-0626-11-5L3F3	0.0282538333909825	0	0.0120074379067923	0	0.0663873464855148	0	0	0.099442370030668	0	0	0.16436386645921	0.0434901510679429	0.0862331650287131	0	0	0.282617155339631	0	0.0227794159252599	0.170802794356234	0	0	0.0236224640090517	0.899	-0.000686610168939591	1.08165066898934
GTEX-VUSG-2626-11-4KKZI	0.0500496544426277	0	0.0180393109865145	0.040097572492438	0.0273710428716975	0	0	0.0456071299696036	0	0	0.0158979451542802	0.0529009940999643	0.083634044408086	0	0	0.373987450077767	0	0.0234932739077366	0.209285867532082	0	0	0.0596357140572022	0.002	0.226296170257281	0.992013680973933
GTEX-QDVN-2426-11-2S1Q4	0.0194979765470585	0	0.0251801429447322	0.113238559222139	0	0.0566678525935128	0	0	0	0	0.0927347335002421	0.0321044609027719	0.208408450930141	0	0.00930966896847476	0.274322666757687	0	0	0.125064952098045	0	0	0.0434705355351949	0.481	0.0582099816220928	1.06028065709995
GTEX-13O21-1726-11-5MR5A	0.0413672000012987	0.00138527963341694	0.0199411897734409	0.0391824990681686	0.0880323230663998	0.0233643046540738	0	0.0687957768780735	0	0	0.0773669443724137	0	0.132718962481784	0	0.00257239742007747	0.287306343258096	0	0	0.117473903677997	0	0	0.10049287571476	0.569	0.0475933987117483	1.05992497313484
GTEX-YB5E-2226-11-5IFJ5	0.00596724451995628	0.0174239650272232	0.0324818935079452	0.086692936173005	0	0.0267391634186125	0	0.113269590465457	0	0	0.0504865954296403	0.00605657578527328	0.130234457779175	0	0.00289112603258922	0.391604830979785	0	0	0.136151620881338	0	0	0	0.102	0.126294524558192	1.03073112236523
GTEX-OIZG-1326-11-2HMIQ	0.0378575291703005	0	0.10528768820166	0.0775104084147012	0	0.190439010790796	0	0	0	0	0.114020735517494	0	0.169029408965038	0.0814020146011878	0.0717872793866109	0.0800955810788264	0	0	0.0423309302480627	0	0.00128848208160325	0.0289509315437188	0.899	-0.000651556116847931	1.0801477639057
GTEX-OXRN-1326-11-3LK5V	0.0457789392338253	0.0374791389718198	0.073120838730736	0.0294503475475049	0	0.017890279439157	0	0.0855208637193882	0	0	0.171219337449241	0	0.0986378523045463	0.0124681379336833	0	0.243885948315398	0	0.0103902072826815	0.0802056431277538	0	0.0064024676006514	0.0875499983436135	0.844	0.00902273306936652	1.07553674444814
GTEX-14A5H-0326-11-5RQIB	0.125498938656368	0	0.0190786209521438	0.133165484649951	0	0.00901566894937576	0	0	0.041902121358151	0	0.10339729623469	0	0.120699185703427	0.0476664316654488	0.0980918417777771	0.0802941058280178	0	0.0358314627620755	0	0.0922452317022474	0	0.0931136097603276	0.324	0.0799830921589429	1.05663090191092
GTEX-WHSE-0526-11-4SOJ6	0.0396545313735697	0.0188517405865045	0	0.124972465058962	0	0	0	0.177993715016481	0	0	0	0.0536152990744861	0.0640551275869167	0	0.0430271514784461	0.182687538844705	0	0.128281929923579	0.163598071822726	0	0.00326242923362297	0	0.834	0.0105365424709072	1.07156429762797
GTEX-S7SF-2026-11-3K2AS	0.205531482802738	0	0.0380567267929973	0.0270448036665218	0	0	0	0.102903566772643	0	0	0.0455670910606236	0.0390368056849891	0.134777035082287	0	0	0.223068809873469	0	0.00447450458616123	0.090074205538972	0	0	0.0894649681385984	0.444	0.0631254681852356	1.05989037426544
GTEX-ZTX8-1626-11-51MRY	0.0815080382240632	0	0.03878469161274	0.0274904673231129	0	0.0055758804635008	0	0.148030616236223	0	0	0.0415618557816927	0.0528196643571296	0.243156480970203	0	0.0618640347968173	0.157066171414571	0	0.00490011475206166	0.0975286462231037	0	0	0.0397133378447805	0.721	0.0281824477027344	1.06605594957352
GTEX-T5JW-1826-11-3GAE1	0.0693512553277101	0	0.00797942861637858	0.0526157563221508	0	0	0	0.144265571942139	0	0	0.0870631934546341	0.00539932687688303	0.26880921538879	0	0.00765973089215279	0.211203251606979	0	0.000763292517568041	0.0894387484394616	0	0	0.0554512286151528	0.748	0.0242071200702603	1.07319764635271
GTEX-12WSC-0326-11-5EQ5E	0.101056504883629	0	0.0284448819239594	0.0717771921525256	0	0.0597882352085626	0	0.0321476737084173	0	0	0.0910554608521145	0	0.0638314252742618	0	0.0143496016076465	0.313153425732107	0	0.0125333653436318	0.211862233313144	0	0	0	0.891	0.000291235150170962	1.07441792939072
GTEX-13VXT-0326-11-5LU4U	0.114303082536764	0	0.131355272630018	0	0	0.0400199512693803	0	0.109734774336054	0	0	0.057723377538528	0.0205993682113032	0.0670694815237365	0	0	0.341910290928239	0	0.0139286284879695	0.0867882512606215	0	0	0.0165675212773867	0.263	0.0907981143443499	1.0497031414814
GTEX-QDT8-0526-11-4LMJR	0.0239324668868065	0	0	0	0.0136830265684685	0	0	0.175305811178105	0	0	0.0631626127208199	0.0567522512073487	0.100838071552913	0	0	0.386138003795402	0	0.0362748736564274	0.11701570818246	0	0	0.0268971742512495	0.901	-0.00243070487618013	1.08322690289684
GTEX-RUSQ-1726-11-2TF68	0.159172093808131	0	0.0871604513013016	0.150907179862803	0.0318823596668927	0	0	0.0540416578159445	0	0	0.0816817333889133	0.0102284322988078	0.145739383751317	0.0264539406155947	0	0.0867430524522612	0	0.0371853311194235	0.0547780076953392	0	0	0.0740263762232701	0.668	0.0350543125854689	1.07246632929368
GTEX-R55G-2326-11-2TC61	0	0.0421083084847989	0.051906609074711	0.0545395336544261	0	0.00250618935339657	0	0.12264861983583	0	0	0.103132891955917	0.0115290305543763	0.124642370962842	0	0	0.335356296573586	0	0.0205950614383822	0.0854437791219712	0	0	0.0455913089897638	0.459	0.0609375206095768	1.05307305212748
GTEX-ZVZO-0326-11-5HL4N	0	0.064834846790556	0.0308755261090633	0.0761905526054468	0.0904676544754857	0	0	0.0594092914702253	0	0	0.131007077366434	0.0337757813767939	0.0881881665573307	0	0.00559119987134299	0.21541486476756	0	0	0.204245038609762	0	0	0	0.563	0.0482708407342826	1.06000245507095
GTEX-ZYWO-2626-11-5E43V	0.135278275491236	0	0.0615733629561208	0.0372238074646824	0.00599269707329792	0.0562316661937773	0	0.0294493900232836	0	0	0.147612535555783	0.00748493024195366	0.182669340272728	0	0.0255780023274414	0.230194474608957	0	0.00175560933454712	0.0741034311932715	0	0	0.00485247726292078	0.094	0.128358771881316	1.02952581116373
GTEX-TMZS-0326-11-3DB9P	0.0966429756705149	0	0	0.147398808329383	0.00346648715911044	0	0	0.114514594847422	0	0	0.0996427752535995	0.015638378950443	0.062739115054892	0	0	0.298854706241883	0	0.0171613483867674	0.066293408113284	0.00875214392262258	0	0.0688952580700775	0.272	0.0899603264099608	1.04569316569896
GTEX-PWCY-2026-11-5SI8R	0.118125645749378	0	0.0688449862231464	0	0.0679886407554783	0	0	0.0575057375693533	0	0	0.128434619063959	0.0291342404822797	0.138466392004923	0	0	0.192999476574015	0	0.0228266404404277	0.0552346298409691	0	0.0228107668489595	0.097628224447112	0.961	-0.019738548996035	1.08830883789382
GTEX-1192X-0426-11-5GIEE	0.0814875582087162	0	0.0611249110260364	0.145227907305669	0	0	0	0.096227743366753	0	0	0.0790544310004943	0.0459464641939384	0.132649226576728	0	0.0130565555822866	0.259698834253029	0	0	0.0855263684863488	0	0	0	0.461	0.0606419027502684	1.05549374403403
GTEX-11ZVC-2726-11-5FQSZ	0.0998171447427592	0	0.029653681084166	0.0834524007321031	0	0.0290984859885817	0	0.0891934056743453	0	0	0.0216140631051743	0.0369416544529419	0.163152786698501	0	0.058636340064312	0.333153212214767	0	0	0.0552868252423485	0	0	0	0.279	0.0883295234844732	1.04446173173455
GTEX-SSA3-0326-11-32QPS	0.112660273390383	0	0.117649824226882	0.049237552429724	0	0.00354469851269647	0	0.106648218019865	0	0	0	0.0823826966238449	0.101893377772259	0	0.0363006893601826	0.197331594959658	0	0.0414778077286356	0.15087326697587	0	0	0	0.003	0.222005935921007	0.991581553027246
GTEX-13OW6-0626-11-5L3IB	0.149024029597723	0	0.0286137205161251	0.198358819684795	0	0	0	0.142566137495979	0	0	0.0711987201504331	0.0683119727494789	0.0821708440333987	0	0.012561041854797	0.139465226463429	0	0.0156215902933927	0.0921078971604498	0	0	0	0.912	-0.0052835981525312	1.09502122380658
GTEX-133LE-2026-11-5K7WM	0.0360201974337333	0.0116217971641306	0	0.0695804838908862	0.0269096582765438	0	0	0.145907474040853	0	0	0.145606475378746	0	0.0677376730115887	0	0.0144229204435526	0.324654171985558	0	0.0120107226255111	0.0464389476063551	0	0.0266052980619565	0.0724841800805855	0.988	-0.0434158690223068	1.09859162360054
GTEX-1117F-0426-11-5EGHI	0.105934631069868	0	0	0.218474009758289	0	0	0	0.131922790287039	0	0	0.0587871256315574	0.0483897264134779	0.0657452933002484	0	0.0164320443135155	0.330055172770314	0	0	0.0242592064556916	0	0	0	0.508	0.0550051950694046	1.07009760305703
GTEX-13NZ8-2126-11-5L3EO	0.118085946357614	0	0.0154421442863418	0.029717604837723	0	0.0528710867054681	0	0.0339315152582174	0	0	0	0.0916957517605948	0.0741609622544384	0	0.011336579923213	0.358922825593695	0	0	0.175035384607491	0	0	0.0388001984152031	0.539	0.0510505898101682	1.06153996400103
GTEX-13YAN-0526-11-5O9BE	0.201718268532258	0	0.00240033931543212	0.170208673194233	0	0.0389368112085058	0	0.0539482825219718	0	0	0	0.0672677016270267	0.0935292860849577	0	0	0.240679775791194	0	0	0.127171967337339	0	0	0.00413889438708194	0.015	0.179327917487499	1.01119021528121
GTEX-146FQ-0326-11-5NQAX	0.128504341716269	0	0.00882389485592623	0.050538869650069	0.0585631348967081	0	0	0.000510309769013943	0	0	0.0751832196492527	0.0589910877641526	0.138575560332316	0	0.00273802055158895	0.201520712645267	0	0	0.18590654861486	0	0	0.090144299554577	0.246	0.0928995097139854	1.0459076769112
GTEX-XV7Q-2926-11-4BRUL	0.154875197892776	0	0.0722096919701003	0	0.024276560735429	0	0	0.114283113204467	0	0	0.0133452661001624	0.0884540927590649	0.0422302296251324	0	0.0108099957704254	0.298973168877957	0	0.0345702557534033	0.110220158486877	0	0	0.035752268824205	0.707	0.0299895858444905	1.06791365890119
GTEX-139TS-2626-11-5J1MT	0	0.0831799619933561	0.066611565156957	0.0944926130189496	0.00565424752834993	0	0	0.0864734448508236	0	0	0.0970662067342756	0.0371515603669292	0.209265367861248	0	0.0275731897321672	0.159019952617508	0	0.0021130882028185	0.090171509341841	0	0	0.0412272925947759	0.857	0.00680744422294658	1.07482949029279
GTEX-13NYS-0326-11-5MR4L	0.182372513564032	0	0.0439978291006596	0.0585106514915034	0	0.0661929160527249	0	0.0477936127903204	0	0	0.0121349065451117	0.0129782948971457	0.0578172280878781	0.174192192134306	0.0164039524401369	0.185697854197905	0	0	0.0458994721215246	0	0	0.0960085765767518	0.079	0.135433725067403	1.03382186264734
GTEX-RTLS-0526-11-2TF64	0.0458548209374887	0.0646545799608192	0.0199828404747794	0	0.0274538767234733	0	0	0.057334835752126	0	0	0.147194633249369	0.0228433971108109	0.151779685417805	0	0	0.348246959392738	0	0	0.0925545390605768	0	0.0220998319200129	0	0.963	-0.0211532199875442	1.08924476001786
GTEX-12WSH-2526-11-5CVNH	0.0941255097069789	0	0.0348679922349436	0.0303960568220116	0	0.107772325736534	0	0.0562873056968986	0	0	0.135048500887664	0.0534925452136139	0.141362513167829	0	0.0873046616678539	0.125383694670727	0	0.044505507597904	0.0380358102013146	0	0.00256851818132912	0.0488490582143979	0.881	0.00294009343999785	1.08496380127414
GTEX-11DXZ-2426-11-5N9DT	0.0420631555190279	0	0.020737007099959	0.184856151119086	0	0.0767398797527602	0	0.168416750601642	0	0	0.11337853051071	0.0388067726598426	0.0839854261469477	0	0.0356573354804307	0.197667363064753	0	0	0.0376916280448412	0	0	0	0.823	0.0121323247112308	1.09510582292612
GTEX-WEY5-2026-11-3GILE	0.146780207327269	0	0.016386239485075	0	0	0.111233807711016	0	0.0608651362131385	0	0	0.0446720036369866	0.00885199810418429	0.147066981542926	0	0	0.218446380420034	0	0.0183236905773952	0.067253282916597	0	0	0.160120272065378	0.127	0.117411571163835	1.04029157409896
GTEX-WYVS-2326-11-3NMAI	0.189685902267197	0	0.0988919951711956	0.0861072055544375	0	0.0188502980569517	0	0.132218555559421	0	0	0.036054642763661	0.0638147920992961	0.0895016105889766	0	0.011089256259286	0.206603350117237	0	0.0211367557793116	0.0435440874305006	0	0.000727539730552466	0.00177400862197588	0.442	0.0632680975524263	1.06612404801261
GTEX-ZVZP-2526-11-57WBR	0.0207071614409193	0.0535704866121075	0.0895369993352738	0.0217590796565675	0.041388302530869	0.0262455485080318	0	0.0347644236913655	0	0	0.0836934294615115	0	0.0301134136494456	0	0	0.38441248264437	0	0.00333679291842812	0.156578190280171	0	0	0.0538936892709392	0.124	0.118580787769131	1.03363211845579
GTEX-11TT1-2326-11-5GU6N	0.217925035010376	0	0	0.0956370191760821	0	0.0139609102326856	0	0.192519692298265	0	0	0.0618365094295099	0.0228420695152716	0.155540272169318	0	0.00674614031886391	0.115334873068261	0	0.0462083768801715	0.068804573855048	0	0.00264452804614765	0	0.83	0.0112934213739852	1.07956373483791
GTEX-14ICL-1926-11-5RQIZ	0.218460894032257	0	0.0489379805937003	0.0463353535903063	0	0.0424823336695375	0	0.0740415288486934	0	0	0.115630216028787	0.0129507649994928	0.0672540008100082	0.00820453195780416	0.00515860169303788	0.173985700885435	0	0	0.0644980170511183	0	0.0436180202281639	0.0784420556116583	0.931	-0.0096078451675457	1.08905224336019
GTEX-Y8LW-2026-11-4V6G8	0.120419311767194	0	0.0368105982552957	0.00791710750261825	0	0.0212796161510341	0	0.109859090678929	0	0	0.0340739799722157	0.0270450345720197	0.0760126782806854	0	0.00883710786563846	0.336660682386418	0	0.0193059521431902	0.143056782816016	0	0	0.0587220576087459	0.335	0.0785968353064755	1.04572591292423
GTEX-ZAB5-2126-11-5K7UN	0.0478802447090731	0	0.00376521156441042	0.0502301150261098	0	0.10464022152707	0	0.0119488815036253	0	0	0.160798416035216	0.0112024499067079	0.0952542581519402	0	0.00752987787516001	0.334314660916381	0	0	0.172435662784306	0	0	0	0.09	0.131118643884673	1.0310210447665
GTEX-QXCU-1726-11-2TC6L	0.125829054625797	0	0.0556774260358264	0.00503101571298224	0	0.11766258966157	0	0.0569784572719163	0	0	0.146382788249757	0.0469936538667994	0.152536085537376	0.000281009543019906	0	0.165976422630273	0	0.0469785426113641	0.0647910981192316	0	0	0.0148818561340877	0.953	-0.0168362760322311	1.08627162213897
GTEX-13FTX-2026-11-5L3D6	0.187473775515689	0	0.126470422716442	0.0262392601260356	0	0.0294349529199445	0	0.137463539063054	0	0	0.0587803153495791	0.0481497491532033	0.210911501132408	0	0.0085006601559274	0.130943668339102	0	0	0.0356321555286156	0	0	0	0.727	0.0276199209034732	1.08820175774557
GTEX-RU72-1326-11-2TF6T	0.0433615900621625	0	0	0.068331557139955	0	0.0713829505177443	0	0.147419286458617	0	0	0.112466001184617	0.0347437007473437	0.0666801969618314	0	0.0240565964273244	0.2915689207881	0	0.0315868962519294	0.053242054439362	0	0.020892581048232	0.0342676679727813	0.882	0.0023292520307612	1.07993810630567
GTEX-Q2AH-1826-11-2S1Q2	0.026440592034824	0.0143593714183804	0.0226745016907722	0.0937020553712314	0.00119296346146724	0.0250605476809415	0.00940675354578027	0.0806323559191573	0	0	0.0617701556249813	0.0171106896847845	0.176007429039056	0	0.0176801509668512	0.251936198028033	0	0	0.192254132773983	0	0	0.00977210275975714	0.294	0.0851029908084048	1.04182949207653
GTEX-ZAJG-0526-11-5S2MT	0.160487960722931	0	0.0227145373307932	0.0247642372152824	0.0644565843567076	0	0	0.0824589953063058	0	0	0.071885584875438	0.0297957503995591	0.132092215859006	0	0.126571745697692	0.122526772688191	0	0.0165614468913728	0.111617801485702	0	0	0.0340663671710186	0.7	0.030880244111667	1.06909124997131
GTEX-132AR-1026-11-5PNVL	0.0457506292647111	0	0.050321799296062	0.107836154404091	0	0	0	0.0538087772767379	0	0	0.043961215564871	0.0760508882640552	0.155741471306671	0	0.000584416333641444	0.352885697367603	0	0	0.0884708774219345	0	0	0.0245880734996222	0.281	0.0875456557771542	1.04905403992358
GTEX-WEY5-2026-11-5SI8D	0.145593747639685	0	0.0691552635212214	0.0158614061545627	0	0.0721037907412365	0	0.0637541171048262	0	0	0.093510206196617	0	0.154665634674122	0	0	0.278664442088006	0	0	0.0496993331694406	0	0	0.0569920587102837	0.452	0.0621101451244955	1.05786067236726
GTEX-SSA3-0326-11-47JWY	0.0963489823218001	0	0.0976435232970135	0.0753524089564374	0	0.0435518552257	0	0.134523066768587	0	0	0	0.0644695477935761	0.111715643641972	0	0.0393467828680779	0.211432963102614	0	0.0115458579779378	0.114069368046284	0	0	0	0.004	0.221917155098919	0.989907553766317
GTEX-ZV6S-2126-11-4YCEM	0.130334802448377	0	0.0433267229805558	0.0297518616797166	0.011122385052167	0.00868733679849474	0	0.114875585380229	0	0	0.131223918178724	0.0202518496429991	0.204471730716854	0	0	0.249479768598113	0	0.0143498927373286	0.0187758462850728	0	0	0.0233482995013691	0.597	0.043838143063477	1.06645778841383
GTEX-145LS-0526-11-5LU8Y	0.115824692854333	0	0.119826405111921	0.0764768218526171	0.0198226839251128	0	0	0.00942255404561373	0	0	0.0906470439576068	0.0194610261921274	0.0848998104117043	0	0.00206142443810525	0.288283824277829	0	0.0484033457168825	0.097575948834057	0	0	0.0272944183820899	0.184	0.104031106182702	1.04113931835668
GTEX-UJMC-1826-11-3GADT	0.132650868016408	0	0.0501310226576961	0.0930752802210486	0.0649521558021995	0	0	0.00983454326998983	0	0	0.0663158491640155	0.0339997018978869	0.153020964131605	0	0.0246981050532232	0.200928786100018	0	0	0.0829393294870672	0	0	0.0874533941988409	0.781	0.0203253713677443	1.0716843104565
GTEX-147F3-0226-11-5NQBV	0.0934728798945772	0	0.030193060374815	0.0167473493475328	0	0.069033703641244	0	0.10906177352035	0	0	0.0406898638311636	0.101664387600116	0.135625111656142	0	0.0252384368817062	0.205084350919455	0	0	0.114878043988146	0	0	0.0583110383447519	0.883	0.00189101122915284	1.07616896285513
GTEX-XGQ4-2326-11-4AT53	0.0859413665083368	0	1.13321018357444e-05	0.0316812425141113	0	0	0	0.157211985258287	0	0	0.0475536954593739	0.0359885773758945	0.134606117336316	0	0	0.220394979379115	0	0.0356341362024936	0.250976567864236	0	0	0	0.781	0.0202846365450395	1.0683155280521
GTEX-13OW8-1426-11-5IJDT	0.0639564965750436	0	0	0.0822694375303646	0	0.199544370149939	0	0.0885578905720468	0	0	0.0144500566649707	0.0133470046383144	0.0611344840469628	0	0.0585579460710681	0.327470504889371	0	0	0.090711808861919	0	0	0	0.165	0.107452524201914	1.03810972591669
GTEX-PWCY-2026-11-2S1NF	0.000105248850192756	0	0.168966044646443	0	0.132572790964845	0.0244403987796141	0	5.96385343112811e-06	0	0	0.0401376148772622	0.01062839030975	0.125996166355169	0.00105642639469062	0	0.251695600450582	0	9.76552786218095e-05	0.0353631810259565	0	0.0054421517322137	0.203492366481228	0.809	0.0158430720779476	1.10118356435628
GTEX-OXRP-2326-11-2S1NL	0.145799996614893	0	0	0.0524945596127678	0.0157793549306767	0.00370554578236717	0	0.146156616301436	0	0	0.0602753427268009	0.0859907772223398	0.0755472231098396	0	0.0530095433215237	0.238936129243057	0	0	0.0543293365605489	0	0	0.0679755745737497	0.975	-0.032224674933556	1.09534297595999
GTEX-12C56-1926-11-5FQUG	0.128940715511897	0	0.0042012293449813	0.0861210784165382	0	0.0266465236784429	0	0.0940071601193199	0	0	0	0.0641726087556074	0.158745781357845	0	0	0.321282176796083	0	0.0250875649693239	0.080211613816568	0	0	0.0105835472333937	0.654	0.0370825773123061	1.06356500052201
GTEX-ZDTS-0526-11-4WKH9	0.176157075467186	0	0.104409475511904	0.0992776579244186	0	0.0456341263521963	0	0.115988433755238	0	0	0.0118304826114896	0.0238697333540105	0.128509365931774	0	0.0301082353463183	0.191797112655911	0	0	0.0521305952121226	0	0	0.0202877058774315	0.585	0.0450465031315981	1.07004979164961
GTEX-13IVO-0626-11-5LZYJ	0	0.0705466319345041	0.0395843340663318	0.147988954495371	0.0254560094220634	0.0240166468230882	0	0	0.0132283847577679	0	0.0788230349884271	0.0662634688410936	0.091090394117434	0	0.0083285704704814	0.305233613382945	0	0	0.129439956700492	0	0	0	0.552	0.0495586199007093	1.06186703940761
GTEX-XYKS-2426-11-4AT43	0.107216230204696	0	0.172091848473554	0.030564187713152	0	0.108129561270192	0	0.0171301286321686	0	0	0.165695602283377	0.0176245578478839	0.146103922220948	0.00990247072140717	0	0.131445060257158	0	0.00111588798832265	0.0803928992009131	0	0	0.012587643186227	0.42	0.0660476800941916	1.07139610557001
GTEX-ZVTK-0626-11-5GU6Y	0.251663710384695	0	0.1798859208895	0.0960518423966106	0	0.063705546368621	0	0.068227909499872	0	0	0	0.0898176159132824	0.0297895792229123	0	0.00789367432452523	0.129411105629821	0	0	0.0835530953701617	0	0	0	0.002	0.229677907221835	1.01993940753323
GTEX-P4QT-1626-11-2S1NP	0.144842884548879	0	0.0364293217674427	0.127317760945902	0	0.0233855725291242	0	0.0752941186358334	0	0	0.0817902750025016	0.0645522990120849	0.103968423990332	0	0.0230952213541348	0.184331939150757	0	0	0.113123001292208	0	0	0.021869181770801	0.768	0.0219557427502413	1.07275397246939
GTEX-ZYT6-1626-11-5E45R	0.0772876144679106	0	0	0.100542946766545	0	0.0334785228174156	0	0.151267608152237	0	0	0.0680815368413253	0.0427968727813568	0.0346932044231775	0	0.0811185298470218	0.343297233794537	0	0	0.0674359301084731	0	0	0	0.986	-0.0392473440243318	1.09929358386038
GTEX-1445S-0626-11-5LU3C	0.0613899432770199	0	0.0454216426942745	0.118771617068951	0.0123930463624074	0.0229041382482988	0	0	0	0	0.144602692295758	0.0308925105330765	0.173493204428239	0.0505526208829831	0.0287739442827266	0.124424008533458	0	0.0127341341734512	0.0938016523154706	0	0	0.0798448449038852	0.749	0.0240076091670115	1.07453673574375
GTEX-RN64-0326-11-2TC5J	0.150284016145555	0	0.0615052190332552	0.0405426213557975	0.0507397912351231	0	0	0.0962418011585642	0	0	0.0750381105651967	0	0.112081099639963	0	0	0.329212339101963	0	0.00429330310118254	0.0593760343682204	0	0	0.0206856642951791	0.94	-0.011694253950334	1.08432823751321
GTEX-P78B-1626-11-5SI85	0.188543065131508	0	0.053380821304615	0.0707979557691718	0	0.0582849871379833	0	0.051782114522894	0	0	0.136885876871401	0.0446601598084196	0.112412735587196	0.0232526415757539	0.00130848199551286	0.0703319483651168	0	0.00411004934366191	0.140152629840096	0	0	0.0440965327466701	0.978	-0.0347101758063352	1.10402920866046
GTEX-S32W-2326-11-2XCAW	0.140413829674882	0	0.0419944875605849	0	0.105792269833051	0.0599361882728145	0	0.0807463045578835	0	0	0.195315602559929	0.0180413365817935	0.128551381145421	0.00323249416322552	0.0191630791389534	0.0954798766418773	0	0	0.097710567759448	0	0.00734374937087514	0.00627883273926164	0.944	-0.0129193289329723	1.09049989719351
GTEX-13CF2-2726-11-5LZWW	0.0499943438655024	0	0	0.131560027098712	0	0.00782879563758571	0	0.12590763531159	0	0	0.0783699820290681	0.0291737867793324	0.119299398959754	0	0.0504859928426776	0.208645617756919	0	0	0.198734419718859	0	0	0	0.633	0.039464013791574	1.06227106493526
GTEX-S95S-1426-11-2XCDM	0.0765901821564556	0.0192855849972037	0.00686209834857737	0.0692130596863993	0	0.0963089974729222	0	0.0343323733250184	0	0	0.182978800116861	0	0.103445772677041	0	0	0.244481164817274	0	0.0377735887742628	0.0272802770888597	0.0134731645540843	0	0.0879749359850419	0.543	0.0504989261348607	1.06479555820832
GTEX-RVPU-2426-11-2XCAR	0.0903114874952818	0	0	0.0108307666083824	0	0.0517413808385716	0	0.226125508087809	0	0	0.0648220873992308	0.0293598621019073	0.0513298486456954	0	0.0357051570265434	0.161583287935355	0	0.0650735377635252	0.125539074895077	0	0	0.0875780012026211	0.96	-0.018833866113831	1.08056899281718
GTEX-YFC4-1026-11-5RQJM	0.0231064738653735	0.0237682759868119	0.0617498290789722	0.0546978759446022	0.0231103353408411	0	0	0.0598703422611437	0	0	0.0959712749567962	0.0902554752776722	0.235149466468937	0	0.0602841598571636	0.137730006242798	0	0	0.0645786659654477	0	0.00838337374388387	0.0613444450095564	0.966	-0.0261262466332877	1.09940326239059
GTEX-OXRK-1826-11-2HMJE	0	0.0976114075664665	0.0785929271758253	0.0390743572594508	0	0.106399807624696	0.000722203993041148	0	0.00156682238906982	0	0.116765184570014	0	0.154131307660676	0.0940252070854338	0.0242141941450708	0	0	0	0.213691954136157	0	0	0.0732046263940984	0.727	0.0275240869914938	1.06868278253954
GTEX-Y8DK-0326-11-4TT3P	0.0443305115386308	0.00626642077634077	0.00632591980454305	0.151827050543491	0.0281433285541474	0	0	0.145209998678553	0	0	0.0261263407865429	0.0924622435542235	0.0724590773633679	0	0.011905877252526	0.301777035496694	0	0.00810682155312811	0.105059374097811	0	0	0	0.88	0.00314572334130685	1.08353439695526
GTEX-11GS4-2526-11-5A5KT	0.0351793727031958	0	0.0291277011125534	0.185669966467875	0	0.00233637002282649	0	0.0701316740496147	0	0	0.0633432851265559	0.0515710354554083	0.153131526716501	0	0	0.293033842829307	0	0.0311295969401705	0.0853456285759923	0	0	0	0.834	0.0108880502285406	1.07575046804523
GTEX-ZPCL-2026-11-57WFD	0.044703166318607	0	0.0470770226596456	0.0203753476120595	0.0615351495066471	0	0	0.0952778408936874	0	0	0.0284301922856076	0.0508589780676009	0.0410324297238557	0	0	0.395654678473376	0	0	0.191570670952181	0	0.013811968888282	0.00967255461844993	0.418	0.0669302290008288	1.05402138006277
GTEX-11WQC-2626-11-5CVLF	0	0.0517822843580562	0.0352062737852765	0.0834110100492677	0	0.129354260441696	0	0.0778554777319526	0	0	0.0540776237788431	0	0.113628406194998	0	0.00936474027405885	0.280392991494232	0	0	0.14305584863975	0	0.0218710832518686	0	0.964	-0.0227768577614078	1.07867615138486
GTEX-ZDXO-0326-11-4WKHJ	0.0349688483370404	0.0190983593452489	0.0514068732938612	0.0931238068611778	0	0.121597603319577	0	0	0	0	0.0934393716679378	0	0.167083517149874	0	0.0103296765906271	0.273556477773355	0	0.00606503732749332	0.115860301478695	0	0.0134701268551117	0	0.611	0.0422513186092398	1.05657693800417
GTEX-P44G-0526-11-2XCD1	0.17712899326323	0	0.0313535703327823	0.0985832634585301	0	0	0	0.0503040797964193	0	0	0.0943321703016211	0	0.115151207187685	0.122491345686567	0.00938799846028512	0	0	0.0086424773205109	0.232832778994379	0	0	0.0597921151979903	0.639	0.0387057579068844	1.0679794381729
GTEX-Y111-0326-11-4SOIX	0.000617471854369178	0.0614329853200616	0.00237732125221635	0.0270926023636692	0.0742917379852597	0	0	0.119702472836774	0	0	0.0923419749466768	0.0543224942584676	0.0763154421098117	0	0.00397250820559075	0.311824112891437	0	0	0.171304526300905	0	0	0.00440434967476125	0.972	-0.0294030884392423	1.08927524017013
GTEX-POYW-0526-11-2XCEY	0	0.147277454736273	0.0406983332680114	0	0.0889498200923473	0	0	0.0921350804812509	0	0	0.0645452408006336	0.0182762786709826	0.0772153823927572	0	0	0.269883853662876	0	0.0248854125553572	0.0962196918943505	0	0	0.0799134514451601	0.76	0.0226571725773332	1.06370899047313
GTEX-X4XX-0626-11-3NMC1	0.0813199591183824	0.004507501208937	0.0314218122747835	0.0600367213601158	0	0.116558643203845	0	0.0444507095216847	0	0	0.0684412586722771	0.0236689965138192	0.110158889730163	0	0	0.205830355658469	0	0.0293029889044139	0.185792134193928	0	0	0.0385100296391819	0.679	0.033474694112515	1.05770670011409
GTEX-WHSE-0526-11-5GZZD	0.152154953435475	0	0.00799634296991897	0.143319480803342	0	0	0	0.119169410226455	0	0	0.0923503627377431	0	0.0477746509979623	0	0.0213881517171203	0.114056452313674	0	0.116910983083672	0.133674428468009	0	0.0444771593026061	0.00672762394402176	0.75	0.0238315345517223	1.0651174865204
GTEX-11EI6-0326-11-5EQ6G	0.0762945573099997	0	0.0930847396564103	0.107950999848679	0.0274520192020594	0	0	0.096965249652635	0	0	0.187493775960654	0.0307475677888495	0.128565637408008	0	0	0.15835150044472	0	0	0.0419669258577514	0	0.0420778854108301	0.00904914145940295	0.677	0.0336590811718443	1.07935950554741
GTEX-11EQ9-2126-11-5PNVW	0	0.0156518345708046	0	0.0191090488707015	0.0810744331381543	0.0053388950348867	0	0.0161435445572361	0	0	0.0874792418367765	0.033635958678868	0.139288570125769	0	0	0.423919135396662	0	0.000833808854348119	0.177525528935793	0	0	0	0.544	0.0503415703262988	1.06996070435063
GTEX-XUW1-0826-11-4BOP6	0.137512648354981	0	0.0156101403822334	0	0	0.000740453611956833	0	0.121535647211474	0	0	0	0.0729395015005583	0.0993991298550201	0	0	0.359350510170304	0	0	0.180869208299889	0	0.0120427606135844	0	0.579	0.0459986971259038	1.06375937067753
GTEX-144GM-2026-11-5LU3D	0.0345336374577943	0	0.0216364753225918	0.032899189348228	0.0500446860031737	0	0	0.0589598092299226	0	0	0.0979418308567938	0.00898817106344861	0.129695824708184	0	0.0972467665570322	0.313482736415462	0	0.0307651990553161	0.123231197238336	0	0	0.000574476743716401	0.427	0.0646761639984049	1.05310536573793
GTEX-145ME-2026-11-5SIA5	0.126445205872491	0	0	0.0236064096897226	0.0118947512310964	0.014819546562861	0	0.112509029694568	0	0	0.0343081280190022	0.0461557955676882	0.102837900087356	0	0.0204722479387271	0.299698607005177	0	0	0.111690017149222	0	0.0105446261858303	0.0850177349962578	0.793	0.0185227957414236	1.06996946142554
GTEX-QESD-1626-11-2S1RB	0.0691802735308138	0	0	0.0904800718005628	0	0	0	0.148034166050443	0	0	0	0.0349533788252664	0.0668989910003249	0	0.0508934385549388	0.121262119443701	0	0.115540076722198	0.251884396911252	0	0	0.0508730871604991	0.962	-0.0198207717857214	1.08470554136751
GTEX-OOBK-1626-11-2HMKG	0	0.0762439149159776	0.0401194341214717	0.10930978648775	0	0	0	0.105869534963889	0	0	0.0830208647164047	0.0656681159573666	0.0939993252346737	0.00498606979864429	0.0167142956288954	0.163164311001473	0	0.0358304328902091	0.0869883135533282	0	0	0.118085600729917	0.37	0.0729453067514345	1.0523716529088
GTEX-ZF3C-0326-11-4WWBF	0.113558323371356	0	0.0410469446008988	0.0076741635416818	0	0.0268503778457827	0	0.0879550672610709	0	0	0.0510659262926098	0.0610583111131814	0.100879249596054	0	0.0239067258106009	0.267362003706961	0	0.102940811478358	0.104190818776002	0	0	0.0115112766054423	0.712	0.029225774619406	1.06046481240803
GTEX-O5YV-2026-11-26GN2	0.0991651132481079	0	0	0	0.0345840910452017	0.13409043806118	0	0	0	0	0.117102681755798	0	0.230216879099821	0	0	0.26106978947725	0	0	0.0782569150909878	0	0	0.0455140922216531	0.366	0.0735262583710153	1.05274986164373
GTEX-WRHK-1626-11-3MJFH	0.109867853009777	0	0.0438121544251563	0.0775642177697822	0	0.0232055661292902	0	0.0969729163582137	0	0	0.0128595598794764	0.0278271320347423	0.138598270566137	0	0	0.31248968807294	0	0	0.145247949553758	0	0.0115546922007267	0	0.728	0.0274557635716038	1.06458823334584
GTEX-131XE-2726-11-5P9G7	0.126971240707357	0	0	0.0960636261258328	0	0	0	0.0887153384742665	0	0	0.0506429554016879	0.109556364168324	0.142498730202057	0	0.0513685610402268	0.171429388029354	0	0.0529969997015478	0.0797390182244233	0	0.000205328566423267	0.0298124493584987	0.749	0.0240051818941341	1.07320940470704
GTEX-QV44-2026-11-2S1RD	0.0552542579187862	0	0.0496415997305955	0.165323337709969	0	0.0234591337403834	0	0.0300201344605322	0	0	0.104075035708478	0.0628377154454248	0.170565238195296	0	0.0520777284998246	0.10680344482298	0	0	0.154993357636241	0	0	0.0249490161314899	0.72	0.0282914598673544	1.07402483584442
GTEX-XQ3S-0426-11-4BOOA	0.0495686881428205	0	0.0765604248578555	0.264110761948877	0.033618122664474	0	0	0.120755046061475	0	0	0.0396932879699546	0.0494643599360705	0.075721507340979	0	0	0.191416263237275	0	0	0.0697733739783463	0	0.0183555157213082	0.0109626481405638	0.983	-0.0362643108008189	1.10611867685274
GTEX-12WSN-2526-11-5LZU8	0.147781614434968	0	0.0207443281953355	0.17093957405638	0	0	0	0.11112221559281	0	0	0.0336628906704761	0.0693276954869239	0.0905833661739091	0	0.0224269254727014	0.19910778137455	0	0	0.0807400691563697	0	0	0.0535635393855765	0.924	-0.00753842753149892	1.08473079061065
GTEX-13OVI-1726-11-5L3DW	0.0932312236444356	0	0	0.097998888489401	0	0.00115627743947627	0	0.0724140410537158	0	0	0.0592964651444508	0.0571295975123288	0.0953412027814848	0	0	0.324765793760045	0	0.0207109805670953	0.143798895766349	0	0	0.034156633841218	0.793	0.0185445767594628	1.0704123180314
GTEX-1339X-2426-11-5KLYU	0.0845899469598841	0	0.0338493766993484	0.0654656770204313	0.00571454551026433	0.0393969441642525	0	0.0118131473764537	0	0	0.153862357610184	0.00234832841226361	0.184756945381502	0.0504439742593212	0.0143874501598053	0.15867634122172	0	0	0.143051280544121	0	0	0.0516436846804486	0.324	0.0800266600234571	1.04707274783724
GTEX-11EM3-2126-11-5H11M	0.0373292867164421	0.0190466578581208	0.0506598980925416	0.0173124905884163	0	0.0766211911548315	0	0.0982753488247268	0	0	0.0471125421111266	0.0124320385094387	0.176367739394253	0	0.00349001073406518	0.345874007136835	0	0.0319483041983527	0.0835304846808499	0	0	0	0.639	0.0387580448196544	1.06060547437279
GTEX-11DXY-2726-11-5GID2	0.169008500458203	0	0.0268965841603521	0.127747329439117	0	0.0520899286757883	0	0.116809155337418	0	0	0.0361005949204196	0.0389949854526608	0.0631031425010436	0	0.0255255871552301	0.21159221535193	0	0.0288765171968232	0.103255459351015	0	0	0	0.448	0.0624634383774832	1.05377748460313
GTEX-1211K-2126-11-59HJZ	0.10084443993552	0	0.00457731449996503	0.00676380210930395	0.00377386346716084	0.0531509063646736	0	0.106840100719236	0	0	0.0400287678050608	0.0125915433272546	0.234866346753102	0	0	0.2711609190395	0	0.0459452181939337	0.119456777785289	0	0	0	0.771	0.0215841973921321	1.06637324349425
GTEX-11ZTS-0526-11-5CVL9	0.191807040107414	0	0.0401299769821618	0.127099901954648	0	0	0	0.114291796767502	0	0	0.137716972660241	0.0289770581104106	0.134170196325767	0	0.0523614390954101	0.135581935139097	0	0	0	0.0167161708817999	0.0211475119755486	0	0.792	0.0185808375603055	1.08728749868504
GTEX-YBZK-0326-11-59HLN	0	0.116335546820028	0.0219877808344326	0.12259769052616	0	0	0	0.0927722839983967	0	0	0.0413198658702522	0.0431359355500593	0.114815005308506	0	0.0238537589042544	0.264454034115912	0	0	0.158728098071999	0	0	0	0.181	0.104223761931049	1.03368741785635
GTEX-13NZ9-0626-11-5IJCO	0.00708630602441776	0	2.59237086805334e-05	0.0483158334222026	0	0.0833871800059652	0	0	0.0181384331493923	0	0.0740947275180466	0.059474887965762	0.168519773410271	0.126812464938183	0.0618126942143369	0.0240193900768988	0.00101217897634664	0	0.292461017222726	0	0.0348391893667706	0	0.852	0.00801967962755546	1.08691524066201
GTEX-11GSP-2726-11-5A5LJ	0.0983077688506857	0	0.0314773657360002	0.105300238926481	0	0.0474110136005094	0	0.1036439711485	0	0	0.110979743010108	0.0222266410543246	0.0577139771786703	0	0.00912920057240761	0.312879270290136	0	0	0.0860533453639721	0	0.0148774642682047	0	0.74	0.0251494457496927	1.06907963786142
GTEX-139YR-2526-11-5IJC6	0.0759634085358959	0.0630353377400483	0.0310918556988254	0.0734684643287575	0	0	0	0.117494540329517	0	0	0.00759784252774509	0.0914049556689544	0.178064444337383	0.05142176096311	0.0340125562544177	0.0717744224738841	0	0.0066243678776356	0.101767817062998	0	0.0375914981229362	0.0586867280778917	0.881	0.0024931264585275	1.07526501695362
GTEX-13111-2226-11-5LZUE	0.0917432885167045	0	0.025523553094353	0.0439612485333009	0	0.142449406723298	0	0	0.0136383173816597	0	0.0899139440212835	0	0.149893834093005	0	0.0159825848414823	0.221888664912261	0	0	0.114382320244084	0	0	0.0906228376385676	0.116	0.121735934181694	1.02899552933913
GTEX-WWTW-0626-11-4MVNS	0.111831512252444	0	0.0660777795138245	0	0	0	0	0.0909341484677267	0	0	0.00946585625760945	0.0671329212476937	0.143305330462123	0	0.0256544918488587	0.307556924794193	0	0.0875074538550949	0.0905335813004321	0	0	0	0.027	0.164234239783922	1.0136725808471
GTEX-11EMC-2626-11-59864	0.101769832945368	0	0.0141585444058081	0.141655575689402	0	0.00772607417010266	0	0.0706438426464127	0	0	0.0612319628960839	0.0286426953645558	0.0945422653360527	0	0.00780847946947755	0.34958751608226	0	0.0109791251253598	0.0691732586440676	0	0	0.0420808272250489	0.906	-0.00354943293747308	1.08031207948817
GTEX-O5YT-1626-11-32PK6	0.132151491121027	0	0.0323976674811705	0.0944125423566794	0	0.0128300857858137	0	0.0307464675724177	0	0	0.0493183727325876	0.0483436013067532	0.178061745747891	0	0	0.168844748251644	0	0.0297958088675129	0.181861684895819	0	0.0142984691654411	0.0269373147152443	0.773	0.0211667992461138	1.06680715630564
GTEX-S33H-2226-11-5S2UF	0.0273044104477422	0.0134613330119459	0	0.0363348036568038	0	0.0883282007567545	0	0.177350271504003	0	0	0.0391641805622945	0.110958941148828	0.122771033885532	0	0.100033526357212	0.207920029976647	0	0	0.075695011318749	0	0	0.000678257373488028	0.64	0.0384262091890643	1.07370057143942
GTEX-POYW-0526-11-5KM2H	0	0.0731358044857999	0.0852586892131533	0	0.0909823021614731	0	0	0.11985663485942	0	0	0.0649191503262546	0.0539148875406026	0.092517505968166	0	0	0.243033491090554	0	0.00192484823611673	0.128492494973432	0	0	0.0459641911450276	0.708	0.0298093050458436	1.06220602807365
GTEX-13OW7-0326-11-5J1MP	0.0553244280863185	0.0125637794469578	0.0263459601098367	0.13749911398911	0	0.0765532407222958	0	0.0317169498853379	0	0	0	0.0795649785677534	0.0895500026092663	0	0.022287187953565	0.302232908750386	0	0.0163968405604935	0.149964609318679	0	0	0	0.966	-0.0263667635946797	1.08450542722444
GTEX-11ZTT-2626-11-5EQKK	0.0575816785967843	0.00144732583915363	0.0200037138600627	0.00364116298887049	0	0.240177983318432	0	0.125124507981894	0	0	0.0745972706586746	0.0371787330023132	0.132252355372936	0	0.0154715801364011	0.228824838927359	0	0	0.0636988493171198	0	0	0	0.944	-0.0127813658069655	1.08534608083153
GTEX-14BIM-0326-11-5SI9B	0.142670259771811	0	0	0.0207848997555409	0.026687069261528	0.0157215148813057	0	0.0239629397701816	0	0	0.0812964294140546	0.0129969943514767	0.112632973145719	0	0	0.392324444503608	0	0	0.120508845718275	0	0	0.0504136294264997	0.347	0.0759368699660228	1.05464763534811
GTEX-XOT4-0526-11-4B66O	0.0760578091788785	0	0.0421045545180447	0.12897525903015	0	0.0931461942310068	0	0.10897763655561	0	0	0.103215666289277	0.0200597782201827	0.111214706352641	0	0.00821510312127283	0.163872035295575	0	0.00185578173350423	0.0925054222999453	0	0	0.049800053173912	0.425	0.0651312992600893	1.05526722120574
GTEX-13FTY-0226-11-5IJBW	0.00547237099817258	0	0	0.0221188411878176	0	0.0875394668228645	0	0.0902509817249123	0	0	0.0347840286832717	0.0474804536063693	0.08534309205331	0	0.0181718750052311	0.449071522674651	0	0.0852919695851368	0.0641202893515329	0	0.0103551083067305	0	0.862	0.00597805510920733	1.08542791057952
GTEX-WK11-2526-11-3NM9Y	0.169561091627366	0	0.0610666656976065	0.0453066844315746	0	0.0845385807373889	0	0.00248597734323087	0.0306836625492635	0	0.160105769162994	0.00438988734591777	0.0714777263604209	0	0.0285135982487492	0.162771331657315	0	0.0589619310051806	0.101119734367073	0	0.0190173594659193	0	0.9	-0.00128484127932479	1.07923873657641
GTEX-S4Z8-1826-11-3K2BH	0.0672488326172628	0.0285481237946869	0.0159509793848208	0.0501989574458449	0.000615765106977051	0.0422248118249219	0	0.0769598423245232	0	0	0.0147050819027717	0.00307962016056422	0.205617897243197	0	0	0.239257263036583	0	0	0.136156212133139	0	0	0.119436613024707	0.0669999999999999	0.140870040402502	1.02950435520468
GTEX-X88G-0326-11-47JZ4	0.0748628164573908	0	0	0.105018823076977	0	0.0612944217171109	0	0.103702965083742	0	0	0.0685215187658651	0.0505630502470417	0.0702091158157562	0	0.0472368119088085	0.313692009092741	0	0	0.104898467834566	0	0	0	0.01	0.19868226296822	1.00115909926698
GTEX-OOBJ-1626-11-2I3F7	0.103540440339499	0	0.053968419742066	0.0430636135656274	0	0.0375706372459722	0	0.169896468150244	0	0	0.105154075248188	0.0726975782599861	0.150009840619934	0	0.00696265103039483	0.0888216128304126	0	0.00536584054829679	0.0998022893661544	0	0	0.0631465330532252	0.951	-0.0157021064782476	1.09275972051322
GTEX-1313W-0526-11-5P9FZ	0.0672592925268166	0	0.00296442820489476	0.211961878210932	0	0	0	0.110660795688781	0	0	0.0265257611011046	0.031555764666953	0.063835057396723	0	0.0460676800362506	0.278330607464658	0	0	0.134678109864089	0	0.0261606248387982	0	0.936	-0.0107254012324991	1.08056979794641
GTEX-ZUA1-0326-11-5NQA3	0.133371651350769	0	0.0151704973149169	0.0992119775945902	0	0.0354619211455514	0	0.0650840349395175	0	0	0.0588207775654676	0.0320206475005894	0.111933372206689	0	0.0240913162106312	0.256922366718585	0	0	0.135954670231355	0	0	0.0319567672213389	0.85	0.00818844138756778	1.0697742145346
GTEX-ZP4G-2026-11-57WEH	0.0743189841955906	0	0.270763779043544	0.0376633616669634	0	0	0	0.112286266683817	0	0	0.0109654547605466	0.0473705458544276	0.0834091524511687	0	0	0.313050941578068	0	0.00958851640889879	0.0405829973569749	0	0	0	0.038	0.157824629351759	1.05268011475828
GTEX-ZLV1-2126-11-4WWD2	0.187978034516937	0	0.0600929459618363	0.00434612042955645	0.00607644711706819	0.0455729232357945	0	0.047680043024964	0	0	0.0675499878047465	0	0.247295354393813	0	0	0.240542177519085	0	0.000245927117078673	0.0746868559754639	0	0	0.0179331829036556	0.301	0.0832529425234531	1.05445017739413
GTEX-11DXX-2726-11-5PNXO	0.0372408844533634	0.0108061496836863	0.00261433105149423	0.106814550836068	0	0	0	0.148297460926488	0	0	0.00879312586139384	0.0587297598741504	0.119542455045734	0	0	0.429699604328322	0	0	0.0754696081009371	0	0	0.0019920698383632	0.949	-0.0148370105558139	1.09377116018451
GTEX-139T4-0326-11-5K7XN	0.112555010490274	0	0	0.22596398053958	0	0.0409425045470723	0	0.0860775275149165	0	0	0.0460767424852679	0.0286980965565495	0.0731868431750363	0	0.0393838449750749	0.236133593080257	0	0	0.102207906788184	0	0.00877394984778793	0	0.884	0.00178709385009641	1.08031369581264
GTEX-14753-0526-11-5QGPR	0	0.074170152015181	0	0.0420093651918368	0.00477599025151261	0	0	0.125867542031514	0	0	0.137910120695223	0	0.115806774662095	0	0	0.283196122536393	0	0.0190978177466219	0.0639163287962115	0	0.0235203001320091	0.109729485941402	0.961	-0.0194855886610978	1.08872600563026
GTEX-131XH-2726-11-5GCO2	0.112982006710787	0	0.0291634511524921	0.15921091102733	0	0.217060531310379	0	0	0	0	0.0267970104448618	0.0156497718344021	0.0996520608573771	0.115381247850273	0.0270535323146923	0.113879946713512	0	0	0.0685167956683608	0	0.0146527341155322	0	0.905	-0.00316830051054284	1.08099976827635
GTEX-WY7C-2526-11-3NB2N	0.00796777609240319	0.0760552949717104	0.00904660394830191	0.0213861848333483	0.0257009564097095	0	0	0.0618714027741945	0	0	0.0795126503729767	0	0.243052311360579	0	0	0.370544073506651	0	0.00682331801317879	0.0838348526509885	0	0	0.0142045750659578	0.469	0.0595183160516525	1.0637019297159
GTEX-148VJ-0326-11-5QGQE	0.14115697074443	0	0	0.0943866479534987	0.00537598507072442	0.0144283017381171	0	0.100283791627578	0	0	0.0538797525030411	0.0302347792964321	0.0572545947625047	0	0.0151316954805027	0.364028190924124	0	0	0.110980459459134	0	0.01054342225141	0.00231540818850394	0.545	0.0500925825443735	1.05875539486037
GTEX-144FL-0326-11-5O99O	0.0945687281933136	0	0	0.0857479054198584	0	0	0	0.0117971427318835	0	0	0.0030256592419774	0.0364865216373258	0.160867889288735	0	0.00961246361329863	0.439244865534035	0	0	0.112196509282437	0	0	0.0464523150571359	0.00600000000000001	0.210564254866492	1.00473600515891
GTEX-REY6-0826-11-2TF4S	0.0456513029472617	0.00125634460545351	0	0.106053183178858	0.00154188772495582	0	0	0.0871273840508175	0	0	0.125367721623408	0.00146428100681459	0.0773439898126263	0	0	0.243008298570972	0	0.00108540027414515	0.270348614860795	0	0	0.0397515913438923	0.869	0.00519551591432404	1.08209669669715
GTEX-13SLW-0326-11-5RQK5	0	0.0989172319244876	0.00784336288377479	0.0587872267595034	0	0.0641705322045377	0	0.0155229580074809	0	0	0.147668613651832	0.00558462769653032	0.0569664147921625	0	0.00446030907124058	0.383105182497303	0	0	0.156973540511148	0	0	0	0.289	0.0856907015827413	1.04835013886986
GTEX-RU1J-1726-11-2TF5S	0.0985116690745736	0	0.0167622300469177	0.0462459951130338	0	0.0766134083448076	0	0.0350146650363804	0.0498015757803583	0	0.00762435898915729	0.110268913959608	0.143777185489974	0	0	0.203356647167142	0	0	0.149534702266862	0	0	0.0624886487311854	0.67	0.0347762007404432	1.06571799739197
GTEX-ZDYS-1726-11-5HL4Y	0.0522390393441631	0	0	0.0514444862118427	0	0.11104159155241	0	0.0987441391903183	0	0	0.0639577705717981	0.0261680516664087	0.0641370653598378	0	0.0340864733202298	0.329728350868813	0	0	0.168453031914178	0	0	0	0.601	0.0432109999400702	1.05966901853124
GTEX-XUZC-2126-11-4BRW8	0.133808913956393	0	0.0734867737325117	0.0847604366306998	0	0	0	0.101024022593828	0	0	0	0.0847168273588502	0.190685156894083	0	0.00937473432323962	0.182939787046293	0	0.00413064472128397	0.135072702742816	0	0	0	0.576	0.046369036812307	1.06108494141028
GTEX-U412-0326-11-5DUVP	0.103810080779506	0	0	0.0562300470633598	0	0.149254464981717	0	0.107423372632666	0	0	0.0269730083549693	0.0150070541678973	0.0177386263963732	0.0226160868457069	0.0397179244496826	0.351005220113249	0	0	0.0765201644526079	0.0337039497622662	0	0	0.277	0.0888875079155984	1.04546336192982
GTEX-YJ8O-2826-11-5CVM4	0.153050638218287	0	0.0375913421927323	0.127344528207153	0.0281910109681552	0	0	0.141035031561449	0	0	0.0743087646518592	0.105499568768255	0.0399435310603127	0	0.0225471903638295	0.211785851749242	0	0	0.0587025422587266	0	0	0	0.901	-0.00253512186038914	1.09839010911459
GTEX-11LCK-1226-11-5Q5AM	0.148104856204457	0	0.0315039734036095	0.0757655663677173	0	0.0490577888603506	0	0.0750901336773185	0	0	0.0336775537707408	0.0229308585454649	0.102003122199311	0	0.0345772639917147	0.339330939042604	0	0	0.0879579439367121	0	0	0	0.3	0.083390416032348	1.04487294950938
GTEX-QEG4-0626-11-2S1OY	0.0498318024138184	0.0181187911389518	0.0710738111319824	0.148743514851371	0	0.00851147011203852	0	0.111584368563726	0	0	0.141052227120898	0	0.136573507001851	0	0.051117688505474	0.111777283067466	0	0	0.13456635406063	0	0	0.0170491820317929	0.996	-0.0645746386837076	1.10350428280185
GTEX-132NY-0726-11-5KLZM	0.0677348278407679	0.0123116318543576	0.0314685219512116	0.0881957153331052	0	0.0240809998549099	0	0.0851972065188519	0	0	0.114633584574716	0	0.110855388333001	0	0.038284859921591	0.238469993028744	0	0	0.188767270788744	0	0	0	0.962	-0.0200279854091554	1.07883116814336
GTEX-S4P3-1626-11-3K2AZ	0.187585045492239	0	0.116898153809788	0	0.0087525291531703	0.0246003176567785	0	0.0859703429635652	0	0	0.0401473276038233	0.0410179139279376	0.0700996729907422	0	0	0.213462603275307	0	0.0550652697658848	0.0875074437560919	0	0	0.0688933796046715	0.093	0.129123015200143	1.03555136737176
GTEX-QLQW-1326-11-2S1QS	0	0.042387780009781	0.0181534614313135	0.15986803852517	0.0388667482530514	0	0	0.0630109878258151	0	0	0.0314589944658593	0.0352513508170875	0.138957789415965	0	0	0.226537284325563	0	0	0.204578489401839	0	0	0.0409290755285551	0.464	0.0600858259076625	1.05398831004462
GTEX-WHPG-2226-11-3NMBO	0.105545601610606	0	0.0613469738334056	0.0437861773909543	0	0.0137977129290631	0	0.0222979495289327	0.0214527230753896	0	0.0761720986064816	0.0199952330476886	0.109743076039562	0	0.0129223276804306	0.290182168678977	0	0.0533942247769791	0.136195578789184	0	0	0.0331681540123453	0.316	0.0811686206602144	1.04244145625458
GTEX-Y9LG-1926-11-5IFHY	0.109622224065167	0	0.0692689603542367	0.0958969004273976	0	0.073572792218848	0	0.0863721764990258	0	0	0.0363168521626358	0.0258347869133613	0.0418260343896116	0	0	0.348873377953755	0	0	0.109897782461191	0	0	0.00251811255476978	0.24	0.0941170193153205	1.04265919782707
GTEX-XOTO-0526-11-4B662	0.102368281051865	0	0.0671665743972126	0.0769358949754461	0.00822178476103972	0	0	0.119709270704705	0	0	0.0778744645786185	0.0211133646802829	0.0948396428303018	0	0.00172297327164992	0.351040976389821	0	0.00085654104056081	0.0745968411107381	0	0	0.0035533902077591	0.862	0.00600818529888295	1.0768646375492
GTEX-145MI-0326-11-5Q5EV	0.146962416781911	0	0.0709690891559629	0.110333432008863	0	0.0922288261915444	0	0.0436711329468063	0.0101394722526403	0	0.0391249924700879	0.010990811111538	0.193493073127891	0.00424874365159261	0.035821908375296	0.0937405907237662	0	0.000162618157550302	0.124182659054124	0	0	0.0239302339904261	0.633	0.0394070652177795	1.06316071273867
GTEX-11DXW-0726-11-5H12J	0.198256933878562	0	0.0972442617966486	0.0717265080935123	0.048078128797479	0	0	0.0805424025703137	0.00954782022255532	0	0.0615315927531953	0	0.0672392584247033	0	0.0201503105270438	0.204601746948344	0	0.000268232549666298	0.140812803437976	0	0	0	0.611	0.0422396607505282	1.06948077222007
GTEX-12126-0526-11-5PNW4	0	0.119201654708769	0.0141065574639953	0.176597233150079	0	0	0	0.221632079346956	0	0	0.0243742646323003	0.0605470162783945	0.0475581821670703	0	0	0.211143817693864	0	0.0517392908767229	0.0730999036818488	0	0	0	0.989	-0.0465191238308541	1.10491512065296
GTEX-13N1W-0526-11-5MR4I	0	0.158941876000074	0	0.00301178151861066	0.0682619574906478	0	0	0.209031063391798	0	0	0.033025166833636	0.0644403121291257	0.0733144112088947	0	0.0182609394723313	0.292151488235196	0	0	0.0677280180122613	0	0	0.0118329857074247	0.993	-0.050445291668374	1.09834182538092
GTEX-R53T-1826-11-3GIJX	0.111805087050468	0	0.0319357036497575	0.177320376193097	0.0190099982100487	0	0	0.0164425218382829	0	0	0.119844855118245	0.0739515833305905	0.103407464736734	0	0.0125849248883355	0.149391814708449	0	0	0.179631444976726	0	0	0.00467422529926564	0.82	0.0131487744262548	1.0867205529397
GTEX-13FTW-2326-11-5K7YS	0	0.141408865404718	0.0125871771335631	0.0090270402299356	0.030408035073721	0.00428103664541392	0	0.0580938836061333	0	0	0.125606394376063	0	0.174772764820585	0	0	0.379488737219101	0	0	0.0643260654907649	0	0	0	0.738	0.0256881147337103	1.07359775550003
GTEX-YEC4-2226-11-5IFJT	0.0114502451067726	0.027944458883498	0.0178684217556671	0.0562673198814803	0	0.141279818798245	0	0.0347381721528526	0	0	0.0914747615705817	0	0.11761469434782	0	0.0176600910864216	0.321038825674333	0	0	0.162663190742328	0	0	0	0.422	0.0654387757969726	1.049726064601
GTEX-T2YK-0226-11-4DM5O	0.0858599321191967	0	0	0.106053396230842	0	0	0	0.101793687472827	0	0	0.104119499298144	0.0339452572176631	0.115075672095694	0	0.0871100446006407	0.187955508161084	0	0	0.133537476538496	0	0	0.0445495262654126	0.004	0.220001572999849	0.992140202015364
GTEX-QLQ7-1726-11-2S1QQ	0.118917659889612	0	0.00176270341559945	0	0.0181720196502966	0.092415020445716	0	0.0585137825509009	0	0	0.00117457205364948	0.0594417267741602	0.166758749841873	0	0.00809486283716595	0.295250449355999	0	0	0.134973072089137	0	0.0259424950716818	0.0185828860242077	0.336	0.0781705281954625	1.04611351304251
GTEX-WZTO-0826-11-3NM8Q	0.15602803186064	0	0.124940198853319	0.111230985178045	0	0	0	0.106430104002558	0	0	0.125152697266601	0	0.0418665564148628	0	0.0124026253712039	0.159060385353189	0	0.0335631660924981	0.0952261027949391	0	0.0340991468121449	0	0.629	0.0400114680093806	1.07330727481178
GTEX-ZYFC-0526-11-5GIDF	0.0782967243380049	0	0.053013561047299	0.159137956273615	0	0	0	0.198673561885618	0	0	0.00405499205346069	0.0856977879622589	0.0406645457780032	0	0.043378211234889	0.198598403542068	0	0.0141503467407263	0.124333909144057	0	0	0	0.901	-0.00247447646206739	1.08430590739612
GTEX-12ZZZ-0226-11-59HKU	0.136553366841867	0	0	0.0828873887211184	0	0.0158826876554274	0	0.150874703931416	0	0	0.00260621594838102	0.0278293137246458	0.0590022332302986	0	0.00669728783881805	0.4198671959782	0	0	0.093242665887228	0.00133006272496966	0.00322687751763022	0	0.634	0.0392974482592068	1.06831920582543
GTEX-11VI4-1926-11-5CVLI	0.106874804276	0	0.0397092297833922	0.0790105348751437	0	0.0784549826761347	0	0.0967480623157539	0	0	0.11074885271993	0	0.0923152972912681	0	0.00506049119743309	0.279989584645607	0	0	0.099800881037585	0	0	0.0112872791817524	0.872	0.0047387905088931	1.0726060333844
GTEX-14BMU-2026-11-5S2W6	0.147215793817699	0	0.041614430589444	0	0.0199757368590958	0	0	0.102541270987321	0	0	0.0189076034484698	0.0771868707145412	0.244255568718536	0	0.00777492196146676	0.238649472793422	0	0	0.101878330110005	0	0	0	0.765	0.0221206428854341	1.07308570563889
GTEX-11GSO-2526-11-5PNVX	0.177679298896582	0	0.0700128872174771	0.0997476873850444	0	0	0	0.0762295333112264	0	0	0.0393030984778233	0.0537360150468412	0.152170519831566	0	0.0296912780665741	0.183053650232668	0	0	0.0868121738890538	0	0	0.0315638576451436	0.682	0.0332082957290142	1.06928137431048
GTEX-OIZI-0626-11-2XCEH	0.0391232938921494	0	0.0151113739593676	0.0106126602152834	0	0.21529582894927	0	0.0594123639419395	0	0	0.0380334188078498	0.020784597034315	0.0808115994683194	0	0	0.369483198973563	0	0	0.136111317885058	0	0	0.0152203468728861	0.58	0.0458877557243034	1.06074775127272
GTEX-139TT-0426-11-5IJFA	0	0.0238680700677879	0.0385380208312589	0.074346667416227	0	0.0300626783469132	0	0.178961244235849	0	0	0.0430345872109953	0.0787554100156094	0.0362980683116458	0	0.0241170112554745	0.266870261658403	0	0	0.187671935297422	0	0.0174760453524135	0	0.966	-0.0268966025752446	1.08972752013462
GTEX-U8XE-0726-11-3DB8O	0.110022686677632	0	0.0354461260380803	0.124489528632569	0.0166262133628701	0	0	0.122019481508304	0	0	0.109455304655391	0.0238395752686002	0.0954097310862638	0	0.0830054170777832	0.134635324623253	0	0.0417188810948525	0.0830568493674217	0	0	0.0202748806069778	0.965	-0.0240584798023046	1.08907231444549
GTEX-Z9EW-1726-11-5CVMO	0.0850554998263185	0	0.0493531532834571	0.0286748375934198	0	0.100704882528584	0	0	0	0	0.10993274586907	0.00858371039064004	0.153588117509099	0	0.0218543360376272	0.288568579735769	0	0	0.133812447597398	0	0	0.019871689628617	0.337	0.0781150453207508	1.04487918755008
GTEX-13O1R-0526-11-5K7XU	0.0496783216090658	0	0.0258609990688862	0	0	0.0628880079685845	0	0.112747054747432	0	0	0.121495205886523	0.0559151858041506	0.0458740240130974	0	0.109284216332175	0.274802594899073	0	0.0358258369201257	0.0882778894344776	0	0	0.0173506633164092	0.615	0.041579214540976	1.06778316683223
GTEX-PWOO-2326-11-2S1PQ	0.203116714515628	0	0.0169194820583039	0.0089866900078644	0	0.0533690334483286	0	0.0058320858079303	0.0028011871070131	0	0.03217607591617	0.0191773612442851	0.167474727781089	0	0	0.280218089473531	0	0	0.177510663523866	0	0	0.0324178891159901	0.246	0.0929335273384202	1.04856372706225
GTEX-ZVP2-2126-11-5GU6E	0.0646491881617092	0.00672905841060373	0.0548351708592317	0.0189424869205318	0	0.0292945501771204	0	0.172168865175658	0	0	0.0576783743954981	0.0337849225114873	0.173611646744386	0	0.00788958978766315	0.299412732826901	0	0	0.0773513104759461	0	0	0.00365210355326264	0.648	0.0378128484314393	1.06204819301975
GTEX-12ZZX-0326-11-5DUVH	0.114118845479453	0	0.0359166974076673	0.0833586069382528	0	0.0770708115209355	0	0.0302167934482009	0.0781982348411823	0	0.135899834153197	0	0.0535075389176604	0	0.0140553844354864	0.252942964957892	0	0	0.121395929569958	0	0.00331835833011285	0	0.81	0.0156067491075014	1.07112153345425
GTEX-PSDG-0426-11-2S1OF	0.160258486959452	0	0.0743158119663341	0.0640348391463082	0.0694430066522636	0	0	0.172377497068158	0	0	0.0660428336261091	0.0195712123745646	0.0737285310430156	0	0	0.180175549188464	0	0.0013448611335199	0.0740327067402155	0	0.00821520459893533	0.03645945950266	0.316	0.0811550156728772	1.05222365324266
GTEX-11EQ8-0526-11-5N9BC	0.097554116574526	0	0.0711630649239885	0.034500937448857	0.0456169881796007	0	0	0.105591376896305	0	0	0.031018920388769	0.0770393149176881	0.088786879571086	0	0.051412897507758	0.272595983707663	0	0.00514008307664891	0.119579436807109	0	0	0	0.292	0.0854416252020567	1.04247107949418
GTEX-XPVG-2526-11-4B66D	0	0.124203813943289	0.0671951263917498	0.0596334831772126	0	0.0560546072783852	0	0.0381775228495799	0	0	0.144065812820417	0	0.129829352888826	0	0	0.197874721718732	0	0.000306608268998649	0.16416448526525	0	0	0.0184944653975596	0.448	0.0625454264716797	1.0520644098302
GTEX-117YW-2426-11-5Q5AE	0	0.115687275902168	0.042355504080463	0.167484453965056	0	0.0222608495012495	0	0.106775668451123	0	0	0	0.109164266294357	0.0645524938750604	0	0.0192454750563012	0.169665615977991	0	0.142840684872539	0.0399677120236918	0	0	0	0.975	-0.0321134307634494	1.09780242849782
GTEX-POMQ-1926-11-3NB1Y	0.0890226330844568	0.00645381037746703	0.0255645742051756	0.157970937956855	0	0	0	0.119313989759201	0	0	0.0310377137699357	0.092765162723189	0.118281626719712	0	0.0332914357744579	0.171917957469608	0	0	0.13699341447271	0	0	0.0173867436872317	0.648	0.0377890371715603	1.06561699366125
GTEX-ZVT2-2426-11-57WCQ	0.183803340800055	0	0.027153284096768	0.00650026165299929	0.0220738502605348	0.016992276686163	0	0.0152699566347584	0	0	0.0580365448633497	0	0.0383680328364622	0	0	0.398151778704002	0	0.0226581005041055	0.162298620812119	0	0.00511952669260596	0.0435744254560779	0.435	0.0640187428957531	1.06052996129143
GTEX-13FHP-0526-11-5K7UY	0	0.127488121717332	0.0384204714296842	0.101130243816459	0	0	0	0.234269088091424	0	0	0.0599672432536254	0.0633441806095204	0.047123060879491	0	0.0203413951428041	0.234508395624152	0	0	0.0734077994355073	0	0	0	0.966	-0.0260406763977613	1.09652121894999
GTEX-ZF2S-2126-11-4WWAY	0.100834311406172	0	0.018838985246658	0.0861325792185155	0.0123139642574717	0	0	0.0680995553167611	0	0	0.0374744545386215	0.067742134667734	0.0979246445140999	0	0	0.325695155583142	0	0.00770148131315608	0.177242733937669	0	0	0	0.267	0.0905684768728495	1.04316042335625
GTEX-11UD1-0326-11-5EQKX	0.113565638847301	0	0	0.193448394632277	0	0	0	0.172927396103235	0	0	0.0115093429787428	0.0757507501398661	0.0355145281048222	0	0.0139431012078762	0.164910668333089	0	0	0.218430179652791	0	0	0	0.527	0.0524281147140868	1.06933344004704
GTEX-ZAK1-0526-11-5K7X4	0.0367839760912808	0.0375178268490586	0.043719668374649	0.132933889342628	0	0.0191166947075911	0	0.0658854578801598	0	0	0.131844313752604	0.048081228234467	0.130053587292674	0	0	0.250334968039521	0	0.0104081199363753	0.0631130728288144	0	0.030207196670176	0	0.962	-0.0205638472863783	1.09119620319713
GTEX-13RTK-1626-11-5QGQS	0.0203697983517969	0.00746939476399806	0.0263300817487974	0	0.129832419998348	0.0552418253234149	0	0.027365877280959	0	0	0.0693576450842743	0.0263344003093106	0.108654122228129	0	0	0.289057367623981	0	0.00548689516430285	0.185618068991807	0	0	0.0488821031308809	0.909	-0.00428871168772936	1.07556973312297
GTEX-X4XY-0626-11-4E3IN	0.0997869477980265	0	0.00716821090857111	0	0.0345927399280143	0	0	0.111383907416125	0	0	0.142899460299421	0.00868458117249616	0.135003906460387	0	0.112615574492081	0.19927912763384	0	0	0.117622460252092	0	0	0.0309630836389451	0.872	0.00465851290080593	1.07577164522712
GTEX-144GN-2426-11-5LU4R	0.0864316201628838	0	0.0377856260290938	0.0142388533066385	0	0.0763556732138771	0	0.147242327704418	0	0	0.0380942049102558	0.0399177167145546	0.154659920965441	0	0	0.220060850116777	0	0.03551588498092	0.129288290866876	0	0	0.0204090310282634	0.575	0.0466179127208429	1.05239362836515
GTEX-13JVG-0126-11-5L3D3	0.0982472015597162	0	0.111917430899384	0.149476871587705	0	0	0.00149948754369492	0.185102721130421	0	0	0.0659672970406435	0.0330245381477476	0.112671725960708	0.0323415058176505	0.0160793023725621	0.14317448690607	0	0	0.0329809901702551	0	0	0.0175164408634416	0.771	0.0216495572969851	1.08148957796433
GTEX-O5YV-2026-11-2D7VS	0.133379399251575	0	0.0429258133777303	0.0751093637108652	0.038114170954311	0	0	0.0653194287736342	0	0	0.0492618411490298	0.04325819506138	0.173128326468942	0	0	0.255701607534696	0	0.0159887353057704	0.0780860354141523	0	0	0.0297270829979141	0.408	0.0676246705991237	1.05093756941185
GTEX-144GL-0326-11-5QGOY	0	0.0854258111557915	0.0234264397544494	0.137748944494455	0.0223336534324593	0	0	0.0125754030632616	0.013187126304509	0	0.0977108102679108	0.05908935256074	0.0546265110573788	0	0.0165189711986847	0.302386534173065	0	0	0.174970442537295	0	0	0	0.884	0.00170951369359028	1.08126895954188
GTEX-SJXC-0526-11-2XCFG	0.0816683380292595	0	0.0145287727068919	0	0	0.0380532480800879	0	0.164960332657059	0	0	0.0744116200392896	0.0267506707436282	0.0762600464805069	0	0.0576418764362726	0.222368711774692	0	0.104388170846597	0.106095298049112	0	0.032872914156603	0	0.947	-0.0137356817848743	1.07412542248753
GTEX-11TTK-0326-11-5BC5N	0	0.0763859522527216	0.020329104004294	0.0757998747111673	0.0406473377877698	0.042935583130685	0	0	0	0	0.190500317942355	0	0.105565918468254	0	0.00667067758069382	0.357756839835492	0	0	0.0711733618375854	0	0.0122350324489827	0	0.712	0.0291796040520192	1.07338224973744
GTEX-13OW5-0326-11-5L3HK	0.114938575925234	0	0.0317068800711344	0	0.00212302687684749	0.0180401016687641	0	0.243770125032583	0	0	0.0993678097567868	0.0187983430143273	0.123702363525232	0	0.0119136752865829	0.0852318556046903	0	0.0679707549782652	0.0842209873352018	0	0	0.0982155009243504	0.992	-0.0486610715493601	1.09617206710009
GTEX-13OVJ-0226-11-5L3GK	0.0705566874944903	0	0.0309353717668718	0.112955456454858	0	0	0	0.0804658868313189	0	0	0.0964468116486985	0.0175310876078847	0.23657056811191	0.00862143196017238	0.00527776390382087	0.121666922562588	0	0	0.186189762417109	0	0.0298776730115006	0.00290457622877747	0.603	0.0428738804446999	1.06043703722425
GTEX-P4QT-1626-11-5S2UR	0.0428997541853275	0	0.0827714407293476	0.123496728286115	0	0	0	0.0961181708746232	0	0	0.0232494031157815	0.0637753008200178	0.0646796445997572	0	0.0592548692604842	0.259010142262086	0	0	0.170275036458145	0	0	0.0144695094083155	0.542	0.0507069836924644	1.05563978721522
GTEX-RM2N-1626-11-2TF5N	0.119165096495324	0	0	0	0	0.179540824064332	0	0.0606679328715644	0	0	0.0366543768633549	0.00551361317041497	0.0681233957736476	0	0	0.282286272876073	0	0.0683951446994864	0.125253003259425	0	0	0.0544003399263783	0.706	0.030158859106778	1.05850817776938
GTEX-13G51-2726-11-5LZZ9	0.0264187812060548	0	0.0163757645080636	0.0821237401636863	0	0.0117424361224367	0	0.247652537014689	0	0	0.0128513087349827	0.0725860415718948	0.0290325233446387	0	0.00477689952036801	0.288838083702394	0	0.0649306514442243	0.142232852936357	0	0	0.000438379730210535	0.993	-0.0510675450646003	1.1001314896623
GTEX-VUSH-0326-11-3NB2I	0.112865112395251	0	0.0115605663434237	0.0371854448380297	0	0.0325471045296836	0	0.0804522246682213	0	0	0.0619691583303342	0	0.10665427506247	0.0138980467349855	0.0102840583173321	0.168347208403816	0	0	0.147710456325707	0	0.096179850425616	0.12034649362513	0.03	0.162383835036402	1.01444367816446
GTEX-11OC5-0326-11-5PNW5	0	0.0450492698917851	0.000159714593900132	0.0409241177557457	0.0394525152358898	0	0	0.0990935115320551	0	0	0.0795711901210899	0.05940932013626	0.114622775215357	0	0.0353740780835951	0.264643587838447	0	0.0446363685641509	0.172539910465768	0	0	0.00452364056595691	0.905	-0.00323697231671059	1.0754899735924
GTEX-13O3Q-2726-11-5KM51	0.117855656519555	0	0	0.0781089436229032	0.0311630849287827	0.077540234693079	0	0.095759380687027	0	0	0.0257975842511441	0.063500335248603	0.0641900346130738	0	0.00915312403369184	0.283399830045934	0	0	0.135336824688908	0	0.0181949666672981	0	0.966	-0.0260681925977781	1.08538584678783
GTEX-Y5LM-2126-11-4VDSY	0.00178696681164735	0	0.022421601637298	0.00886107674012326	0	0.0961216536767946	0	0.083871050031689	0	0	0.013354346694755	0.0243755280940236	0.184570918855683	0	0	0.406463780644989	0	0	0.0705956709599056	0	0.0116354221904467	0.0759419836626456	0.004	0.220669323781841	1.00035772665762
GTEX-X261-0326-11-3NMD4	0.0480654271031082	0.130490638498633	0.0795885888384164	0	0	0	0	0.212802519922789	0	0	0.0127157157765764	0.0999506894092873	0.103777553200088	0	0	0.152158512657092	0	0.0695911652830052	0.00896096694044599	0	0	0.0818982223705596	0.878	0.00396029538491356	1.08750114891621
GTEX-XBEW-1026-11-4QARV	0	0.162011252990874	0.0869733695780782	0	0.129525370939956	0	0	0.117289371950602	0.0125147578104971	0	0.172917972567825	0.0134398852525188	0.0924199363807826	0	0.0210443280285387	0.109844283547931	0	0.00125510521819059	0.0486738735762327	0	0	0.0320904921579738	0.919	-0.00685379102787693	1.09191528517097
GTEX-146FR-1726-11-5Q5DT	0.0815124903247162	0	0.0259089957058517	0.0890741696320675	0	0.0447519570999702	0	0.0565582160728746	0	0	0.0777724120814497	0.0143300604790154	0.174102592741929	0	0	0.252390512941319	0	0	0.155470499207302	0	0.0149074213108457	0.0132206724026598	0.445	0.0628988530064123	1.04987295969684
GTEX-PSDG-0426-11-5SI86	0.191095043430556	0	0.0682699925784746	0.0982036972072474	0	0.00634661564954087	0	0.0902171579016712	0	0	0.0500479382784708	0.0322524241891209	0.0862369791450508	0	0	0.243016691841653	0	0	0.103005210748283	0	0	0.0313082490299308	0.141	0.114774102692849	1.0377100480001
GTEX-13NZA-0526-11-5L3D7	0.0942240923858239	0	0	0.0256644063699003	0.0776130528721652	0	0	0.091968057737894	0	0	0.200019461157461	0	0.115514966833667	0	0.00581738110305418	0.173542484860421	0	0	0.0754373213749139	0.0209499856224874	0.0308276610417019	0.08842112864051	0.995	-0.0549807772435251	1.10389135891169
TARGET-40-PASUUH-01A	0	0	0	0.384314222971803	0	0.0444429525037466	0.0876973609909249	0.0361847151808575	0.0334210340007461	0.011440868840071	0	0.0299299592792879	0.0154235279713981	0.0014342516907249	0.0770001237351873	0.239684733996955	0.00245105983846078	0	0.0365751889998371	0	0	0	0	0.540564581727689	0.842219438026452
TARGET-40-PAUTWB-01A	0.029525918299091	0	0	0	0	0.0800015718122871	0.00157615253086675	0	0.00637844304414167	0	0.0110138040973943	0.00794867988198108	0.0229756694507423	0.299589518003253	0.0278833534465647	0.437836703563926	0.0315821745102361	0	0.0436880113595156	0	0	0	0	0.51499737059272	0.85811424897692
TARGET-40-PAKUZU-01A	0.095791896698052	0	0.010656141025224	0.0451163445002542	0	0.094917472228505	0.000549579623316936	0	0.00483173461734697	0.00880853502344416	0	0	0	0.363017082417627	0.0355890704965897	0.304089497839348	0.00249481032010838	0	0.0341378352101833	0	0	0	0	0.414281580899602	0.916313296862116
TARGET-40-0A4I0S-01A	0	0	0	0.0649104861560366	0	0.0696266966546274	0.170027160341532	0	0	0	0.021739193724433	0	0.0303203995607943	0.209885128894064	0.0160557227299133	0.305876231396303	0.0630645000258846	0	0.0473851490390456	0	0	0.00110933147736647	0	0.558259075961529	0.838913119830275
TARGET-40-PARJXU-01A	0.0417271543091449	0	0	0.0094537237074914	0	0.0605114909441404	0	0.0594484457831663	0	0	0.10117467592935	0.0186184261753532	0	0.333666281466926	0.00186719905560792	0.254081979863627	0	0.00463514012428169	0.114815482640911	0	0	0	0.003	0.223718816312673	1.00879364588169
TARGET-40-PAPWWC-01A	0.0406405607378244	0	0	0	0	0.0853400926205422	0	0.00308869344764419	0	0.0597952185698567	0	0.000278297810618903	0	0.379590856363447	0.0457440551533652	0.349074785389428	0.00122975865454486	0	0.0352176812527288	0	0	0	0	0.464816179353151	0.889766335961624
TARGET-40-PAUUML-01A	0.0165021781276432	0	0	0	0	0.212390462736619	0	0	0	0	0.0402076974331956	0	0	0.552392024114582	0.0110507593622258	0.167456878225735	0	0	0	0	0	0	0.003	0.223287570184417	1.04819922976926
TARGET-40-PAMHLF-01A	0	0.0104137038634601	0.00363676416817005	0	0	0.220791998656799	0	0	0.0137461141330149	0	0	0.0215764252396217	0	0.261863734269952	0.087137250831871	0.272276774879624	0	0	0.108557233957487	0	0	0	0	0.335847154318824	0.950571419382257
TARGET-40-PAUBIT-01A	0	0.0209897590435487	0	0.101069331624477	0	0.184345166136909	0.0168812319599379	0.0278699256199568	0.0435024306420417	0	0.0133505756893206	0.000489135114756596	0.0404547216004362	0.0555466842424321	0.0688094586888562	0.386587441210202	0.00241577614242832	0	0.0376883622846977	0	0	0	0.002	0.232280132331298	0.99290453752144
TARGET-40-PASFCV-01A	0.0182167780921155	0	0.000174256016909488	0	0	0.34654763744863	0.0184520132242182	0	0.00525188177449193	0	0	0.0213671148779378	0.0687988398218767	0.155157199438949	0.0357938207200551	0.29530920671505	0.00301168299544391	0	0.0252329927755048	0	0	0.00668657609881814	0	0.441842191982069	0.896849816804573
TARGET-40-PARDAX-01A	0.0106908872931702	0	0	0.00292546408895857	0	0.0906555367464965	0	0.0227010916562511	0.00961025353908005	0	0	0.0181887330822523	0	0.437474498276805	0.0538592824339375	0.296342986148382	0	0.0234427172486435	0.0341085494860229	0	0	0	0	0.447598036297311	0.90356938509355
TARGET-40-0A4I4O-01A	0.0460312652114405	0	0	0	0	0.211466814017678	0	0	0	0	0	0.0614826165347595	0.150040399469448	0.254977812496011	0.00954337269254785	0.233292175352013	0	0	0.0331655442261032	0	0	0	0	0.304288953752871	0.964496038945616
TARGET-40-0A4I48-01A	0.0314844048232936	0	0	0.00364568866321599	0	0.156773101894695	0	0.0246277935700941	0.028089493307639	0.0160005199749781	0	0	0	0.24000366009735	0.0705239836099895	0.398260736885914	0.00254344946713096	0	0.00750012642475826	0	0	0.0205470412809419	0	0.489834861882771	0.871446863082593
TARGET-40-PASEFS-01A	0.192473773091858	0	0	0.0615573198812819	0	0.0591569427183592	0	0.034386753341878	0.0331296071778494	0	0	0.00382632739129569	0	0.496260243591204	0.0176396048105628	0.101569427995711	0	0	0	0	0	0	0.426	0.064721565727627	1.11183284782119
TARGET-40-PARKAF-01A	0.0106213113233498	0	0	0	0	0.213338364917176	0	0	0	0.0220209522497597	0	0	0	0.450789387193352	0.00947832607597046	0.262267224372161	0.0154928460902441	0	0.0159915877779871	0	0	0	0	0.437252241483049	0.909877491725626
TARGET-40-PATUXZ-01A	0.00162644718473529	0	0	0	0.0292652715265721	0.18342035439821	0	0	0	0	0.0134534528804199	0	0	0.434496047432928	0.0305899798473802	0.231559580366058	0.0185630566683491	0	0.0570258096953473	0	0	0	0	0.374262098597743	0.943839803073146
TARGET-40-PAMHYN-01A	0.000444384024736772	0	0	0	0	0.277577287535327	0	0	0	0	0.00630282969510663	0	0	0.268377358479987	0.0367268927222318	0.354056645645187	0.004846616313558	0	0.0516679855838662	0	0	0	0	0.419771431886495	0.910935156980801
TARGET-40-PASEBY-01A	0.026560256653893	0	0	0	0	0.173716965052609	0	0	0	0	0.00736222326478471	0.0467850221333394	0	0.237589663579564	0.0191904537065894	0.438721782305821	0.00742895475172242	0	0.0426446785516765	0	0	0	0	0.451125118210435	0.894043046883948
TARGET-40-PANMIG-01A	0.0108850116351688	0.0130157163575085	0	0.0024414154778256	0	0.0922679424630738	0.0506839575219968	0	0.0041772975151049	0	0	0.0154618275681326	0	0.244028185345519	0.0351961046797549	0.444715615851968	0.0147067696249209	0	0.0721354534256955	0	0	0.000284702533330479	0	0.364465331687407	0.942596134086923
TARGET-40-PAKFVX-01A	0.115078814819907	0	0	0	0.011952095564214	0.0293605956356421	0.000914333616247661	0	0.00220253110536053	0.0115644472833016	0.0328626917191155	0	0.0143969608471824	0.550092129271674	0.00129440452403536	0.223471929502108	0	0	0.0068090661112123	0	0	0	0	0.457331928332041	0.905154201177507
TARGET-40-PASNZV-01A	0.0021289239591473	0.00287808980413414	0	0	0	0.103823586626045	0	0	0.00610543909661433	0.0464172595549958	0	0.0292279955899601	0	0.288496461805108	0.112514203118613	0.376892503193164	0	0	0.0315155372522178	0	0	0	0	0.539409319848883	0.841507980842145
TARGET-40-0A4I4M-01A	0.0774731168971341	0	0.00201400115132926	0	0	0.222295342913538	1.73186426590908e-06	0	0.00213344762600984	0.0303071582488511	0	0	0.000639476735857263	0.201311121554467	0.0348881587446134	0.399616583103463	0	0.017533075264141	0.00585138786112167	0	0	0.00593539803520801	0	0.504244834597932	0.863645968439011
TARGET-40-PAMYYJ-01A	0.0343010083261373	0	0	0.00388448536648494	0	0.109327494687253	0.0604362862672646	0	0	0	0.00149812243088376	0.0375916846683299	0	0.328769627317569	0.0184838106742961	0.336045306760405	0.00325955479256967	0	0.0664026187088069	0	0	0	0	0.438096971011461	0.901857881841878
TARGET-40-PAVECB-01A	0.0618059265869598	0	0.00143282431289797	0	0	0.112452349411235	0.00850267776589703	0	0.0241314493284203	0	0	0.0269146827948273	0	0.400593951934671	0.0103441722698464	0.304942410580252	0	0	0.0488795550149937	0	0	0	0	0.336925924334592	0.963869307241394
TARGET-40-0A4I42-01A	0.031531701510459	0	0	0	0	0.128956962381571	0	0	0	0	0.0195576508180032	0	0	0.428427465985723	0.0429770741028777	0.292420838160675	0	0	0.0157861611507906	0	0	0.0403421458898996	0	0.447596247591359	0.902812772558292
TARGET-40-PASYUK-01A	0.0537996329474415	0	0	0.146365161596234	0	0.101651825728047	0.0505579034695591	0.00310671548601341	0.01869115214865	0.00412201149283602	0	0.105462866984193	0.0188890492096604	0.121678849931682	0.0928758179429027	0.19370565051573	0.0127085828285046	0	0.0759175601806641	0	0.000467219537881771	0	0	0.600696990838816	0.816202683211611
TARGET-40-PALECC-01A	0.00238410140261154	0	0	0	0	0.104020095954732	0.0550862414708149	0	0	0	0.0433875925284127	0	0	0.366662751572655	0.00339073983913785	0.247472147454487	0.102304248819129	0	0.0752920809580201	0	0	0	0	0.512482670059347	0.859425178518004
TARGET-40-PAMLKS-01A	0.0366858993873333	0	0	0.0420740564065825	0	0.0530652756961211	0	0	0.000939355787170696	0	0	0.0312670262289955	0	0.442561993019793	0.0333469100611508	0.311067804075479	0	0	0.0489916793373742	0	0	0	0	0.339372478239068	0.970695575259862
TARGET-40-PANSEN-01A	0.030743905337969	0	0	0	0	0.208453958925769	0.00451388442451835	0.00714637095171519	0	0	0	0.0136665720639145	0.00606211977050368	0.0388914394299099	0.0262556075967979	0.589833467132255	0	0	0.0744326743666473	0	0	0	0.023	0.166938291687815	1.03538612604417
TARGET-40-PALHRL-01A	0	0.000381778664299956	0	0.0205656882252957	0	0.0809780433985694	0	0.0120428429362241	0.0046259300383618	0	0	0.0107279217829176	0.0291962583138296	0.36640609482486	0.0468768744651558	0.414901747578375	0.000672598155853104	0	0.0126242216162573	0	0	0	0	0.419883301847607	0.922284570878929
TARGET-40-PANZHX-01A	0.0389250784788231	0	0	0.0925086064441711	0	0.159582397526555	0.00898096767145406	0.0125687525721417	0.017527092875466	0.00883005336387036	0	0.0247808016664003	0.000817213766916919	0.273816969772812	0.0895642103289849	0.216498348975384	0.00567540249043535	0	0.0499241040665851	0	0	0	0	0.56759820855099	0.82941797809561
TARGET-40-PALKDP-01A	0.0222521059654423	0	0	0	0.0656605124085627	0.180029465374307	0	0	0	0	0.0159365351770521	0.00372101198791084	0	0.48598855290754	0.00994336360007828	0.189683158065272	0	0	0.0267852945138353	0	0	0	0	0.320055936833669	0.979677042743438
TARGET-40-0A4I65-01A	0.0243650834217669	0	0	0	0.0328396127955014	0.0707041914717935	0.137309908453108	0	0	0.00224226538038026	0.00152539031935392	0.00393058900491844	0	0.359211573879856	0.01535444624195	0.253732845602886	0	0	0.0987840934284851	0	0	0	0	0.442012109337196	0.899176108842628
TARGET-40-0A4I6O-01A	0	0.0144258635708166	0	0	0	0.153563687565336	0	0.0379645160680056	0	0.0233282004575763	0	0.0201957537975007	0	0.228597058243565	0.0875509552336444	0.149859113904614	0.0207353617318591	0	0.263779489427083	0	0	0	0.001	0.271115788900745	0.977765706451581
TARGET-40-PALFYN-01A	0.0168934410125756	0	0.000690350521767804	0.21335777265277	0	0.0816378892213752	0	0.0356858097745268	0.0658282231960149	0.00453209954535303	0	0.0466020217207508	0	0.132663461131503	0.0959143052940119	0.257443926862582	0.016467068807845	0	0.0322836302589239	0	0	0	0	0.520266530204168	0.855621247118044
TARGET-40-PATPBS-01A	0.0259230151247701	0	0.00404044314175475	0	0	0.187986246703435	0.0770521556082712	0	0	0.0452422546524573	0	0.00340334373719451	0	0.420240488836828	0.0126945472504416	0.1785284187448	0	0	0.0448890862000473	0	0	0	0	0.456350356574669	0.891852144203314
TARGET-40-PAPXGT-01A	0.0076588033078809	0	0	0.0276703232948128	0	0.281834331062763	0	0	0	0.040224051646587	0	0.0581793451011377	0.0789913967411679	0.0223399743245985	0.0292915394655105	0.356652049890171	0.0132761318566338	0	0.0838820533087369	0	0	0	0	0.347620759458078	0.940229407045932
TARGET-40-0A4I4E-01A	0.00743035537524313	0	0	0	0	0.0643283632475456	0	0.0550640252934934	0.031256387499584	0	0.0144575592279788	0	0	0.645800121920947	0.0255292367470873	0.132523899081039	0	0	0.0236100516070814	0	0	0	0	0.307697546437273	1.01569616221945
TARGET-40-0A4HLD-01A	0	0.0067409955185041	0.00285272876919696	0	0	0.226423622051753	0.073693478699127	0	0	0	0.0760221584219399	0	0	0.56383099593805	0	0.0471082278342685	0	0	0.00332779276716116	0	0	0	0	0.346031686430704	0.968017416800468
TARGET-40-PAUYTT-01A	0.0451945303714419	0	0	0	0.0747128983593148	0.236219765653394	0	0	0	0.0301780557343134	0.0131442285997002	0	0	0.458491844267297	0.0156306550985994	0.0983740853908342	0	0	0.0280539365251056	0	0	0	0	0.295180148257055	0.984349174137445
TARGET-40-0A4I0W-01A	0.0372598637552192	0	0	0.00722968037969621	0	0.0571944059050951	0.0852391435986086	0	0.017379668318176	0	0.00812654110800741	0	0	0.366832781821431	0.0195514928435539	0.333929812747717	0.00402012966730895	0	0.0603022986126143	0	0	0.00293418124257286	0	0.411830951686394	0.919343976728158
TARGET-40-PARFTG-01A	0.00508747741570874	0.00122085485207075	0	0	0	0.103258227815047	5.1969155569843e-05	0	0.00348808425467533	0.0358705709436042	0	0.0133575967570007	0	0.133190812973644	0.0397868713008939	0.488803427363523	0	0	0.17402298531344	0	0	0.00186112185482342	0	0.401329613037263	0.919612108270515
TARGET-40-0A4HX8-01A	0.0578582148779894	0	0	0.225910589779553	0	0	0	0.0150788065909417	0.00423895599043528	0	0	0.020960218965018	0	0.384668368564477	0.0266521400035928	0.216988495800276	0	0	0.047644209427716	0	0	0	0	0.371652708032346	0.938299207827497
TARGET-40-PAUTYB-01A	0.00284371413482518	0.00159602509250576	0	0.0152654357187501	0	0.114702143206309	0	0.00667458678917725	0.0362665840102619	0.0198765329319625	0	0.0422151865841118	0.00397021147160319	0.256619813645865	0.182450088792456	0.227578246630203	0.0601474111695233	0	0.029794019822446	0	0	0	0	0.545746750180755	0.837781300966114
TARGET-40-PATMXR-01A	0.00655386567083592	0	0	0	0	0.126858507127813	0	0	0	0	0	0.00852659186891538	0	0.229890154157438	0.0216029290474072	0.506293376404238	0.0320035749406044	0	0.0682710007827477	0	0	0	0	0.427268018563544	0.911280397500126
TARGET-40-PAPKWD-01A	0.0413178316005382	0	0	0.0134057510082837	0	0.0814961461405766	0	0	0	0.0135540650998844	0	0.0318018523804492	0	0.458574857375634	0.00720891104025593	0.279351794811083	0.0732887905432944	0	0	0	0	0	0	0.420366145852122	0.923810460492292
TARGET-40-PAPNVD-01A	0.0195783128057492	0	0	0	0	0.115464510291473	0	0.000349630645995133	0	0.0677036568035631	0	0.00576270610072033	0	0.313761467735206	0	0.139370915279109	0.212351116765139	0	0.125657683573046	0	0	0	0	0.39079293819757	0.924799108984406
TARGET-40-PATMPU-01A	0.0476692282026842	0	0	0	0	0.0275616975054306	0	0	0	0	0	0.00145883372979443	0.00229530499302939	0.326762087091828	0.0208902279944882	0.426908384904685	0.108965650663158	0	0.037488584914902	0	0	0	0	0.479897557474151	0.883867780721448
TARGET-40-PAPFLB-01A	0	0.00290279957657479	0	0	0	0.0839432158270911	0.0903441021280547	0	0	0	0	0.0136930071126398	0.140250446281385	0.199981500324056	0.0108701376500547	0.416801389227155	0.00277829685585956	0	0.0384351050171292	0	0	0	0	0.392036231589267	0.925970545155052
TARGET-40-PAPIJR-01A	0.111165869574825	0	0.00630042105739507	0	0.00859704606702631	0.101565132832653	0.00213709700066177	0	0	0.0329845037219537	0	0.00433507172120448	0.00338088693705987	0.362331663014738	0.0325936239808349	0.322671641157909	0.003601815506663	0	0	0.00833522742707561	0	0	0	0.545026394694682	0.838344133092039
TARGET-40-PAMEKS-01A	0.0450106210498012	0	0	0	0	0.234165840079287	0	0	0	0	0	0.0183181602203035	0	0.386721702477382	0.0152098886924681	0.268568104751625	0	0	0.0320056827291331	0	0	0	0	0.315838122236159	0.972101084286372
TARGET-40-PAVDTY-01A	0	0.00190919766645426	0	0.00377544302349903	0	0.164559866713793	0	0	0.00341598854130827	0	0.0179074315065673	0.00493754097736719	0.000229510639489648	0.303906903914591	0.0134479933828803	0.483928764274477	0	0	0.00198135935957373	0	0	0	0	0.491178303922343	0.874822966377205
TARGET-40-PANGPE-01A	0.00985432304612773	0	0	0	0	0.188541524243011	0	0	0	0	0.00562821317898318	0.0090699958760144	0	0.36531254488019	0.0320299450193597	0.325757163341984	0.00869003905332758	0	0.0551162513610022	0	0	0	0	0.463561386958833	0.889229831714407
TARGET-40-PAMJXS-01A	0.0319811938347078	0	0	0.00381871184708167	0	0.178027631855535	0.0540755870298627	0	0	0	0.00894072192949909	0	0	0.505881871899591	0.0290549514985757	0.14814956071041	0	0	0.0400697693947362	0	0	0	0	0.466657394170494	0.889853101207709
TARGET-40-PAKZZK-01A	0	0	0	0.0378142563232808	0	0.193471580589819	0.00101102924823168	0	0.0183678743209742	0	0	0.00928733187746704	0.0400099075084828	0.156644613272531	0.0422298231958438	0.443915165043011	0	0	0.0572484186203597	0	0	0	0	0.420572489423913	0.908705411578593
TARGET-40-PALWWX-01A	0	0.00445615525626686	0	0.0507186365642791	0	0.154351136232742	0.0543310110913182	0.0257232192072835	0.0077109625243228	0.00152559714295394	0	0.0469248714975477	0.0482899185808579	0.228880655221148	0.0253403161764098	0.284451976127866	0.00390928654352728	0	0.0633862578334769	0	0	0	0.001	0.280557516158735	0.973801452370698
TARGET-40-PASKZZ-01A	0.0512462859986247	0	0.000804209693247831	0	0	0.0911608589615146	0.00338966843794038	0	0	0	0	0.0203888688531919	0	0.316028555292911	0.0247459872480659	0.42557817970959	0	0	0.0666573858049135	0	0	0	0	0.405250204322828	0.92468428028051
TARGET-40-0A4HXS-01A	0.0170461360709688	0	0.000544755899423408	0.003491165580424	0	0.189537780148594	0.00161277441468732	0	0	0	0	0.0760321757730548	0.0445867263776077	0.274917233490019	0.124430840802592	0.156527040545734	0	0.024079061901119	0.0825578793595979	0	0	0.00463642963617831	0	0.426691204303752	0.904626887165077
TARGET-40-PATEEM-01A	0.0616891726118101	0	0.0114398488250203	0.0111798699991025	0	0.0926285178242468	0	0.00171910279835094	0	0.0921612844396482	0	0.0214544382444162	0	0.305645687246166	0.0463241009235053	0.237646035297724	0	0	0.11811194179001	0	0	0	0	0.377633969526204	0.929604455643991
TARGET-40-0A4I0Q-01A	0	0.000238887659210947	0	0	0	0.244607730204787	0.0102302605156107	0	0	0	0.0168715179671013	0	0.00125458568921877	0.196935382672138	0.0354945321519132	0.337610295856065	0.0270579106604074	0	0.11651926018518	0	0	0.0131796364383682	0	0.376567633582289	0.929383338590574
TARGET-40-PALKGN-01A	0.181186929274523	0	0.0010706019079017	0.0496687144256703	0	0.0959378738506104	0	0.0429841402582706	0.0357486452511946	0	0	0.0274135630427819	0.0677786487656309	0.122809023077008	0.0110120226031229	0.296002959969909	0.0193528448906881	0	0.0490340326826886	0	0	0	0	0.412576532081453	0.910389658492118
TARGET-40-PASRNE-01A	0.0545890559065018	0	0	0	0	0.0907210021625018	0.0413886557906049	0	0	0	0	0.0121795449148531	0	0.274889923927884	0.0420716027709267	0.388257843041838	0.0950949245324581	0	0.000807446952431626	0	0	0	0	0.544049892975203	0.839420764693305
TARGET-40-PARGTM-01A	0.0171735511852305	0	0	0	0.0554893578859944	0.223123994354596	0.0864066807901194	0	0	0	0.0212431464863437	0	0	0.446586023360507	0.00286689520338305	0.118282971721974	0	0	0.0288273790118515	0	0	0	0	0.437493193748601	0.903898342016898
TARGET-40-PAUVUL-01A	0.0349006902569374	0	0.00145222720820775	0.00762079353612477	0	0.222497300653533	0	0	0	0	0	0.0186764769214543	0	0.336497857244596	0.0291853177698883	0.248675592482838	0.060819513548575	0.0393408880018024	0.000333342376043288	0	0	0	0	0.434385561280419	0.903402481295428
TARGET-40-PANGRW-01A	0.0406448890203593	0	0.00594251691755282	0	0	0.0708089356890645	0.178447899351529	0	0	0.0390625980506377	0	0	0	0.348400243023712	0.0102194944827063	0.268668972022244	0.0119067179577411	0	0.0258977334844533	0	0	0	0	0.468420299393632	0.884427020481397
TARGET-40-PAVCLP-01A	0	0.00902953673817909	0	0.0085374274597618	0	0.219459446223187	0	0	0	0	0	0.00151223629002181	0.0252164513003711	0.379483453975947	0.0392352009136644	0.313097036982469	0	0	0.00442921011639841	0	0	0	0	0.510239546724194	0.861079650372619
TARGET-40-PATAWV-01A	0.181017258006551	0	0.0847493134089336	0.0298216745917368	0	0.167526325025905	0	0.00558542861176558	0	0.00310414979323301	0	0.0420948919328429	0	0.21891043283875	0.0142078530792282	0.20225778544847	0	0	0.0507248872625842	0	0	0	0	0.301678368916589	0.964511747998903
TARGET-40-PARBGW-01A	0.0297690265248573	0	0	0	0	0.0817517408622652	0	0.0462631512256144	0	0.00522492552490353	0	0.0313702468901265	0.00182690191176074	0.301010870948084	0.121902943283495	0.255540549734322	0.120746473357639	0	0	0.00459316973693201	0	0	0	0.52167456655675	0.852586160446304
TARGET-40-PANXSC-01A	0.0442538160646426	0	0.00265019318035078	0.0133909053529671	0	0.296768885772914	0.0017756194549944	0	0.00345507358338383	0	0.0104922276640375	0	0.0098168107145906	0.197932440494371	0.0174310215777337	0.364660577560314	0	0	0.0373724285797008	0	0	0	0	0.509108310178893	0.861780424171229
TARGET-40-0A4HMC-01A	0.0319812636246413	0	0	0.0235408593196783	0	0.114482757921862	0.00358474447143081	0	0.00877555876765682	0	0.0111639723122546	0.0211757702306446	0.038956079717413	0.327924097047224	0.00186898923958288	0.404816322562146	0	0.00771096535499101	0	0.00401861943047449	0	0	0	0.510601259415577	0.860837351139009
TARGET-40-PAUXPZ-01A	0.0392249726135633	0	0	0	0	0.188567985239512	0	0	0	0.00128418761639312	0	0.0704989329041224	0	0.473354217419692	0.0041849179361653	0.167463778298921	0	0	0.0554210079716317	0	0	0	0	0.360355874811842	0.951801702213168
TARGET-40-PATJVI-01A	0	0	0.0103927371205656	0.256022914300642	0	0.131544717672482	0.0191211887825271	0.0200803550543011	0.0762103542406133	0	0	0.036036013093826	0	0	0.0927865438626395	0.272367910898367	0.0119346726304996	0.0107500100710415	0.0627525822724944	0	0	0	0	0.348638157200281	0.942999386910433
TARGET-40-PAMRHD-01A	0.0378451473485764	0	0	0	0.000660907909938056	0.0829121939185203	0	0	0	0.0150179546913844	0	0.0154838555739223	0	0.390803294791195	0.0174833883922037	0.427123858712409	0	0	0.0124902201411625	0	0.000179178520687736	0	0	0.491766895950662	0.877293793203585
TARGET-40-PALZGU-01A	0.0479277093493961	0	0	0	0	0.199961330418558	0.00662092633348532	0.00900226945100147	0	0.0513085506094348	0	0.00418339329694244	0.000321651019098131	0.192329809799094	0.0635899365209292	0.376450859381389	0.0292020746300324	0	0.0191014891906399	0	0	0	0	0.443550952797503	0.896091049049895
TARGET-40-PANZZJ-01A	0.0189334867662752	0	0	0.0634903096018876	0	0.114867745028812	0	0.010057723503656	0	0.00694695088295867	0.00280025636454589	0.010544491140782	0.0848293025252928	0.138719572344102	0.0273786503435881	0.451018727270419	0.0313077165412448	0	0.0391050676864358	0	0	0	0	0.464060522993517	0.885698268502817
TARGET-40-PATKSS-01A	0.0298908914816741	0	0	0	0	0.0164436121502	0	0.0101386909646735	0.0550493320220258	0	0	0.00451965672639999	0	0.637456531209074	0.0430777706781076	0.178262787079626	0	0	0.0251607276882188	0	0	0	0.002	0.239172107922912	1.06468199046876
TARGET-40-PATMIF-01A	0	0	0	0	0	0.171502545473147	0.0340311689545619	0.0114341076675566	0	0	0	0.0913271334903269	0.0191034672980281	0.221395291431345	0.0420591070899509	0.374408862422049	0	0	0.0287362933385874	0	0	0.00600202283444752	0	0.500855705555336	0.865325472683543
TARGET-40-PANPUM-01A	0.110176338750444	0	0.000402307863245757	0.00732748743355409	0	0.0430546553116749	0.0515638718068241	0	0	0.0252915836012527	0	0.00648441577372859	0	0.494070214035864	0.00647210024693567	0.201073973613757	0	0	0.0540830515627194	0	0	0	0	0.371486862563118	0.949079713127151
TARGET-40-PAKXLD-01A	0.268085020079814	0	0.0482250252682049	0.00819689992030385	0	0.157028539390908	0.00845015569553425	0	0	0	0.0340572517780805	0	0	0.315267275436839	0	0.146906615382161	0	0	0.0137832170481552	0	0	0	0.002	0.225618427836306	1.01149327061685
TARGET-40-PASSLM-01A	0	0	0.00672875828746792	0	0	0.246373226486793	0.014568621773713	0	0	0	0.0171968893695542	0.0411371608254681	0.023354976536175	0.462508878563228	0	0.111127811590894	0.0221563069022766	0	0.0548473696644305	0	0	0	0	0.389101200596592	0.932584554531561
TARGET-40-PAMTCM-01A	0	0.000448472795907367	0	0.0240574309815027	0	0.11788749936476	0.118070251755407	0	0	0	0	0.0161757402389419	0	0.322644204869566	0	0.192915816185272	0.0757053830931989	0.0166734465552954	0.115421754160149	0	0	0	0.001	0.267186856964816	0.983986529157155
TARGET-40-0A4HY5-01A	0	0.0414967992137495	0	0.0165605578075391	0	0.205362559066246	0	0	0	0	0	0.0567045940722038	0	0.478261953023977	0.0274525643168485	0.0970128851818224	0.025176857290275	0.0184112405317267	0.0335599894956117	0	0	0	0	0.384304398884226	0.935937967634568
TARGET-40-PAVALD-01A	0	0.00716247973146793	0.00108468733062207	0	0	0.109732209808178	0	0.00470249460712757	0.0186972248367049	0	0	0.011602796695693	0	0.689519743029415	0	0.121844046607636	0	0	0.0356543173531554	0	0	0	0.022	0.168752112691469	1.11698054522026
TARGET-40-0A4I8U-01A	0.0528277979331835	0	0	0	0	0.0394272957092109	0	0.00269163936050757	0	0.0198732759194338	0.00579432054929276	0	0	0.292177196176412	0.00643573667025121	0.55455877498114	0	0	0.0205651915955585	0	0	0.00564877110500995	0	0.42446584017493	0.922087690491755
TARGET-40-0A4I9K-01A	0.0415723832250882	0	0	0	0	0.132920205970634	0	0	0.00011666776118097	0	0	0.0124618921847439	0	0.400864495079342	0.0148148468901855	0.317541471066818	0.00326195862080074	0	0.0764460792012066	0	0	0	0	0.45644219513137	0.895124455024817
TARGET-40-0A4I3S-01A	0	0.00680500792276554	0	0.110096979527676	0	0	0	0.0483944785517543	0	0	0	0.0232157159387888	0.00602066050027886	0.177058797556412	0.0401966521699004	0.549973555973361	0.000182845806137374	0	0.0300861137542653	0	0	0.00796919229866054	0	0.356260300377037	0.949830099449503
TARGET-40-PANVJJ-01A	0.167654998024632	0	0.00858237044985284	0.0885904760718403	0	0.138047859497124	0.000950310647956091	0	0.00264262216698296	0	0	0	0	0.302744939253836	0.0221335589289721	0.186033243764497	0	0.00832632208511581	0.0742932991091913	0	0	0	0	0.425191779348421	0.905307751796611
TARGET-40-0A4I5B-01A	0.138027287070552	0	0	0.0585759701434562	0	0.183616549848665	0	0	0	0	0	0.0309173694532722	0.0508893848408715	0.250195759218668	0.0938909926955812	0.193332645025628	0	0	0.000554041703305615	0	0	0	0	0.520476833830963	0.855610195116154
